# Supplementary material for: Avoiding the Enumeration of Infeasible Elementary Flux Modes by Including Transcriptional Regulatory Rules in the Enumeration Process Saves Computational Costs
Source: PLoS One. 2015 Jun 19;10(6):e0129840. doi: 10.1371/journal.pone.0129840 (PMC4475075; doi:10.1371/journal.pone.0129840)
Supplement: S3 File — (BZ2) [file pone.0129840.s013.bz2 › pone.0129840.s013]

0: R_ACHBS: 1
1: R_ACLS: 1
2: R_ADK1: 1
3: R_ADSK: 1
4: R_ADSL1r: 1
5: R_ADSS: 1
6: R_AICART: 1
7: R_ALATA_L: 1
8: R_ANPRT: 1
9: R_ANS: 1
10: R_ASAD: 1
11: R_ASPK: 1
12: R_ASPTA: 1
13: R_ATPPRT: 1
14: R_BIOMASS: 1
15: R_BPNT: 1
16: R_CHORM: 1
17: R_CHORS: 1
18: R_CYSS: 1
19: R_CYSTL: 1
20: R_DAPDC: 1
21: R_DAPE: 1
22: R_DDPA: 1
23: R_DHAD1: 1
24: R_DHAD2: 1
25: R_DHDPRy: 1
26: R_DHDPS: 1
27: R_DHQD: 1
28: R_DHQS: 1
32: R_G5SADs: 1
33: R_G5SD: 1
34: R_GLU5K: 1
35: R_HISTD: 1
36: R_HISTP: 1
37: R_HSDy: 1
38: R_HSK: 1
39: R_HSST: 1
40: R_HSTPT: 1
41: R_IG3PS: 1
42: R_IGPDH: 1
43: R_IGPS: 1
44: R_ILETA: 1
45: R_IMPC: 1
46: R_IPMD: 1
47: R_IPPMIa: 1
48: R_IPPMIb: 1
49: R_IPPS: 1
50: R_KARA1i: 1
51: R_KARA2i: 1
52: R_LEUTAi: 1
53: R_METS: 1
54: R_MTHFR2: 1
55: R_NDPK1: 1
56: R_OMCDC: 1
57: R_P5CR: 1
58: R_PAPSR: 1
59: R_PGCD: 1
60: R_PHETA1: 1
61: R_PIt2r: 1
62: R_PPA: 1
63: R_PPND: 1
64: R_PPNDH: 1
65: R_PRAIi: 1
66: R_PRAMPC: 1
67: R_PRATPP: 1
68: R_PRMICIi: 1
69: R_PRPPS: 1
70: R_PSCVT: 1
71: R_PSERT: 1
72: R_PSP_L: 1
73: R_RPI: 1
74: R_SADT2: 1
75: R_SDPDS: 1
76: R_SDPTA: 1
77: R_SERAT: 1
78: R_SHK3Dr: 1
79: R_SHKK: 1
80: R_SHSL1: 1
81: R_SULR: 1
82: R_SULabc: 1
83: R_THDPS: 1
84: R_THRD_L: 1
85: R_THRS: 1
86: R_TRDR: 1
87: R_TRPS1: 1
88: R_TYRTA: 1
89: R_ACKr R_ACt2r: 2
90: R_ACKr R_ENO: 2
92: R_ACKr R_FBA: 2
93: R_ACKr R_FBP: 2
94: R_ACKr R_GAPD: 2
95: R_ACKr R_PGI: 2
96: R_ACKr R_PGK: 2
97: R_ACKr R_PGM: 2
98: R_ACKr R_TPI: 2
99: R_ACt2r R_PTAr: 2
100: R_AKGDH R_GAPD: 2
101: R_AKGDH R_PGK: 2
102: R_AKGDH R_SUCOAS: 2
103: R_ASNS1 R_ASNS2: 2
104: R_CO2t R_FBA: 2
105: R_CO2t R_GAPD: 2
106: R_CO2t R_PGK: 2
107: R_CO2t R_TPI: 2
108: R_CYTBD R_GAPD: 2
109: R_CYTBD R_PGK: 2
111: R_ENO R_GAPD: 2
112: R_ENO R_GLCpts: 2
113: R_ENO R_PGK: 2
114: R_ENO R_PTAr: 2
137: R_FBA R_GLCpts: 2
138: R_FBA R_PTAr: 2
139: R_FBP R_GLCpts: 2
140: R_FBP R_PTAr: 2
141: R_FORti R_GLYATi: 2
142: R_FORti R_THRD: 2
143: R_FRD7 R_FUM: 2
144: R_FTHFD R_GLYATi: 2
145: R_FTHFD R_THRD: 2
146: R_FUM R_GAPD: 2
147: R_FUM R_PGK: 2
148: R_FUM R_SUCCt3: 2
149: R_G6PDH2r R_RPE: 2
150: R_G6PDH2r R_TALA: 2
151: R_G6PDH2r R_TKT1: 2
152: R_G6PDH2r R_TKT2: 2
153: R_GAPD R_GLCpts: 2
154: R_GAPD R_NH4t: 2
155: R_GAPD R_O2t: 2
156: R_GAPD R_PGM: 2
157: R_GAPD R_PTAr: 2
158: R_GAPD R_SUCDi: 2
159: R_GAPD R_SUCOAS: 2
160: R_GARFT R_GHMT2: 2
161: R_GARFT R_MTHFC: 2
162: R_GARFT R_MTHFD: 2
163: R_GART R_GHMT2: 2
164: R_GART R_MTHFC: 2
165: R_GART R_MTHFD: 2
166: R_GHMT2 R_GLYATi: 2
167: R_GHMT2 R_MTHFC: 2
168: R_GHMT2 R_MTHFD: 2
169: R_GHMT2 R_PFL: 2
170: R_GHMT2 R_THRD: 2
171: R_GLCpts R_PGI: 2
172: R_GLCpts R_PGK: 2
173: R_GLCpts R_PGM: 2
174: R_GLCpts R_TPI: 2
175: R_GLNS R_GLNabc: 2
176: R_GLYATi R_MTHFC: 2
177: R_GLYATi R_MTHFD: 2
178: R_GND R_RPE: 2
179: R_GND R_TALA: 2
180: R_GND R_TKT1: 2
181: R_GND R_TKT2: 2
182: R_MDH R_PPC: 2
183: R_MTHFC R_PFL: 2
184: R_MTHFC R_THRD: 2
185: R_MTHFD R_PFL: 2
186: R_MTHFD R_THRD: 2
187: R_NH4t R_PGK: 2
188: R_O2t R_PGK: 2
189: R_PGI R_PTAr: 2
190: R_PGK R_PGM: 2
191: R_PGK R_PTAr: 2
192: R_PGK R_SUCDi: 2
193: R_PGK R_SUCOAS: 2
194: R_PGL R_RPE: 2
195: R_PGL R_TALA: 2
196: R_PGL R_TKT1: 2
197: R_PGL R_TKT2: 2
198: R_PGM R_PTAr: 2
199: R_PTAr R_TPI: 2
200: R_RPE R_TALA: 2
201: R_RPE R_TKT1: 2
202: R_RPE R_TKT2: 2
203: R_TALA R_TKT2: 2
204: R_TKT1 R_TKT2: 2
205: R_VALTA R_VPAMT: 2
206: R_ACALD R_ACKr R_CO2t: 3
207: R_ACALD R_ACKr R_CYTBD: 3
211: R_ACALD R_ACKr R_FUM: 3
212: R_ACALD R_ACKr R_NH4t: 3
213: R_ACALD R_ACKr R_O2t: 3
214: R_ACALD R_ACKr R_SUCDi: 3
216: R_ACALD R_CO2t R_PTAr: 3
217: R_ACALD R_CYTBD R_PTAr: 3
224: R_ACALD R_FUM R_PTAr: 3
225: R_ACALD R_NH4t R_PTAr: 3
226: R_ACALD R_O2t R_PTAr: 3
227: R_ACALD R_PTAr R_SUCDi: 3
228: R_ACALDt R_ACKr R_CO2t: 3
229: R_ACALDt R_ACKr R_CYTBD: 3
233: R_ACALDt R_ACKr R_FUM: 3
234: R_ACALDt R_ACKr R_NH4t: 3
235: R_ACALDt R_ACKr R_O2t: 3
236: R_ACALDt R_ACKr R_SUCDi: 3
237: R_ACALDt R_CO2t R_PTAr: 3
238: R_ACALDt R_CYTBD R_ENO: 3
241: R_ACALDt R_CYTBD R_FBA: 3
242: R_ACALDt R_CYTBD R_GLCpts: 3
243: R_ACALDt R_CYTBD R_PFK: 3
244: R_ACALDt R_CYTBD R_PGI: 3
245: R_ACALDt R_CYTBD R_PGM: 3
246: R_ACALDt R_CYTBD R_PPC: 3
247: R_ACALDt R_CYTBD R_PTAr: 3
248: R_ACALDt R_CYTBD R_TPI: 3
250: R_ACALDt R_ENO R_O2t: 3
267: R_ACALDt R_FBA R_O2t: 3
268: R_ACALDt R_FUM R_PTAr: 3
269: R_ACALDt R_GLCpts R_O2t: 3
270: R_ACALDt R_NH4t R_PTAr: 3
271: R_ACALDt R_O2t R_PFK: 3
272: R_ACALDt R_O2t R_PGI: 3
273: R_ACALDt R_O2t R_PGM: 3
274: R_ACALDt R_O2t R_PPC: 3
275: R_ACALDt R_O2t R_PTAr: 3
276: R_ACALDt R_O2t R_TPI: 3
277: R_ACALDt R_PTAr R_SUCDi: 3
279: R_ACKr R_ACONTa R_NH4t: 3
281: R_ACKr R_ACONTb R_NH4t: 3
282: R_ACKr R_AKGDH R_ATPS4r: 3
283: R_ACKr R_AKGDH R_ICL: 3
284: R_ACKr R_AKGDH R_MALS: 3
285: R_ACKr R_ALCD2x R_CYTBD: 3
287: R_ACKr R_ALCD2x R_O2t: 3
288: R_ACKr R_ATPS4r R_FUM: 3
289: R_ACKr R_ATPS4r R_MDH: 3
290: R_ACKr R_ATPS4r R_SUCOAS: 3
295: R_ACKr R_CO2t R_ICDHyr: 3
296: R_ACKr R_CO2t R_ICL: 3
297: R_ACKr R_CO2t R_MALS: 3
298: R_ACKr R_CO2t R_NH4t: 3
299: R_ACKr R_CO2t R_SUCCt3: 3
301: R_ACKr R_CS R_NH4t: 3
302: R_ACKr R_CYTBD R_ETOHt2r: 3
309: R_ACKr R_CYTBD R_H2Ot: 3
310: R_ACKr R_CYTBD R_ICDHyr: 3
311: R_ACKr R_CYTBD R_ICL: 3
312: R_ACKr R_CYTBD R_MALS: 3
313: R_ACKr R_CYTBD R_NH4t: 3
314: R_ACKr R_CYTBD R_SUCCt3: 3
316: R_ACKr R_ETOHt2r R_O2t: 3
357: R_ACKr R_FUM R_ICDHyr: 3
358: R_ACKr R_FUM R_ICL: 3
359: R_ACKr R_FUM R_MALS: 3
360: R_ACKr R_FUM R_NH4t: 3
361: R_ACKr R_H2Ot R_O2t: 3
362: R_ACKr R_ICDHyr R_O2t: 3
363: R_ACKr R_ICDHyr R_SUCDi: 3
364: R_ACKr R_ICL R_NH4t: 3
365: R_ACKr R_ICL R_O2t: 3
366: R_ACKr R_ICL R_SUCDi: 3
367: R_ACKr R_ICL R_SUCOAS: 3
368: R_ACKr R_MALS R_NH4t: 3
369: R_ACKr R_MALS R_O2t: 3
370: R_ACKr R_MALS R_SUCDi: 3
371: R_ACKr R_MALS R_SUCOAS: 3
372: R_ACKr R_MDH R_PPS: 3
373: R_ACKr R_NH4t R_O2t: 3
374: R_ACKr R_NH4t R_SUCDi: 3
375: R_ACKr R_O2t R_SUCCt3: 3
376: R_ACKr R_PPCK R_PPS: 3
377: R_ACKr R_SUCCt3 R_SUCDi: 3
384: R_ACONTa R_GLNabc R_GLUt2r: 3
385: R_ACONTa R_NH4t R_PTAr: 3
392: R_ACONTb R_GLNabc R_GLUt2r: 3
393: R_ACONTb R_NH4t R_PTAr: 3
403: R_AKGDH R_ATPS4r R_ENO: 3
404: R_AKGDH R_ATPS4r R_PGM: 3
405: R_AKGDH R_ATPS4r R_PTAr: 3
407: R_AKGDH R_ENO R_PPC: 3
408: R_AKGDH R_ENO R_PPS: 3
418: R_AKGDH R_FBA R_G6PDH2r: 3
419: R_AKGDH R_FBA R_GND: 3
420: R_AKGDH R_FBA R_PGI: 3
421: R_AKGDH R_FBA R_PGL: 3
422: R_AKGDH R_FBA R_PPC: 3
423: R_AKGDH R_FBA R_PPS: 3
424: R_AKGDH R_FBA R_RPE: 3
425: R_AKGDH R_FBA R_TALA: 3
426: R_AKGDH R_FBA R_TKT1: 3
427: R_AKGDH R_FBA R_TKT2: 3
428: R_AKGDH R_FBP R_PPC: 3
429: R_AKGDH R_G6PDH2r R_PGI: 3
430: R_AKGDH R_G6PDH2r R_TPI: 3
431: R_AKGDH R_GLCpts R_ICL: 3
432: R_AKGDH R_GLCpts R_MALS: 3
433: R_AKGDH R_GND R_PGI: 3
434: R_AKGDH R_GND R_TPI: 3
435: R_AKGDH R_ICL R_PPC: 3
436: R_AKGDH R_ICL R_PTAr: 3
437: R_AKGDH R_MALS R_PPC: 3
438: R_AKGDH R_MALS R_PTAr: 3
439: R_AKGDH R_PFK R_PGI: 3
440: R_AKGDH R_PGI R_PGL: 3
441: R_AKGDH R_PGI R_PPC: 3
442: R_AKGDH R_PGI R_RPE: 3
443: R_AKGDH R_PGI R_TALA: 3
444: R_AKGDH R_PGI R_TKT1: 3
445: R_AKGDH R_PGI R_TKT2: 3
446: R_AKGDH R_PGI R_TPI: 3
447: R_AKGDH R_PGL R_TPI: 3
448: R_AKGDH R_PGM R_PPC: 3
449: R_AKGDH R_PGM R_PPS: 3
450: R_AKGDH R_PPC R_TPI: 3
451: R_AKGDH R_PPS R_TPI: 3
452: R_AKGDH R_RPE R_TPI: 3
453: R_AKGDH R_TALA R_TPI: 3
454: R_AKGDH R_TKT1 R_TPI: 3
455: R_AKGDH R_TKT2 R_TPI: 3
458: R_ALCD2x R_CYTBD R_ENO: 3
461: R_ALCD2x R_CYTBD R_FBA: 3
462: R_ALCD2x R_CYTBD R_GLCpts: 3
463: R_ALCD2x R_CYTBD R_PFK: 3
464: R_ALCD2x R_CYTBD R_PGI: 3
465: R_ALCD2x R_CYTBD R_PGM: 3
466: R_ALCD2x R_CYTBD R_PPC: 3
467: R_ALCD2x R_CYTBD R_PTAr: 3
468: R_ALCD2x R_CYTBD R_TPI: 3
470: R_ALCD2x R_ENO R_O2t: 3
486: R_ALCD2x R_FBA R_O2t: 3
487: R_ALCD2x R_GLCpts R_O2t: 3
488: R_ALCD2x R_H2Ot R_NH4t: 3
489: R_ALCD2x R_O2t R_PFK: 3
490: R_ALCD2x R_O2t R_PGI: 3
491: R_ALCD2x R_O2t R_PGM: 3
492: R_ALCD2x R_O2t R_PPC: 3
493: R_ALCD2x R_O2t R_PTAr: 3
494: R_ALCD2x R_O2t R_TPI: 3
495: R_ATPS4r R_CO2t R_ENO: 3
497: R_ATPS4r R_CO2t R_PGM: 3
499: R_ATPS4r R_ENO R_SUCOAS: 3
503: R_ATPS4r R_FUM R_PTAr: 3
504: R_ATPS4r R_GAPD R_MDH: 3
505: R_ATPS4r R_MDH R_PGK: 3
506: R_ATPS4r R_MDH R_PTAr: 3
507: R_ATPS4r R_PGM R_SUCOAS: 3
508: R_ATPS4r R_PTAr R_SUCOAS: 3
510: R_CO2t R_ENO R_PFK: 3
511: R_CO2t R_ENO R_PPC: 3
512: R_CO2t R_ENO R_PPS: 3
544: R_CO2t R_FBP R_PFK: 3
545: R_CO2t R_FBP R_PPC: 3
546: R_CO2t R_FRD7 R_PGI: 3
547: R_CO2t R_FRD7 R_TKT2: 3
548: R_CO2t R_G6PDH2r R_PGI: 3
549: R_CO2t R_GLCpts R_ICDHyr: 3
550: R_CO2t R_GLCpts R_ICL: 3
551: R_CO2t R_GLCpts R_MALS: 3
552: R_CO2t R_GLCpts R_NH4t: 3
553: R_CO2t R_GLCpts R_SUCCt3: 3
554: R_CO2t R_GND R_PGI: 3
555: R_CO2t R_ICDHyr R_PFK: 3
556: R_CO2t R_ICDHyr R_PPC: 3
557: R_CO2t R_ICDHyr R_PTAr: 3
558: R_CO2t R_ICL R_PFK: 3
559: R_CO2t R_ICL R_PPC: 3
560: R_CO2t R_ICL R_PTAr: 3
561: R_CO2t R_MALS R_PFK: 3
562: R_CO2t R_MALS R_PPC: 3
563: R_CO2t R_MALS R_PTAr: 3
564: R_CO2t R_NH4t R_PFK: 3
565: R_CO2t R_NH4t R_PPC: 3
566: R_CO2t R_NH4t R_PTAr: 3
567: R_CO2t R_PFK R_PGI: 3
568: R_CO2t R_PFK R_PGM: 3
569: R_CO2t R_PFK R_SUCCt3: 3
570: R_CO2t R_PGI R_PGL: 3
571: R_CO2t R_PGI R_PPC: 3
572: R_CO2t R_PGI R_PPS: 3
573: R_CO2t R_PGI R_RPE: 3
574: R_CO2t R_PGI R_SUCCt3: 3
575: R_CO2t R_PGI R_TALA: 3
576: R_CO2t R_PGI R_TKT1: 3
577: R_CO2t R_PGI R_TKT2: 3
578: R_CO2t R_PGM R_PPC: 3
579: R_CO2t R_PGM R_PPS: 3
580: R_CO2t R_PPC R_SUCCt3: 3
581: R_CO2t R_PTAr R_SUCCt3: 3
582: R_CO2t R_SUCCt3 R_TKT2: 3
589: R_CS R_GLNabc R_GLUt2r: 3
590: R_CS R_NH4t R_PTAr: 3
591: R_CYTBD R_ENO R_ETOHt2r: 3
596: R_CYTBD R_ENO R_H2Ot: 3
597: R_CYTBD R_ENO R_PPC: 3
598: R_CYTBD R_ENO R_PPS: 3
601: R_CYTBD R_ETOHt2r R_FBA: 3
602: R_CYTBD R_ETOHt2r R_GLCpts: 3
603: R_CYTBD R_ETOHt2r R_PFK: 3
604: R_CYTBD R_ETOHt2r R_PGI: 3
605: R_CYTBD R_ETOHt2r R_PGM: 3
606: R_CYTBD R_ETOHt2r R_PPC: 3
607: R_CYTBD R_ETOHt2r R_PTAr: 3
608: R_CYTBD R_ETOHt2r R_TPI: 3
668: R_CYTBD R_FBA R_G6PDH2r: 3
669: R_CYTBD R_FBA R_GND: 3
670: R_CYTBD R_FBA R_H2Ot: 3
671: R_CYTBD R_FBA R_PGI: 3
672: R_CYTBD R_FBA R_PGL: 3
673: R_CYTBD R_FBA R_PPC: 3
674: R_CYTBD R_FBA R_PPS: 3
675: R_CYTBD R_FBA R_RPE: 3
676: R_CYTBD R_FBA R_TALA: 3
677: R_CYTBD R_FBA R_TKT1: 3
678: R_CYTBD R_FBA R_TKT2: 3
679: R_CYTBD R_FBP R_PPC: 3
680: R_CYTBD R_G6PDH2r R_PGI: 3
681: R_CYTBD R_G6PDH2r R_TPI: 3
682: R_CYTBD R_GLCpts R_H2Ot: 3
683: R_CYTBD R_GLCpts R_ICDHyr: 3
684: R_CYTBD R_GLCpts R_ICL: 3
685: R_CYTBD R_GLCpts R_MALS: 3
686: R_CYTBD R_GLCpts R_NH4t: 3
687: R_CYTBD R_GLCpts R_SUCCt3: 3
688: R_CYTBD R_GND R_PGI: 3
689: R_CYTBD R_GND R_TPI: 3
690: R_CYTBD R_H2Ot R_PFK: 3
691: R_CYTBD R_H2Ot R_PGM: 3
692: R_CYTBD R_H2Ot R_PPC: 3
693: R_CYTBD R_H2Ot R_PTAr: 3
694: R_CYTBD R_H2Ot R_TPI: 3
695: R_CYTBD R_ICDHyr R_PPC: 3
696: R_CYTBD R_ICDHyr R_PTAr: 3
697: R_CYTBD R_ICL R_PPC: 3
698: R_CYTBD R_ICL R_PTAr: 3
699: R_CYTBD R_MALS R_PPC: 3
700: R_CYTBD R_MALS R_PTAr: 3
701: R_CYTBD R_NH4t R_PPC: 3
702: R_CYTBD R_NH4t R_PTAr: 3
703: R_CYTBD R_PFK R_PGI: 3
704: R_CYTBD R_PGI R_PGL: 3
705: R_CYTBD R_PGI R_PPC: 3
706: R_CYTBD R_PGI R_RPE: 3
707: R_CYTBD R_PGI R_TALA: 3
708: R_CYTBD R_PGI R_TKT1: 3
709: R_CYTBD R_PGI R_TKT2: 3
710: R_CYTBD R_PGI R_TPI: 3
711: R_CYTBD R_PGL R_TPI: 3
712: R_CYTBD R_PGM R_PPC: 3
713: R_CYTBD R_PGM R_PPS: 3
714: R_CYTBD R_PPC R_SUCCt3: 3
715: R_CYTBD R_PPC R_TPI: 3
716: R_CYTBD R_PPS R_TPI: 3
717: R_CYTBD R_PTAr R_SUCCt3: 3
718: R_CYTBD R_RPE R_TPI: 3
719: R_CYTBD R_SUCCt3 R_SUCOAS: 3
720: R_CYTBD R_TALA R_TPI: 3
721: R_CYTBD R_TKT1 R_TPI: 3
722: R_CYTBD R_TKT2 R_TPI: 3
724: R_ENO R_ETOHt2r R_O2t: 3
749: R_ENO R_FBA R_G6PDH2r: 3
750: R_ENO R_FBA R_GND: 3
751: R_ENO R_FBA R_PGI: 3
752: R_ENO R_FBA R_PGL: 3
753: R_ENO R_FBA R_RPE: 3
754: R_ENO R_FBA R_TALA: 3
755: R_ENO R_FBA R_TKT1: 3
756: R_ENO R_FBA R_TKT2: 3
757: R_ENO R_FUM R_PPC: 3
758: R_ENO R_FUM R_PPS: 3
759: R_ENO R_G6PDH2r R_PFK: 3
760: R_ENO R_G6PDH2r R_PGI: 3
761: R_ENO R_G6PDH2r R_TPI: 3
762: R_ENO R_GLNabc R_NH4t: 3
763: R_ENO R_GND R_PFK: 3
764: R_ENO R_GND R_PGI: 3
765: R_ENO R_GND R_TPI: 3
766: R_ENO R_H2Ot R_O2t: 3
767: R_ENO R_MDH R_PPS: 3
768: R_ENO R_NH4t R_PPS: 3
769: R_ENO R_O2t R_PPC: 3
770: R_ENO R_O2t R_PPS: 3
771: R_ENO R_PFK R_PGI: 3
772: R_ENO R_PFK R_PGL: 3
773: R_ENO R_PFK R_RPE: 3
774: R_ENO R_PFK R_TALA: 3
775: R_ENO R_PFK R_TKT1: 3
776: R_ENO R_PFK R_TKT2: 3
777: R_ENO R_PGI R_PGL: 3
778: R_ENO R_PGI R_RPE: 3
779: R_ENO R_PGI R_TALA: 3
780: R_ENO R_PGI R_TKT1: 3
781: R_ENO R_PGI R_TKT2: 3
782: R_ENO R_PGI R_TPI: 3
783: R_ENO R_PGL R_TPI: 3
784: R_ENO R_PPC R_SUCDi: 3
785: R_ENO R_PPC R_SUCOAS: 3
786: R_ENO R_PPCK R_PPS: 3
787: R_ENO R_PPS R_SUCDi: 3
788: R_ENO R_PPS R_SUCOAS: 3
789: R_ENO R_RPE R_TPI: 3
790: R_ENO R_TALA R_TPI: 3
791: R_ENO R_TKT1 R_TPI: 3
792: R_ENO R_TKT2 R_TPI: 3
808: R_ETOHt2r R_FBA R_O2t: 3
809: R_ETOHt2r R_GLCpts R_O2t: 3
810: R_ETOHt2r R_H2Ot R_NH4t: 3
811: R_ETOHt2r R_O2t R_PFK: 3
812: R_ETOHt2r R_O2t R_PGI: 3
813: R_ETOHt2r R_O2t R_PGM: 3
814: R_ETOHt2r R_O2t R_PPC: 3
815: R_ETOHt2r R_O2t R_PTAr: 3
816: R_ETOHt2r R_O2t R_TPI: 3
1224: R_FBA R_FUM R_G6PDH2r: 3
1225: R_FBA R_FUM R_GND: 3
1226: R_FBA R_FUM R_PGI: 3
1227: R_FBA R_FUM R_PGL: 3
1228: R_FBA R_FUM R_PPC: 3
1229: R_FBA R_FUM R_PPS: 3
1230: R_FBA R_FUM R_RPE: 3
1231: R_FBA R_FUM R_TALA: 3
1232: R_FBA R_FUM R_TKT1: 3
1233: R_FBA R_FUM R_TKT2: 3
1234: R_FBA R_G6PDH2r R_GAPD: 3
1235: R_FBA R_G6PDH2r R_NH4t: 3
1236: R_FBA R_G6PDH2r R_O2t: 3
1237: R_FBA R_G6PDH2r R_PGI: 3
1238: R_FBA R_G6PDH2r R_PGK: 3
1239: R_FBA R_G6PDH2r R_PGM: 3
1240: R_FBA R_G6PDH2r R_SUCDi: 3
1241: R_FBA R_G6PDH2r R_SUCOAS: 3
1242: R_FBA R_GAPD R_GND: 3
1243: R_FBA R_GAPD R_PGI: 3
1244: R_FBA R_GAPD R_PGL: 3
1245: R_FBA R_GAPD R_RPE: 3
1246: R_FBA R_GAPD R_TALA: 3
1247: R_FBA R_GAPD R_TKT1: 3
1248: R_FBA R_GAPD R_TKT2: 3
1249: R_FBA R_GND R_NH4t: 3
1250: R_FBA R_GND R_O2t: 3
1251: R_FBA R_GND R_PGI: 3
1252: R_FBA R_GND R_PGK: 3
1253: R_FBA R_GND R_PGM: 3
1254: R_FBA R_GND R_SUCDi: 3
1255: R_FBA R_GND R_SUCOAS: 3
1256: R_FBA R_H2Ot R_O2t: 3
1257: R_FBA R_MDH R_PPS: 3
1258: R_FBA R_NH4t R_PGI: 3
1259: R_FBA R_NH4t R_PGL: 3
1260: R_FBA R_NH4t R_RPE: 3
1261: R_FBA R_NH4t R_TALA: 3
1262: R_FBA R_NH4t R_TKT1: 3
1263: R_FBA R_NH4t R_TKT2: 3
1264: R_FBA R_O2t R_PGI: 3
1265: R_FBA R_O2t R_PGL: 3
1266: R_FBA R_O2t R_PPC: 3
1267: R_FBA R_O2t R_PPS: 3
1268: R_FBA R_O2t R_RPE: 3
1269: R_FBA R_O2t R_TALA: 3
1270: R_FBA R_O2t R_TKT1: 3
1271: R_FBA R_O2t R_TKT2: 3
1272: R_FBA R_PGI R_PGK: 3
1273: R_FBA R_PGI R_PGL: 3
1274: R_FBA R_PGI R_PGM: 3
1275: R_FBA R_PGI R_RPE: 3
1276: R_FBA R_PGI R_SUCDi: 3
1277: R_FBA R_PGI R_SUCOAS: 3
1278: R_FBA R_PGI R_TALA: 3
1279: R_FBA R_PGI R_TKT1: 3
1280: R_FBA R_PGI R_TKT2: 3
1281: R_FBA R_PGK R_PGL: 3
1282: R_FBA R_PGK R_RPE: 3
1283: R_FBA R_PGK R_TALA: 3
1284: R_FBA R_PGK R_TKT1: 3
1285: R_FBA R_PGK R_TKT2: 3
1286: R_FBA R_PGL R_PGM: 3
1287: R_FBA R_PGL R_SUCDi: 3
1288: R_FBA R_PGL R_SUCOAS: 3
1289: R_FBA R_PGM R_RPE: 3
1290: R_FBA R_PGM R_TALA: 3
1291: R_FBA R_PGM R_TKT1: 3
1292: R_FBA R_PGM R_TKT2: 3
1293: R_FBA R_PPC R_SUCDi: 3
1294: R_FBA R_PPC R_SUCOAS: 3
1295: R_FBA R_PPCK R_PPS: 3
1296: R_FBA R_PPS R_SUCDi: 3
1297: R_FBA R_PPS R_SUCOAS: 3
1298: R_FBA R_RPE R_SUCDi: 3
1299: R_FBA R_RPE R_SUCOAS: 3
1300: R_FBA R_SUCDi R_TALA: 3
1301: R_FBA R_SUCDi R_TKT1: 3
1302: R_FBA R_SUCDi R_TKT2: 3
1303: R_FBA R_SUCOAS R_TALA: 3
1304: R_FBA R_SUCOAS R_TKT1: 3
1305: R_FBA R_SUCOAS R_TKT2: 3
1306: R_FBP R_FUM R_PPC: 3
1307: R_FBP R_G6PDH2r R_PGI: 3
1308: R_FBP R_GND R_PGI: 3
1309: R_FBP R_O2t R_PPC: 3
1310: R_FBP R_PGI R_PGL: 3
1311: R_FBP R_PGI R_RPE: 3
1312: R_FBP R_PGI R_TALA: 3
1313: R_FBP R_PGI R_TKT1: 3
1314: R_FBP R_PPC R_SUCDi: 3
1315: R_FBP R_PPC R_SUCOAS: 3
1316: R_FUM R_G3PD2 R_NADH16: 3
1317: R_FUM R_G3PD5 R_NADH16: 3
1318: R_FUM R_G6PDH2r R_PGI: 3
1319: R_FUM R_G6PDH2r R_TPI: 3
1320: R_FUM R_GLCpts R_ICDHyr: 3
1321: R_FUM R_GLCpts R_ICL: 3
1322: R_FUM R_GLCpts R_MALS: 3
1323: R_FUM R_GLCpts R_NH4t: 3
1324: R_FUM R_GND R_PGI: 3
1325: R_FUM R_GND R_TPI: 3
1326: R_FUM R_ICDHyr R_PPC: 3
1327: R_FUM R_ICDHyr R_PTAr: 3
1328: R_FUM R_ICL R_PPC: 3
1329: R_FUM R_ICL R_PTAr: 3
1330: R_FUM R_MALS R_PPC: 3
1331: R_FUM R_MALS R_PTAr: 3
1332: R_FUM R_NH4t R_PPC: 3
1333: R_FUM R_NH4t R_PTAr: 3
1334: R_FUM R_PFK R_PGI: 3
1335: R_FUM R_PGI R_PGL: 3
1336: R_FUM R_PGI R_PPC: 3
1337: R_FUM R_PGI R_RPE: 3
1338: R_FUM R_PGI R_TALA: 3
1339: R_FUM R_PGI R_TKT1: 3
1340: R_FUM R_PGI R_TKT2: 3
1341: R_FUM R_PGI R_TPI: 3
1342: R_FUM R_PGL R_TPI: 3
1343: R_FUM R_PGM R_PPC: 3
1344: R_FUM R_PGM R_PPS: 3
1345: R_FUM R_PPC R_TPI: 3
1346: R_FUM R_PPS R_TPI: 3
1347: R_FUM R_RPE R_TPI: 3
1348: R_FUM R_TALA R_TPI: 3
1349: R_FUM R_TKT1 R_TPI: 3
1350: R_FUM R_TKT2 R_TPI: 3
1351: R_G6PDH2r R_GAPD R_PFK: 3
1352: R_G6PDH2r R_GAPD R_PGI: 3
1353: R_G6PDH2r R_GAPD R_TPI: 3
1354: R_G6PDH2r R_NH4t R_PGI: 3
1355: R_G6PDH2r R_NH4t R_TPI: 3
1356: R_G6PDH2r R_O2t R_PGI: 3
1357: R_G6PDH2r R_O2t R_TPI: 3
1358: R_G6PDH2r R_PFK R_PGK: 3
1359: R_G6PDH2r R_PFK R_PGM: 3
1360: R_G6PDH2r R_PGI R_PGK: 3
1361: R_G6PDH2r R_PGI R_PGM: 3
1362: R_G6PDH2r R_PGI R_SUCDi: 3
1363: R_G6PDH2r R_PGI R_SUCOAS: 3
1364: R_G6PDH2r R_PGI R_TPI: 3
1365: R_G6PDH2r R_PGK R_TPI: 3
1366: R_G6PDH2r R_PGM R_TPI: 3
1367: R_G6PDH2r R_SUCDi R_TPI: 3
1368: R_G6PDH2r R_SUCOAS R_TPI: 3
1369: R_GAPD R_GLNabc R_GLUt2r: 3
1370: R_GAPD R_GND R_PFK: 3
1371: R_GAPD R_GND R_PGI: 3
1372: R_GAPD R_GND R_TPI: 3
1373: R_GAPD R_MDH R_PPS: 3
1374: R_GAPD R_PFK R_PGI: 3
1375: R_GAPD R_PFK R_PGL: 3
1376: R_GAPD R_PFK R_RPE: 3
1377: R_GAPD R_PFK R_TALA: 3
1378: R_GAPD R_PFK R_TKT1: 3
1379: R_GAPD R_PFK R_TKT2: 3
1380: R_GAPD R_PGI R_PGL: 3
1381: R_GAPD R_PGI R_RPE: 3
1382: R_GAPD R_PGI R_TALA: 3
1383: R_GAPD R_PGI R_TKT1: 3
1384: R_GAPD R_PGI R_TKT2: 3
1385: R_GAPD R_PGI R_TPI: 3
1386: R_GAPD R_PGL R_TPI: 3
1387: R_GAPD R_PPCK R_PPS: 3
1388: R_GAPD R_RPE R_TPI: 3
1389: R_GAPD R_TALA R_TPI: 3
1390: R_GAPD R_TKT1 R_TPI: 3
1391: R_GAPD R_TKT2 R_TPI: 3
1392: R_GLCpts R_H2Ot R_O2t: 3
1393: R_GLCpts R_ICDHyr R_O2t: 3
1394: R_GLCpts R_ICDHyr R_SUCDi: 3
1395: R_GLCpts R_ICL R_NH4t: 3
1396: R_GLCpts R_ICL R_O2t: 3
1397: R_GLCpts R_ICL R_SUCDi: 3
1398: R_GLCpts R_ICL R_SUCOAS: 3
1399: R_GLCpts R_MALS R_NH4t: 3
1400: R_GLCpts R_MALS R_O2t: 3
1401: R_GLCpts R_MALS R_SUCDi: 3
1402: R_GLCpts R_MALS R_SUCOAS: 3
1403: R_GLCpts R_MDH R_PPS: 3
1404: R_GLCpts R_NH4t R_O2t: 3
1405: R_GLCpts R_NH4t R_SUCDi: 3
1406: R_GLCpts R_O2t R_SUCCt3: 3
1407: R_GLCpts R_PPCK R_PPS: 3
1408: R_GLCpts R_SUCCt3 R_SUCDi: 3
1409: R_GLNS R_GLUDy R_NH4t: 3
1410: R_GLNabc R_GLUt2r R_ICDHyr: 3
1411: R_GLNabc R_GLUt2r R_NH4t: 3
1412: R_GLNabc R_GLUt2r R_PGK: 3
1413: R_GLNabc R_NH4t R_PGM: 3
1414: R_GND R_NH4t R_PGI: 3
1415: R_GND R_NH4t R_TPI: 3
1416: R_GND R_O2t R_PGI: 3
1417: R_GND R_O2t R_TPI: 3
1418: R_GND R_PFK R_PGK: 3
1419: R_GND R_PFK R_PGM: 3
1420: R_GND R_PGI R_PGK: 3
1421: R_GND R_PGI R_PGM: 3
1422: R_GND R_PGI R_SUCDi: 3
1423: R_GND R_PGI R_SUCOAS: 3
1424: R_GND R_PGI R_TPI: 3
1425: R_GND R_PGK R_TPI: 3
1426: R_GND R_PGM R_TPI: 3
1427: R_GND R_SUCDi R_TPI: 3
1428: R_GND R_SUCOAS R_TPI: 3
1429: R_H2Ot R_O2t R_PFK: 3
1430: R_H2Ot R_O2t R_PGM: 3
1431: R_H2Ot R_O2t R_PPC: 3
1432: R_H2Ot R_O2t R_PTAr: 3
1433: R_H2Ot R_O2t R_TPI: 3
1434: R_ICDHyr R_O2t R_PPC: 3
1435: R_ICDHyr R_O2t R_PTAr: 3
1436: R_ICDHyr R_PPC R_SUCDi: 3
1437: R_ICDHyr R_PTAr R_SUCDi: 3
1438: R_ICL R_NH4t R_PTAr: 3
1439: R_ICL R_O2t R_PPC: 3
1440: R_ICL R_O2t R_PTAr: 3
1441: R_ICL R_PPC R_SUCDi: 3
1442: R_ICL R_PPC R_SUCOAS: 3
1443: R_ICL R_PTAr R_SUCDi: 3
1444: R_ICL R_PTAr R_SUCOAS: 3
1445: R_MALS R_NH4t R_PTAr: 3
1446: R_MALS R_O2t R_PPC: 3
1447: R_MALS R_O2t R_PTAr: 3
1448: R_MALS R_PPC R_SUCDi: 3
1449: R_MALS R_PPC R_SUCOAS: 3
1450: R_MALS R_PTAr R_SUCDi: 3
1451: R_MALS R_PTAr R_SUCOAS: 3
1452: R_MDH R_PFK R_PPS: 3
1453: R_MDH R_PGK R_PPS: 3
1454: R_MDH R_PGM R_PPS: 3
1455: R_MDH R_PPS R_PTAr: 3
1456: R_MDH R_PPS R_TPI: 3
1457: R_NH4t R_O2t R_PPC: 3
1458: R_NH4t R_O2t R_PTAr: 3
1459: R_NH4t R_PFK R_PGI: 3
1460: R_NH4t R_PGI R_PGL: 3
1461: R_NH4t R_PGI R_RPE: 3
1462: R_NH4t R_PGI R_TALA: 3
1463: R_NH4t R_PGI R_TKT1: 3
1464: R_NH4t R_PGI R_TKT2: 3
1465: R_NH4t R_PGI R_TPI: 3
1466: R_NH4t R_PGL R_TPI: 3
1467: R_NH4t R_PGM R_PPS: 3
1468: R_NH4t R_PPC R_SUCDi: 3
1469: R_NH4t R_PTAr R_SUCDi: 3
1470: R_NH4t R_RPE R_TPI: 3
1471: R_NH4t R_TALA R_TPI: 3
1472: R_NH4t R_TKT1 R_TPI: 3
1473: R_NH4t R_TKT2 R_TPI: 3
1474: R_O2t R_PFK R_PGI: 3
1475: R_O2t R_PGI R_PGL: 3
1476: R_O2t R_PGI R_PPC: 3
1477: R_O2t R_PGI R_RPE: 3
1478: R_O2t R_PGI R_TALA: 3
1479: R_O2t R_PGI R_TKT1: 3
1480: R_O2t R_PGI R_TKT2: 3
1481: R_O2t R_PGI R_TPI: 3
1482: R_O2t R_PGL R_TPI: 3
1483: R_O2t R_PGM R_PPC: 3
1484: R_O2t R_PGM R_PPS: 3
1485: R_O2t R_PPC R_SUCCt3: 3
1486: R_O2t R_PPC R_TPI: 3
1487: R_O2t R_PPS R_TPI: 3
1488: R_O2t R_PTAr R_SUCCt3: 3
1489: R_O2t R_RPE R_TPI: 3
1490: R_O2t R_SUCCt3 R_SUCOAS: 3
1491: R_O2t R_TALA R_TPI: 3
1492: R_O2t R_TKT1 R_TPI: 3
1493: R_O2t R_TKT2 R_TPI: 3
1494: R_PFK R_PGI R_PGK: 3
1495: R_PFK R_PGI R_PGM: 3
1496: R_PFK R_PGI R_SUCDi: 3
1497: R_PFK R_PGI R_SUCOAS: 3
1498: R_PFK R_PGI R_TKT2: 3
1499: R_PFK R_PGK R_PGL: 3
1500: R_PFK R_PGK R_RPE: 3
1501: R_PFK R_PGK R_TALA: 3
1502: R_PFK R_PGK R_TKT1: 3
1503: R_PFK R_PGK R_TKT2: 3
1504: R_PFK R_PGL R_PGM: 3
1505: R_PFK R_PGM R_RPE: 3
1506: R_PFK R_PGM R_TALA: 3
1507: R_PFK R_PGM R_TKT1: 3
1508: R_PFK R_PGM R_TKT2: 3
1509: R_PFK R_PPCK R_PPS: 3
1510: R_PGI R_PGK R_PGL: 3
1511: R_PGI R_PGK R_RPE: 3
1512: R_PGI R_PGK R_TALA: 3
1513: R_PGI R_PGK R_TKT1: 3
1514: R_PGI R_PGK R_TKT2: 3
1515: R_PGI R_PGK R_TPI: 3
1516: R_PGI R_PGL R_PGM: 3
1517: R_PGI R_PGL R_SUCDi: 3
1518: R_PGI R_PGL R_SUCOAS: 3
1519: R_PGI R_PGL R_TPI: 3
1520: R_PGI R_PGM R_RPE: 3
1521: R_PGI R_PGM R_TALA: 3
1522: R_PGI R_PGM R_TKT1: 3
1523: R_PGI R_PGM R_TKT2: 3
1524: R_PGI R_PGM R_TPI: 3
1525: R_PGI R_PPC R_SUCDi: 3
1526: R_PGI R_PPC R_SUCOAS: 3
1527: R_PGI R_RPE R_SUCDi: 3
1528: R_PGI R_RPE R_SUCOAS: 3
1529: R_PGI R_RPE R_TPI: 3
1530: R_PGI R_SUCDi R_TALA: 3
1531: R_PGI R_SUCDi R_TKT1: 3
1532: R_PGI R_SUCDi R_TKT2: 3
1533: R_PGI R_SUCDi R_TPI: 3
1534: R_PGI R_SUCOAS R_TALA: 3
1535: R_PGI R_SUCOAS R_TKT1: 3
1536: R_PGI R_SUCOAS R_TKT2: 3
1537: R_PGI R_SUCOAS R_TPI: 3
1538: R_PGI R_TALA R_TPI: 3
1539: R_PGI R_TKT1 R_TPI: 3
1540: R_PGI R_TKT2 R_TPI: 3
1541: R_PGK R_PGL R_TPI: 3
1542: R_PGK R_PPCK R_PPS: 3
1543: R_PGK R_RPE R_TPI: 3
1544: R_PGK R_TALA R_TPI: 3
1545: R_PGK R_TKT1 R_TPI: 3
1546: R_PGK R_TKT2 R_TPI: 3
1547: R_PGL R_PGM R_TPI: 3
1548: R_PGL R_SUCDi R_TPI: 3
1549: R_PGL R_SUCOAS R_TPI: 3
1550: R_PGM R_PPC R_SUCDi: 3
1551: R_PGM R_PPC R_SUCOAS: 3
1552: R_PGM R_PPCK R_PPS: 3
1553: R_PGM R_PPS R_SUCDi: 3
1554: R_PGM R_PPS R_SUCOAS: 3
1555: R_PGM R_RPE R_TPI: 3
1556: R_PGM R_TALA R_TPI: 3
1557: R_PGM R_TKT1 R_TPI: 3
1558: R_PGM R_TKT2 R_TPI: 3
1559: R_PPC R_SUCCt3 R_SUCDi: 3
1560: R_PPC R_SUCDi R_TPI: 3
1561: R_PPC R_SUCOAS R_TPI: 3
1562: R_PPCK R_PPS R_PTAr: 3
1563: R_PPCK R_PPS R_TPI: 3
1564: R_PPS R_SUCDi R_TPI: 3
1565: R_PPS R_SUCOAS R_TPI: 3
1566: R_PTAr R_SUCCt3 R_SUCDi: 3
1567: R_RPE R_SUCDi R_TPI: 3
1568: R_RPE R_SUCOAS R_TPI: 3
1569: R_SUCCt3 R_SUCDi R_SUCOAS: 3
1570: R_SUCDi R_TALA R_TPI: 3
1571: R_SUCDi R_TKT1 R_TPI: 3
1572: R_SUCDi R_TKT2 R_TPI: 3
1573: R_SUCOAS R_TALA R_TPI: 3
1574: R_SUCOAS R_TKT1 R_TPI: 3
1575: R_SUCOAS R_TKT2 R_TPI: 3
1579: R_ACALD R_ACALDt R_H2Ot R_NH4t: 4
1580: R_ACALD R_ACKr R_AKGDH R_ICDHyr: 4
1591: R_ACALD R_ACKr R_FORti R_PDH: 4
1592: R_ACALD R_ACKr R_GLNabc R_GLUt2r: 4
1593: R_ACALD R_ACKr R_ICDHyr R_SUCOAS: 4
1594: R_ACALD R_ACKr R_PDH R_PFL: 4
1598: R_ACALD R_ACONTa R_GLCpts R_NH4t: 4
1602: R_ACALD R_ACONTb R_GLCpts R_NH4t: 4
1604: R_ACALD R_ACt2r R_CO2t R_GLCpts: 4
1605: R_ACALD R_ACt2r R_CO2t R_PFK: 4
1606: R_ACALD R_ACt2r R_CO2t R_PPC: 4
1608: R_ACALD R_ACt2r R_CYTBD R_GLCpts: 4
1609: R_ACALD R_ACt2r R_CYTBD R_PPC: 4
1624: R_ACALD R_ACt2r R_FORti R_PDH: 4
1625: R_ACALD R_ACt2r R_FUM R_GLCpts: 4
1626: R_ACALD R_ACt2r R_FUM R_PPC: 4
1627: R_ACALD R_ACt2r R_GLCpts R_NH4t: 4
1628: R_ACALD R_ACt2r R_GLCpts R_O2t: 4
1629: R_ACALD R_ACt2r R_GLCpts R_SUCDi: 4
1630: R_ACALD R_ACt2r R_O2t R_PPC: 4
1631: R_ACALD R_ACt2r R_PDH R_PFL: 4
1632: R_ACALD R_ACt2r R_PPC R_SUCDi: 4
1634: R_ACALD R_AKGDH R_ICDHyr R_PTAr: 4
1636: R_ACALD R_ATPS4r R_CO2t R_GLCpts: 4
1637: R_ACALD R_ATPS4r R_CO2t R_PFK: 4
1638: R_ACALD R_ATPS4r R_CO2t R_PPC: 4
1647: R_ACALD R_ATPS4r R_FUM R_GLCpts: 4
1648: R_ACALD R_ATPS4r R_FUM R_PPC: 4
1649: R_ACALD R_ATPS4r R_GLCpts R_NH4t: 4
1658: R_ACALD R_CO2t R_FORti R_SUCCt3: 4
1659: R_ACALD R_CO2t R_PFL R_SUCCt3: 4
1663: R_ACALD R_CS R_GLCpts R_NH4t: 4
1675: R_ACALD R_ENO R_FORti R_PDH: 4
1676: R_ACALD R_ENO R_PDH R_PFL: 4
1766: R_ACALD R_FBA R_FORti R_PDH: 4
1767: R_ACALD R_FBA R_PDH R_PFL: 4
1768: R_ACALD R_FBP R_FORti R_PDH: 4
1769: R_ACALD R_FBP R_PDH R_PFL: 4
1770: R_ACALD R_FORti R_GAPD R_PDH: 4
1771: R_ACALD R_FORti R_PDH R_PGI: 4
1772: R_ACALD R_FORti R_PDH R_PGK: 4
1773: R_ACALD R_FORti R_PDH R_PGM: 4
1774: R_ACALD R_FORti R_PDH R_PTAr: 4
1775: R_ACALD R_FORti R_PDH R_TPI: 4
1776: R_ACALD R_GAPD R_PDH R_PFL: 4
1777: R_ACALD R_GLNabc R_GLUt2r R_PTAr: 4
1778: R_ACALD R_ICDHyr R_PTAr R_SUCOAS: 4
1779: R_ACALD R_PDH R_PFL R_PGI: 4
1780: R_ACALD R_PDH R_PFL R_PGK: 4
1781: R_ACALD R_PDH R_PFL R_PGM: 4
1782: R_ACALD R_PDH R_PFL R_PTAr: 4
1783: R_ACALD R_PDH R_PFL R_TPI: 4
1784: R_ACALDt R_ACKr R_AKGDH R_ICDHyr: 4
1795: R_ACALDt R_ACKr R_FORti R_PDH: 4
1796: R_ACALDt R_ACKr R_G3PD2 R_NADH16: 4
1797: R_ACALDt R_ACKr R_G3PD5 R_NADH16: 4
1798: R_ACALDt R_ACKr R_GLNabc R_GLUt2r: 4
1799: R_ACALDt R_ACKr R_ICDHyr R_SUCOAS: 4
1800: R_ACALDt R_ACKr R_PDH R_PFL: 4
1804: R_ACALDt R_ACONTa R_GLCpts R_NH4t: 4
1808: R_ACALDt R_ACONTb R_GLCpts R_NH4t: 4
1810: R_ACALDt R_ACt2r R_CO2t R_GLCpts: 4
1811: R_ACALDt R_ACt2r R_CO2t R_PFK: 4
1812: R_ACALDt R_ACt2r R_CO2t R_PPC: 4
1823: R_ACALDt R_ACt2r R_FORti R_PDH: 4
1824: R_ACALDt R_ACt2r R_FUM R_GLCpts: 4
1825: R_ACALDt R_ACt2r R_FUM R_PPC: 4
1826: R_ACALDt R_ACt2r R_GLCpts R_NH4t: 4
1827: R_ACALDt R_ACt2r R_GLCpts R_SUCDi: 4
1828: R_ACALDt R_ACt2r R_PDH R_PFL: 4
1829: R_ACALDt R_ACt2r R_PPC R_SUCDi: 4
1831: R_ACALDt R_AKGDH R_ICDHyr R_PTAr: 4
1835: R_ACALDt R_ATPS4r R_CO2t R_GLCpts: 4
1836: R_ACALDt R_ATPS4r R_CO2t R_PFK: 4
1837: R_ACALDt R_ATPS4r R_CO2t R_PPC: 4
1846: R_ACALDt R_ATPS4r R_FUM R_GLCpts: 4
1847: R_ACALDt R_ATPS4r R_FUM R_PPC: 4
1848: R_ACALDt R_ATPS4r R_GLCpts R_NH4t: 4
1849: R_ACALDt R_CO2t R_ENO R_NADH16: 4
1862: R_ACALDt R_CO2t R_FORti R_SUCCt3: 4
1863: R_ACALDt R_CO2t R_GLCpts R_NADH16: 4
1864: R_ACALDt R_CO2t R_NADH16 R_PFK: 4
1865: R_ACALDt R_CO2t R_NADH16 R_PGM: 4
1866: R_ACALDt R_CO2t R_NADH16 R_PPC: 4
1867: R_ACALDt R_CO2t R_PFL R_SUCCt3: 4
1871: R_ACALDt R_CS R_GLCpts R_NH4t: 4
1873: R_ACALDt R_CYTBD R_FORti R_PDH: 4
1874: R_ACALDt R_CYTBD R_PDH R_PFL: 4
1877: R_ACALDt R_ENO R_FORti R_PDH: 4
1878: R_ACALDt R_ENO R_PDH R_PFL: 4
1968: R_ACALDt R_FBA R_FORti R_PDH: 4
1969: R_ACALDt R_FBA R_G3PD2 R_NADH16: 4
1970: R_ACALDt R_FBA R_G3PD5 R_NADH16: 4
1971: R_ACALDt R_FBA R_H2Ot R_NH4t: 4
1972: R_ACALDt R_FBA R_PDH R_PFL: 4
1973: R_ACALDt R_FBP R_FORti R_PDH: 4
1974: R_ACALDt R_FBP R_PDH R_PFL: 4
1975: R_ACALDt R_FORti R_GAPD R_PDH: 4
1976: R_ACALDt R_FORti R_H2Ot R_NH4t: 4
1977: R_ACALDt R_FORti R_O2t R_PDH: 4
1978: R_ACALDt R_FORti R_PDH R_PGI: 4
1979: R_ACALDt R_FORti R_PDH R_PGK: 4
1980: R_ACALDt R_FORti R_PDH R_PGM: 4
1981: R_ACALDt R_FORti R_PDH R_PTAr: 4
1982: R_ACALDt R_FORti R_PDH R_TPI: 4
1983: R_ACALDt R_G3PD2 R_GAPD R_NADH16: 4
1984: R_ACALDt R_G3PD2 R_NADH16 R_PGI: 4
1985: R_ACALDt R_G3PD2 R_NADH16 R_PGK: 4
1986: R_ACALDt R_G3PD2 R_NADH16 R_PTAr: 4
1987: R_ACALDt R_G3PD2 R_NADH16 R_TPI: 4
1988: R_ACALDt R_G3PD5 R_GAPD R_NADH16: 4
1989: R_ACALDt R_G3PD5 R_NADH16 R_PGI: 4
1990: R_ACALDt R_G3PD5 R_NADH16 R_PGK: 4
1991: R_ACALDt R_G3PD5 R_NADH16 R_PTAr: 4
1992: R_ACALDt R_G3PD5 R_NADH16 R_TPI: 4
1993: R_ACALDt R_GAPD R_PDH R_PFL: 4
1994: R_ACALDt R_GLCpts R_H2Ot R_NH4t: 4
1995: R_ACALDt R_GLNabc R_GLUt2r R_PTAr: 4
1996: R_ACALDt R_H2Ot R_NH4t R_PFK: 4
1997: R_ACALDt R_H2Ot R_NH4t R_PFL: 4
1998: R_ACALDt R_H2Ot R_NH4t R_TPI: 4
1999: R_ACALDt R_ICDHyr R_PTAr R_SUCOAS: 4
2000: R_ACALDt R_O2t R_PDH R_PFL: 4
2001: R_ACALDt R_PDH R_PFL R_PGI: 4
2002: R_ACALDt R_PDH R_PFL R_PGK: 4
2003: R_ACALDt R_PDH R_PFL R_PGM: 4
2004: R_ACALDt R_PDH R_PFL R_PTAr: 4
2005: R_ACALDt R_PDH R_PFL R_TPI: 4
2006: R_ACKr R_ACONTa R_AKGDH R_ICDHyr: 4
2007: R_ACKr R_ACONTa R_ASPT R_ATPS4r: 4
2009: R_ACKr R_ACONTa R_ATPS4r R_GLUt2r: 4
2011: R_ACKr R_ACONTa R_CO2t R_H2Ot: 4
2014: R_ACKr R_ACONTa R_ICDHyr R_SUCOAS: 4
2015: R_ACKr R_ACONTb R_AKGDH R_ICDHyr: 4
2016: R_ACKr R_ACONTb R_ASPT R_ATPS4r: 4
2018: R_ACKr R_ACONTb R_ATPS4r R_GLUt2r: 4
2020: R_ACKr R_ACONTb R_CO2t R_H2Ot: 4
2023: R_ACKr R_ACONTb R_ICDHyr R_SUCOAS: 4
2024: R_ACKr R_AKGDH R_AKGt2r R_CYTBD: 4
2026: R_ACKr R_AKGDH R_AKGt2r R_O2t: 4
2027: R_ACKr R_AKGDH R_ASPT R_CYTBD: 4
2029: R_ACKr R_AKGDH R_ASPT R_O2t: 4
2030: R_ACKr R_AKGDH R_CS R_ICDHyr: 4
2033: R_ACKr R_AKGDH R_CYTBD R_FUM: 4
2034: R_ACKr R_AKGDH R_CYTBD R_GLUt2r: 4
2035: R_ACKr R_AKGDH R_CYTBD R_MDH: 4
2045: R_ACKr R_AKGDH R_FUM R_NADH16: 4
2046: R_ACKr R_AKGDH R_FUM R_O2t: 4
2047: R_ACKr R_AKGDH R_GLUt2r R_O2t: 4
2048: R_ACKr R_AKGDH R_MDH R_O2t: 4
2049: R_ACKr R_AKGt2r R_CO2t R_CYTBD: 4
2051: R_ACKr R_AKGt2r R_CO2t R_NADH16: 4
2052: R_ACKr R_AKGt2r R_CO2t R_O2t: 4
2054: R_ACKr R_AKGt2r R_CYTBD R_SUCOAS: 4
2059: R_ACKr R_AKGt2r R_O2t R_SUCOAS: 4
2060: R_ACKr R_ALCD2x R_CO2t R_NADH16: 4
2062: R_ACKr R_ALCD2x R_G3PD2 R_NADH16: 4
2063: R_ACKr R_ALCD2x R_G3PD5 R_NADH16: 4
2064: R_ACKr R_ASPT R_ATPS4r R_CO2t: 4
2065: R_ACKr R_ASPT R_ATPS4r R_CS: 4
2066: R_ACKr R_ASPT R_ATPS4r R_CYTBD: 4
2069: R_ACKr R_ASPT R_ATPS4r R_ICDHyr: 4
2070: R_ACKr R_ASPT R_ATPS4r R_O2t: 4
2071: R_ACKr R_ASPT R_ATPS4r R_SUCDi: 4
2072: R_ACKr R_ASPT R_CO2t R_CYTBD: 4
2074: R_ACKr R_ASPT R_CO2t R_NADH16: 4
2075: R_ACKr R_ASPT R_CO2t R_O2t: 4
2078: R_ACKr R_ASPT R_CYTBD R_GLNabc: 4
2079: R_ACKr R_ASPT R_CYTBD R_GLUDy: 4
2080: R_ACKr R_ASPT R_CYTBD R_NADTRHD: 4
2081: R_ACKr R_ASPT R_CYTBD R_SUCOAS: 4
2091: R_ACKr R_ASPT R_GLNabc R_O2t: 4
2092: R_ACKr R_ASPT R_GLUDy R_O2t: 4
2093: R_ACKr R_ASPT R_NADTRHD R_O2t: 4
2094: R_ACKr R_ASPT R_O2t R_SUCOAS: 4
2096: R_ACKr R_ATPS4r R_CO2t R_FRD7: 4
2097: R_ACKr R_ATPS4r R_CO2t R_GLUt2r: 4
2098: R_ACKr R_ATPS4r R_CO2t R_THD2: 4
2100: R_ACKr R_ATPS4r R_CS R_GLUt2r: 4
2102: R_ACKr R_ATPS4r R_CYTBD R_GLUt2r: 4
2113: R_ACKr R_ATPS4r R_GLUt2r R_ICDHyr: 4
2114: R_ACKr R_ATPS4r R_GLUt2r R_O2t: 4
2115: R_ACKr R_ATPS4r R_GLUt2r R_SUCDi: 4
2116: R_ACKr R_ATPS4r R_ICDHyr R_NH4t: 4
2118: R_ACKr R_CO2t R_CS R_H2Ot: 4
2121: R_ACKr R_CO2t R_CYTBD R_FUM: 4
2122: R_ACKr R_CO2t R_CYTBD R_GLUt2r: 4
2123: R_ACKr R_CO2t R_CYTBD R_MDH: 4
2124: R_ACKr R_CO2t R_ETOHt2r R_NADH16: 4
2139: R_ACKr R_CO2t R_FUM R_NADH16: 4
2140: R_ACKr R_CO2t R_FUM R_O2t: 4
2141: R_ACKr R_CO2t R_GLNabc R_GLUt2r: 4
2142: R_ACKr R_CO2t R_GLUt2r R_NADH16: 4
2143: R_ACKr R_CO2t R_GLUt2r R_O2t: 4
2144: R_ACKr R_CO2t R_H2Ot R_NADH16: 4
2145: R_ACKr R_CO2t R_MDH R_NADH16: 4
2146: R_ACKr R_CO2t R_MDH R_O2t: 4
2149: R_ACKr R_CS R_ICDHyr R_SUCOAS: 4
2164: R_ACKr R_CYTBD R_FUM R_GLNabc: 4
2165: R_ACKr R_CYTBD R_FUM R_GLUDy: 4
2166: R_ACKr R_CYTBD R_FUM R_NADTRHD: 4
2167: R_ACKr R_CYTBD R_FUM R_SUCOAS: 4
2168: R_ACKr R_CYTBD R_GLNabc R_GLUt2r: 4
2169: R_ACKr R_CYTBD R_GLNabc R_MDH: 4
2170: R_ACKr R_CYTBD R_GLUDy R_MDH: 4
2171: R_ACKr R_CYTBD R_GLUt2r R_SUCOAS: 4
2172: R_ACKr R_CYTBD R_MDH R_NADTRHD: 4
2173: R_ACKr R_CYTBD R_MDH R_SUCOAS: 4
2175: R_ACKr R_ETOHt2r R_G3PD2 R_NADH16: 4
2176: R_ACKr R_ETOHt2r R_G3PD5 R_NADH16: 4
2265: R_ACKr R_FUM R_GLNabc R_GLUt2r: 4
2266: R_ACKr R_FUM R_GLNabc R_NADH16: 4
2267: R_ACKr R_FUM R_GLNabc R_O2t: 4
2268: R_ACKr R_FUM R_GLNabc R_PPS: 4
2269: R_ACKr R_FUM R_GLUDy R_NADH16: 4
2270: R_ACKr R_FUM R_GLUDy R_O2t: 4
2271: R_ACKr R_FUM R_GLUDy R_PPS: 4
2272: R_ACKr R_FUM R_H2Ot R_NADH16: 4
2273: R_ACKr R_FUM R_NADH16 R_SUCOAS: 4
2274: R_ACKr R_FUM R_NADTRHD R_O2t: 4
2275: R_ACKr R_FUM R_O2t R_SUCOAS: 4
2276: R_ACKr R_G3PD2 R_H2Ot R_NADH16: 4
2277: R_ACKr R_G3PD5 R_H2Ot R_NADH16: 4
2278: R_ACKr R_GLNabc R_GLUt2r R_ICL: 4
2279: R_ACKr R_GLNabc R_GLUt2r R_MALS: 4
2280: R_ACKr R_GLNabc R_GLUt2r R_O2t: 4
2281: R_ACKr R_GLNabc R_GLUt2r R_SUCDi: 4
2282: R_ACKr R_GLNabc R_MDH R_O2t: 4
2283: R_ACKr R_GLUDy R_MDH R_O2t: 4
2284: R_ACKr R_GLUt2r R_O2t R_SUCOAS: 4
2285: R_ACKr R_MDH R_ME1 R_ME2: 4
2286: R_ACKr R_MDH R_NADTRHD R_O2t: 4
2287: R_ACKr R_MDH R_O2t R_SUCOAS: 4
2288: R_ACKr R_ME1 R_ME2 R_PPCK: 4
2292: R_ACONTa R_ACt2r R_GLCpts R_NH4t: 4
2295: R_ACONTa R_AKGDH R_GLCpts R_ICDHyr: 4
2296: R_ACONTa R_AKGDH R_ICDHyr R_PPC: 4
2297: R_ACONTa R_AKGDH R_ICDHyr R_PTAr: 4
2298: R_ACONTa R_ASPT R_ATPS4r R_GAPD: 4
2299: R_ACONTa R_ASPT R_ATPS4r R_PGK: 4
2300: R_ACONTa R_ASPT R_ATPS4r R_PTAr: 4
2303: R_ACONTa R_ATPS4r R_ENO R_GLUt2r: 4
2304: R_ACONTa R_ATPS4r R_ENO R_NH4t: 4
2310: R_ACONTa R_ATPS4r R_GAPD R_GLUt2r: 4
2311: R_ACONTa R_ATPS4r R_GLUt2r R_PGK: 4
2312: R_ACONTa R_ATPS4r R_GLUt2r R_PGM: 4
2313: R_ACONTa R_ATPS4r R_GLUt2r R_PTAr: 4
2314: R_ACONTa R_ATPS4r R_NH4t R_PGM: 4
2326: R_ACONTa R_CO2t R_GLCpts R_H2Ot: 4
2327: R_ACONTa R_CO2t R_H2Ot R_NH4t: 4
2328: R_ACONTa R_CO2t R_H2Ot R_PFK: 4
2329: R_ACONTa R_CO2t R_H2Ot R_PPC: 4
2330: R_ACONTa R_CO2t R_H2Ot R_PTAr: 4
2370: R_ACONTa R_GLCpts R_GLNS R_NH4t: 4
2371: R_ACONTa R_GLCpts R_GLUt2r R_NH4t: 4
2372: R_ACONTa R_GLCpts R_ICDHyr R_NH4t: 4
2373: R_ACONTa R_GLCpts R_ICDHyr R_SUCOAS: 4
2374: R_ACONTa R_ICDHyr R_PPC R_SUCOAS: 4
2375: R_ACONTa R_ICDHyr R_PTAr R_SUCOAS: 4
2379: R_ACONTb R_ACt2r R_GLCpts R_NH4t: 4
2382: R_ACONTb R_AKGDH R_GLCpts R_ICDHyr: 4
2383: R_ACONTb R_AKGDH R_ICDHyr R_PPC: 4
2384: R_ACONTb R_AKGDH R_ICDHyr R_PTAr: 4
2385: R_ACONTb R_ASPT R_ATPS4r R_GAPD: 4
2386: R_ACONTb R_ASPT R_ATPS4r R_PGK: 4
2387: R_ACONTb R_ASPT R_ATPS4r R_PTAr: 4
2390: R_ACONTb R_ATPS4r R_ENO R_GLUt2r: 4
2391: R_ACONTb R_ATPS4r R_ENO R_NH4t: 4
2397: R_ACONTb R_ATPS4r R_GAPD R_GLUt2r: 4
2398: R_ACONTb R_ATPS4r R_GLUt2r R_PGK: 4
2399: R_ACONTb R_ATPS4r R_GLUt2r R_PGM: 4
2400: R_ACONTb R_ATPS4r R_GLUt2r R_PTAr: 4
2401: R_ACONTb R_ATPS4r R_NH4t R_PGM: 4
2413: R_ACONTb R_CO2t R_GLCpts R_H2Ot: 4
2414: R_ACONTb R_CO2t R_H2Ot R_NH4t: 4
2415: R_ACONTb R_CO2t R_H2Ot R_PFK: 4
2416: R_ACONTb R_CO2t R_H2Ot R_PPC: 4
2417: R_ACONTb R_CO2t R_H2Ot R_PTAr: 4
2457: R_ACONTb R_GLCpts R_GLNS R_NH4t: 4
2458: R_ACONTb R_GLCpts R_GLUt2r R_NH4t: 4
2459: R_ACONTb R_GLCpts R_ICDHyr R_NH4t: 4
2460: R_ACONTb R_GLCpts R_ICDHyr R_SUCOAS: 4
2461: R_ACONTb R_ICDHyr R_PPC R_SUCOAS: 4
2462: R_ACONTb R_ICDHyr R_PTAr R_SUCOAS: 4
2465: R_ACt2r R_AKGDH R_ATPS4r R_GLCpts: 4
2466: R_ACt2r R_AKGDH R_ATPS4r R_PPC: 4
2472: R_ACt2r R_ATPS4r R_FUM R_GLCpts: 4
2473: R_ACt2r R_ATPS4r R_FUM R_PPC: 4
2474: R_ACt2r R_ATPS4r R_GLCpts R_MDH: 4
2475: R_ACt2r R_ATPS4r R_GLCpts R_SUCOAS: 4
2476: R_ACt2r R_ATPS4r R_PPC R_SUCOAS: 4
2484: R_ACt2r R_CS R_GLCpts R_NH4t: 4
2512: R_AKGDH R_AKGt2r R_CO2t R_NH4t: 4
2515: R_AKGDH R_AKGt2r R_CYTBD R_NH4t: 4
2516: R_AKGDH R_AKGt2r R_CYTBD R_PTAr: 4
2518: R_AKGDH R_AKGt2r R_ENO R_NH4t: 4
2538: R_AKGDH R_AKGt2r R_FBA R_NH4t: 4
2539: R_AKGDH R_AKGt2r R_FBP R_NH4t: 4
2540: R_AKGDH R_AKGt2r R_FUM R_NH4t: 4
2541: R_AKGDH R_AKGt2r R_GLNabc R_ICDHyr: 4
2542: R_AKGDH R_AKGt2r R_ICDHyr R_NH4t: 4
2543: R_AKGDH R_AKGt2r R_ICL R_NH4t: 4
2544: R_AKGDH R_AKGt2r R_MALS R_NH4t: 4
2545: R_AKGDH R_AKGt2r R_NH4t R_O2t: 4
2546: R_AKGDH R_AKGt2r R_NH4t R_PGI: 4
2547: R_AKGDH R_AKGt2r R_NH4t R_PGM: 4
2548: R_AKGDH R_AKGt2r R_NH4t R_SUCDi: 4
2549: R_AKGDH R_AKGt2r R_NH4t R_TPI: 4
2550: R_AKGDH R_AKGt2r R_O2t R_PTAr: 4
2552: R_AKGDH R_ASPT R_CYTBD R_PTAr: 4
2556: R_AKGDH R_ASPT R_O2t R_PTAr: 4
2573: R_AKGDH R_CS R_GLCpts R_ICDHyr: 4
2574: R_AKGDH R_CS R_ICDHyr R_PPC: 4
2575: R_AKGDH R_CS R_ICDHyr R_PTAr: 4
2576: R_AKGDH R_CYSDS R_ENO R_SERD_L: 4
2577: R_AKGDH R_CYSDS R_PGM R_SERD_L: 4
2587: R_AKGDH R_CYTBD R_FUM R_PTAr: 4
2588: R_AKGDH R_CYTBD R_GLUt2r R_PTAr: 4
2589: R_AKGDH R_CYTBD R_MDH R_PTAr: 4
2644: R_AKGDH R_FBP R_G6PDH2r R_PFK: 4
2645: R_AKGDH R_FBP R_GND R_PFK: 4
2646: R_AKGDH R_FBP R_PFK R_PGL: 4
2647: R_AKGDH R_FBP R_PFK R_PPS: 4
2648: R_AKGDH R_FBP R_PFK R_RPE: 4
2649: R_AKGDH R_FBP R_PFK R_TALA: 4
2650: R_AKGDH R_FBP R_PFK R_TKT1: 4
2651: R_AKGDH R_FBP R_PFK R_TKT2: 4
2652: R_AKGDH R_FUM R_NADH16 R_PTAr: 4
2653: R_AKGDH R_FUM R_O2t R_PTAr: 4
2654: R_AKGDH R_G6PDH2r R_ICL R_PFK: 4
2655: R_AKGDH R_G6PDH2r R_MALS R_PFK: 4
2656: R_AKGDH R_GLUt2r R_O2t R_PTAr: 4
2657: R_AKGDH R_GND R_ICL R_PFK: 4
2658: R_AKGDH R_GND R_MALS R_PFK: 4
2659: R_AKGDH R_ICL R_PFK R_PGL: 4
2660: R_AKGDH R_ICL R_PFK R_PPS: 4
2661: R_AKGDH R_ICL R_PFK R_RPE: 4
2662: R_AKGDH R_ICL R_PFK R_TALA: 4
2663: R_AKGDH R_ICL R_PFK R_TKT1: 4
2664: R_AKGDH R_ICL R_PFK R_TKT2: 4
2665: R_AKGDH R_MALS R_PFK R_PGL: 4
2666: R_AKGDH R_MALS R_PFK R_PPS: 4
2667: R_AKGDH R_MALS R_PFK R_RPE: 4
2668: R_AKGDH R_MALS R_PFK R_TALA: 4
2669: R_AKGDH R_MALS R_PFK R_TKT1: 4
2670: R_AKGDH R_MALS R_PFK R_TKT2: 4
2671: R_AKGDH R_MDH R_O2t R_PTAr: 4
2672: R_AKGDH R_PPC R_PPCK R_PPS: 4
2673: R_AKGt2r R_CO2t R_CYTBD R_ENO: 4
2674: R_AKGt2r R_CO2t R_CYTBD R_PGM: 4
2675: R_AKGt2r R_CO2t R_CYTBD R_PTAr: 4
2679: R_AKGt2r R_CO2t R_ENO R_GLUDy: 4
2680: R_AKGt2r R_CO2t R_ENO R_H2Ot: 4
2681: R_AKGt2r R_CO2t R_ENO R_NADH16: 4
2682: R_AKGt2r R_CO2t R_ENO R_O2t: 4
2683: R_AKGt2r R_CO2t R_ENO R_PGI: 4
2684: R_AKGt2r R_CO2t R_ENO R_PYRt2r: 4
2685: R_AKGt2r R_CO2t R_ENO R_SERD_L: 4
2686: R_AKGt2r R_CO2t R_ENO R_THD2: 4
2699: R_AKGt2r R_CO2t R_FRD7 R_NH4t: 4
2700: R_AKGt2r R_CO2t R_GLUDy R_PGM: 4
2701: R_AKGt2r R_CO2t R_H2Ot R_PGM: 4
2702: R_AKGt2r R_CO2t R_H2Ot R_SUCCt3: 4
2703: R_AKGt2r R_CO2t R_NADH16 R_PGM: 4
2704: R_AKGt2r R_CO2t R_NADH16 R_PTAr: 4
2705: R_AKGt2r R_CO2t R_NH4t R_SUCCt3: 4
2706: R_AKGt2r R_CO2t R_NH4t R_SUCOAS: 4
2707: R_AKGt2r R_CO2t R_O2t R_PGM: 4
2708: R_AKGt2r R_CO2t R_O2t R_PTAr: 4
2709: R_AKGt2r R_CO2t R_PGI R_PGM: 4
2710: R_AKGt2r R_CO2t R_PGM R_PYRt2r: 4
2711: R_AKGt2r R_CO2t R_PGM R_SERD_L: 4
2712: R_AKGt2r R_CO2t R_PGM R_THD2: 4
2721: R_AKGt2r R_CYTBD R_NH4t R_SUCCt3: 4
2722: R_AKGt2r R_CYTBD R_NH4t R_SUCOAS: 4
2723: R_AKGt2r R_CYTBD R_PTAr R_SUCOAS: 4
2736: R_AKGt2r R_ENO R_NH4t R_SUCOAS: 4
2790: R_AKGt2r R_FBA R_NH4t R_SUCOAS: 4
2791: R_AKGt2r R_FBP R_NH4t R_SUCOAS: 4
2792: R_AKGt2r R_FUM R_NH4t R_SUCOAS: 4
2793: R_AKGt2r R_GLNabc R_ICDHyr R_SUCOAS: 4
2794: R_AKGt2r R_ICDHyr R_NH4t R_SUCOAS: 4
2795: R_AKGt2r R_ICL R_NH4t R_SUCOAS: 4
2796: R_AKGt2r R_MALS R_NH4t R_SUCOAS: 4
2797: R_AKGt2r R_NH4t R_O2t R_SUCCt3: 4
2798: R_AKGt2r R_NH4t R_O2t R_SUCOAS: 4
2799: R_AKGt2r R_NH4t R_PGI R_SUCOAS: 4
2800: R_AKGt2r R_NH4t R_PGM R_SUCOAS: 4
2801: R_AKGt2r R_NH4t R_SUCCt3 R_SUCDi: 4
2802: R_AKGt2r R_NH4t R_SUCDi R_SUCOAS: 4
2803: R_AKGt2r R_NH4t R_SUCOAS R_TPI: 4
2804: R_AKGt2r R_O2t R_PTAr R_SUCOAS: 4
2805: R_ALCD2x R_ATPS4r R_CO2t R_CYTBD: 4
2807: R_ALCD2x R_ATPS4r R_CO2t R_O2t: 4
2812: R_ALCD2x R_ATPS4r R_CYTBD R_FRD7: 4
2813: R_ALCD2x R_ATPS4r R_CYTBD R_GLNabc: 4
2814: R_ALCD2x R_ATPS4r R_CYTBD R_NH4t: 4
2815: R_ALCD2x R_ATPS4r R_CYTBD R_SUCCt3: 4
2828: R_ALCD2x R_ATPS4r R_FRD7 R_O2t: 4
2829: R_ALCD2x R_ATPS4r R_G3PD2 R_NADH16: 4
2830: R_ALCD2x R_ATPS4r R_G3PD5 R_NADH16: 4
2831: R_ALCD2x R_ATPS4r R_GLNabc R_O2t: 4
2832: R_ALCD2x R_ATPS4r R_NH4t R_O2t: 4
2833: R_ALCD2x R_ATPS4r R_O2t R_SUCCt3: 4
2835: R_ALCD2x R_CO2t R_CYTBD R_H2Ot: 4
2836: R_ALCD2x R_CO2t R_ENO R_NADH16: 4
2842: R_ALCD2x R_CO2t R_H2Ot R_O2t: 4
2843: R_ALCD2x R_CO2t R_NADH16 R_PGM: 4
2844: R_ALCD2x R_CO2t R_NADH16 R_PTAr: 4
2854: R_ALCD2x R_CYTBD R_FRD7 R_H2Ot: 4
2855: R_ALCD2x R_CYTBD R_GLNabc R_H2Ot: 4
2856: R_ALCD2x R_CYTBD R_H2Ot R_SUCCt3: 4
2857: R_ALCD2x R_CYTBD R_MDH R_THD2: 4
2862: R_ALCD2x R_ENO R_G3PD2 R_NADH16: 4
2863: R_ALCD2x R_ENO R_G3PD5 R_NADH16: 4
2864: R_ALCD2x R_ENO R_GLNabc R_H2Ot: 4
2934: R_ALCD2x R_FBA R_G3PD2 R_NADH16: 4
2935: R_ALCD2x R_FBA R_G3PD5 R_NADH16: 4
2936: R_ALCD2x R_FBA R_GLNabc R_H2Ot: 4
2937: R_ALCD2x R_FBP R_GLNabc R_H2Ot: 4
2938: R_ALCD2x R_FRD7 R_H2Ot R_O2t: 4
2939: R_ALCD2x R_G3PD2 R_GAPD R_NADH16: 4
2940: R_ALCD2x R_G3PD2 R_GLCpts R_NADH16: 4
2941: R_ALCD2x R_G3PD2 R_H2Ot R_NADH16: 4
2942: R_ALCD2x R_G3PD2 R_NADH16 R_PFK: 4
2943: R_ALCD2x R_G3PD2 R_NADH16 R_PGI: 4
2944: R_ALCD2x R_G3PD2 R_NADH16 R_PGK: 4
2945: R_ALCD2x R_G3PD2 R_NADH16 R_PGM: 4
2946: R_ALCD2x R_G3PD2 R_NADH16 R_PPC: 4
2947: R_ALCD2x R_G3PD2 R_NADH16 R_PTAr: 4
2948: R_ALCD2x R_G3PD2 R_NADH16 R_TPI: 4
2949: R_ALCD2x R_G3PD5 R_GAPD R_NADH16: 4
2950: R_ALCD2x R_G3PD5 R_GLCpts R_NADH16: 4
2951: R_ALCD2x R_G3PD5 R_H2Ot R_NADH16: 4
2952: R_ALCD2x R_G3PD5 R_NADH16 R_PFK: 4
2953: R_ALCD2x R_G3PD5 R_NADH16 R_PGI: 4
2954: R_ALCD2x R_G3PD5 R_NADH16 R_PGK: 4
2955: R_ALCD2x R_G3PD5 R_NADH16 R_PGM: 4
2956: R_ALCD2x R_G3PD5 R_NADH16 R_PPC: 4
2957: R_ALCD2x R_G3PD5 R_NADH16 R_PTAr: 4
2958: R_ALCD2x R_G3PD5 R_NADH16 R_TPI: 4
2959: R_ALCD2x R_GAPD R_GLNabc R_H2Ot: 4
2960: R_ALCD2x R_GLNabc R_GLUt2r R_H2Ot: 4
2961: R_ALCD2x R_GLNabc R_H2Ot R_ICDHyr: 4
2962: R_ALCD2x R_GLNabc R_H2Ot R_ICL: 4
2963: R_ALCD2x R_GLNabc R_H2Ot R_MALS: 4
2964: R_ALCD2x R_GLNabc R_H2Ot R_O2t: 4
2965: R_ALCD2x R_GLNabc R_H2Ot R_PGI: 4
2966: R_ALCD2x R_GLNabc R_H2Ot R_PGK: 4
2967: R_ALCD2x R_GLNabc R_H2Ot R_PGM: 4
2968: R_ALCD2x R_GLNabc R_H2Ot R_TPI: 4
2969: R_ALCD2x R_H2Ot R_O2t R_SUCCt3: 4
2970: R_ALCD2x R_MDH R_O2t R_THD2: 4
2971: R_ASPT R_ATPS4r R_CO2t R_PTAr: 4
2972: R_ASPT R_ATPS4r R_CS R_GAPD: 4
2973: R_ASPT R_ATPS4r R_CS R_PGK: 4
2974: R_ASPT R_ATPS4r R_CS R_PTAr: 4
2976: R_ASPT R_ATPS4r R_CYTBD R_PTAr: 4
2982: R_ASPT R_ATPS4r R_GAPD R_ICDHyr: 4
2983: R_ASPT R_ATPS4r R_ICDHyr R_PGK: 4
2984: R_ASPT R_ATPS4r R_ICDHyr R_PTAr: 4
2985: R_ASPT R_ATPS4r R_O2t R_PTAr: 4
2986: R_ASPT R_ATPS4r R_PTAr R_SUCDi: 4
2987: R_ASPT R_CO2t R_CYTBD R_ENO: 4
2989: R_ASPT R_CO2t R_CYTBD R_PGM: 4
2990: R_ASPT R_CO2t R_CYTBD R_PTAr: 4
2992: R_ASPT R_CO2t R_ENO R_NADH16: 4
2993: R_ASPT R_CO2t R_ENO R_O2t: 4
3005: R_ASPT R_CO2t R_FUM R_PGI: 4
3006: R_ASPT R_CO2t R_FUM R_TKT2: 4
3007: R_ASPT R_CO2t R_MDH R_PGI: 4
3008: R_ASPT R_CO2t R_NADH16 R_PGM: 4
3009: R_ASPT R_CO2t R_NADH16 R_PTAr: 4
3010: R_ASPT R_CO2t R_O2t R_PGM: 4
3011: R_ASPT R_CO2t R_O2t R_PTAr: 4
3022: R_ASPT R_CYTBD R_FBA R_NADTRHD: 4
3023: R_ASPT R_CYTBD R_GLNabc R_PTAr: 4
3024: R_ASPT R_CYTBD R_GLUDy R_PTAr: 4
3025: R_ASPT R_CYTBD R_NADTRHD R_PGI: 4
3026: R_ASPT R_CYTBD R_NADTRHD R_PTAr: 4
3027: R_ASPT R_CYTBD R_NADTRHD R_TPI: 4
3028: R_ASPT R_CYTBD R_PTAr R_SUCOAS: 4
3073: R_ASPT R_FBA R_GLNabc R_PPS: 4
3074: R_ASPT R_FBA R_GLUDy R_PPS: 4
3075: R_ASPT R_FBA R_NADTRHD R_O2t: 4
3076: R_ASPT R_FBA R_NH4t R_PPS: 4
3077: R_ASPT R_GLNabc R_O2t R_PTAr: 4
3078: R_ASPT R_GLNabc R_PPS R_TPI: 4
3079: R_ASPT R_GLUDy R_O2t R_PTAr: 4
3080: R_ASPT R_GLUDy R_PPS R_TPI: 4
3081: R_ASPT R_NADTRHD R_O2t R_PGI: 4
3082: R_ASPT R_NADTRHD R_O2t R_PTAr: 4
3083: R_ASPT R_NADTRHD R_O2t R_TPI: 4
3084: R_ASPT R_NH4t R_PPS R_TPI: 4
3085: R_ASPT R_O2t R_PTAr R_SUCOAS: 4
3086: R_ATPS4r R_CO2t R_CYTBD R_ETOHt2r: 4
3089: R_ATPS4r R_CO2t R_ETOHt2r R_O2t: 4
3097: R_ATPS4r R_CO2t R_FRD7 R_PTAr: 4
3098: R_ATPS4r R_CO2t R_GLUt2r R_PTAr: 4
3099: R_ATPS4r R_CO2t R_PTAr R_THD2: 4
3102: R_ATPS4r R_CS R_ENO R_GLUt2r: 4
3103: R_ATPS4r R_CS R_ENO R_NH4t: 4
3109: R_ATPS4r R_CS R_GAPD R_GLUt2r: 4
3110: R_ATPS4r R_CS R_GLUt2r R_PGK: 4
3111: R_ATPS4r R_CS R_GLUt2r R_PGM: 4
3112: R_ATPS4r R_CS R_GLUt2r R_PTAr: 4
3113: R_ATPS4r R_CS R_NH4t R_PGM: 4
3117: R_ATPS4r R_CYTBD R_ENO R_GLUt2r: 4
3118: R_ATPS4r R_CYTBD R_ENO R_NH4t: 4
3119: R_ATPS4r R_CYTBD R_ENO R_SUCCt3: 4
3124: R_ATPS4r R_CYTBD R_ETOHt2r R_FRD7: 4
3125: R_ATPS4r R_CYTBD R_ETOHt2r R_GLNabc: 4
3126: R_ATPS4r R_CYTBD R_ETOHt2r R_NH4t: 4
3127: R_ATPS4r R_CYTBD R_ETOHt2r R_SUCCt3: 4
3144: R_ATPS4r R_CYTBD R_GLUt2r R_PGM: 4
3145: R_ATPS4r R_CYTBD R_GLUt2r R_PTAr: 4
3146: R_ATPS4r R_CYTBD R_NH4t R_PGM: 4
3147: R_ATPS4r R_CYTBD R_PGM R_SUCCt3: 4
3166: R_ATPS4r R_ENO R_FBA R_FUM: 4
3167: R_ATPS4r R_ENO R_FBA R_MDH: 4
3168: R_ATPS4r R_ENO R_FUM R_GLUt2r: 4
3169: R_ATPS4r R_ENO R_FUM R_NH4t: 4
3170: R_ATPS4r R_ENO R_FUM R_PFK: 4
3171: R_ATPS4r R_ENO R_FUM R_SERD_L: 4
3172: R_ATPS4r R_ENO R_FUM R_TPI: 4
3173: R_ATPS4r R_ENO R_GLUt2r R_ICDHyr: 4
3174: R_ATPS4r R_ENO R_GLUt2r R_MDH: 4
3175: R_ATPS4r R_ENO R_GLUt2r R_O2t: 4
3176: R_ATPS4r R_ENO R_GLUt2r R_SUCDi: 4
3177: R_ATPS4r R_ENO R_ICDHyr R_NH4t: 4
3178: R_ATPS4r R_ENO R_MDH R_NH4t: 4
3179: R_ATPS4r R_ENO R_MDH R_PFK: 4
3180: R_ATPS4r R_ENO R_MDH R_SERD_L: 4
3181: R_ATPS4r R_ENO R_MDH R_TPI: 4
3182: R_ATPS4r R_ENO R_NH4t R_O2t: 4
3183: R_ATPS4r R_ENO R_NH4t R_SUCDi: 4
3184: R_ATPS4r R_ENO R_O2t R_SUCCt3: 4
3185: R_ATPS4r R_ENO R_SUCCt3 R_SUCDi: 4
3198: R_ATPS4r R_ETOHt2r R_FRD7 R_O2t: 4
3199: R_ATPS4r R_ETOHt2r R_G3PD2 R_NADH16: 4
3200: R_ATPS4r R_ETOHt2r R_G3PD5 R_NADH16: 4
3201: R_ATPS4r R_ETOHt2r R_GLNabc R_O2t: 4
3202: R_ATPS4r R_ETOHt2r R_NH4t R_O2t: 4
3203: R_ATPS4r R_ETOHt2r R_O2t R_SUCCt3: 4
3292: R_ATPS4r R_FBA R_FUM R_PGM: 4
3293: R_ATPS4r R_FBA R_G6PDH2r R_MDH: 4
3294: R_ATPS4r R_FBA R_GND R_MDH: 4
3295: R_ATPS4r R_FBA R_MDH R_PGI: 4
3296: R_ATPS4r R_FBA R_MDH R_PGL: 4
3297: R_ATPS4r R_FBA R_MDH R_PGM: 4
3298: R_ATPS4r R_FBA R_MDH R_RPE: 4
3299: R_ATPS4r R_FBA R_MDH R_TALA: 4
3300: R_ATPS4r R_FBA R_MDH R_TKT1: 4
3301: R_ATPS4r R_FBA R_MDH R_TKT2: 4
3302: R_ATPS4r R_FUM R_GLUt2r R_PGM: 4
3303: R_ATPS4r R_FUM R_NH4t R_PGM: 4
3304: R_ATPS4r R_FUM R_PFK R_PGM: 4
3305: R_ATPS4r R_FUM R_PGM R_SERD_L: 4
3306: R_ATPS4r R_FUM R_PGM R_TPI: 4
3307: R_ATPS4r R_G6PDH2r R_MDH R_PGI: 4
3308: R_ATPS4r R_G6PDH2r R_MDH R_TPI: 4
3309: R_ATPS4r R_GAPD R_GLUt2r R_ICDHyr: 4
3310: R_ATPS4r R_GLUt2r R_ICDHyr R_PGK: 4
3311: R_ATPS4r R_GLUt2r R_ICDHyr R_PGM: 4
3312: R_ATPS4r R_GLUt2r R_ICDHyr R_PTAr: 4
3313: R_ATPS4r R_GLUt2r R_MDH R_PGM: 4
3314: R_ATPS4r R_GLUt2r R_O2t R_PGM: 4
3315: R_ATPS4r R_GLUt2r R_O2t R_PTAr: 4
3316: R_ATPS4r R_GLUt2r R_PGM R_SUCDi: 4
3317: R_ATPS4r R_GLUt2r R_PTAr R_SUCDi: 4
3318: R_ATPS4r R_GND R_MDH R_PGI: 4
3319: R_ATPS4r R_GND R_MDH R_TPI: 4
3320: R_ATPS4r R_ICDHyr R_NH4t R_PGM: 4
3321: R_ATPS4r R_ICDHyr R_NH4t R_PTAr: 4
3322: R_ATPS4r R_MDH R_NH4t R_PGM: 4
3323: R_ATPS4r R_MDH R_PFK R_PGI: 4
3324: R_ATPS4r R_MDH R_PFK R_PGM: 4
3325: R_ATPS4r R_MDH R_PGI R_PGL: 4
3326: R_ATPS4r R_MDH R_PGI R_RPE: 4
3327: R_ATPS4r R_MDH R_PGI R_TALA: 4
3328: R_ATPS4r R_MDH R_PGI R_TKT1: 4
3329: R_ATPS4r R_MDH R_PGI R_TKT2: 4
3330: R_ATPS4r R_MDH R_PGI R_TPI: 4
3331: R_ATPS4r R_MDH R_PGL R_TPI: 4
3332: R_ATPS4r R_MDH R_PGM R_SERD_L: 4
3333: R_ATPS4r R_MDH R_PGM R_TPI: 4
3334: R_ATPS4r R_MDH R_RPE R_TPI: 4
3335: R_ATPS4r R_MDH R_TALA R_TPI: 4
3336: R_ATPS4r R_MDH R_TKT1 R_TPI: 4
3337: R_ATPS4r R_MDH R_TKT2 R_TPI: 4
3338: R_ATPS4r R_NH4t R_O2t R_PGM: 4
3339: R_ATPS4r R_NH4t R_PGM R_SUCDi: 4
3340: R_ATPS4r R_O2t R_PGM R_SUCCt3: 4
3341: R_ATPS4r R_PGM R_SUCCt3 R_SUCDi: 4
3353: R_CO2t R_CS R_GLCpts R_H2Ot: 4
3354: R_CO2t R_CS R_H2Ot R_NH4t: 4
3355: R_CO2t R_CS R_H2Ot R_PFK: 4
3356: R_CO2t R_CS R_H2Ot R_PPC: 4
3357: R_CO2t R_CS R_H2Ot R_PTAr: 4
3358: R_CO2t R_CYSDS R_ENO R_SERD_L: 4
3359: R_CO2t R_CYSDS R_PGM R_SERD_L: 4
3363: R_CO2t R_CYTBD R_ENO R_FUM: 4
3364: R_CO2t R_CYTBD R_ENO R_GLUt2r: 4
3365: R_CO2t R_CYTBD R_ENO R_MDH: 4
3366: R_CO2t R_CYTBD R_ENO R_NH4t: 4
3368: R_CO2t R_CYTBD R_ETOHt2r R_H2Ot: 4
3380: R_CO2t R_CYTBD R_FUM R_PGM: 4
3381: R_CO2t R_CYTBD R_FUM R_PTAr: 4
3382: R_CO2t R_CYTBD R_GLUt2r R_PGM: 4
3383: R_CO2t R_CYTBD R_GLUt2r R_PTAr: 4
3384: R_CO2t R_CYTBD R_MDH R_PGM: 4
3385: R_CO2t R_CYTBD R_MDH R_PTAr: 4
3386: R_CO2t R_CYTBD R_NH4t R_PGM: 4
3387: R_CO2t R_ENO R_ETOHt2r R_NADH16: 4
3418: R_CO2t R_ENO R_FUM R_NADH16: 4
3419: R_CO2t R_ENO R_FUM R_O2t: 4
3420: R_CO2t R_ENO R_GLUDy R_NH4t: 4
3421: R_CO2t R_ENO R_GLUt2r R_NADH16: 4
3422: R_CO2t R_ENO R_GLUt2r R_O2t: 4
3423: R_CO2t R_ENO R_H2Ot R_NADH16: 4
3424: R_CO2t R_ENO R_H2Ot R_NH4t: 4
3425: R_CO2t R_ENO R_MDH R_NADH16: 4
3426: R_CO2t R_ENO R_MDH R_O2t: 4
3427: R_CO2t R_ENO R_NADH16 R_NH4t: 4
3428: R_CO2t R_ENO R_NH4t R_O2t: 4
3429: R_CO2t R_ENO R_NH4t R_PGI: 4
3430: R_CO2t R_ENO R_NH4t R_SERD_L: 4
3436: R_CO2t R_ETOHt2r R_H2Ot R_O2t: 4
3437: R_CO2t R_ETOHt2r R_NADH16 R_PGM: 4
3438: R_CO2t R_ETOHt2r R_NADH16 R_PTAr: 4
3574: R_CO2t R_FRD7 R_GARFT R_RPE: 4
3575: R_CO2t R_FRD7 R_GART R_RPE: 4
3576: R_CO2t R_FRD7 R_GLYATi R_RPE: 4
3577: R_CO2t R_FRD7 R_PFL R_RPE: 4
3578: R_CO2t R_FRD7 R_RPE R_SUCOAS: 4
3579: R_CO2t R_FRD7 R_RPE R_THRD: 4
3580: R_CO2t R_FUM R_NADH16 R_PGM: 4
3581: R_CO2t R_FUM R_NADH16 R_PTAr: 4
3582: R_CO2t R_FUM R_O2t R_PGM: 4
3583: R_CO2t R_FUM R_O2t R_PTAr: 4
3584: R_CO2t R_G3PD2 R_NADH16 R_PGI: 4
3585: R_CO2t R_G3PD2 R_NADH16 R_TKT2: 4
3586: R_CO2t R_G3PD5 R_NADH16 R_PGI: 4
3587: R_CO2t R_G3PD5 R_NADH16 R_TKT2: 4
3588: R_CO2t R_GARFT R_RPE R_SUCCt3: 4
3589: R_CO2t R_GART R_RPE R_SUCCt3: 4
3590: R_CO2t R_GLCpts R_GLNabc R_GLUt2r: 4
3591: R_CO2t R_GLNabc R_GLUt2r R_PFK: 4
3592: R_CO2t R_GLNabc R_GLUt2r R_PPC: 4
3593: R_CO2t R_GLNabc R_GLUt2r R_PTAr: 4
3594: R_CO2t R_GLUDy R_NH4t R_PGM: 4
3595: R_CO2t R_GLUt2r R_NADH16 R_PGM: 4
3596: R_CO2t R_GLUt2r R_NADH16 R_PTAr: 4
3597: R_CO2t R_GLUt2r R_O2t R_PGM: 4
3598: R_CO2t R_GLUt2r R_O2t R_PTAr: 4
3599: R_CO2t R_GLYATi R_RPE R_SUCCt3: 4
3600: R_CO2t R_H2Ot R_ICDHyr R_NH4t: 4
3601: R_CO2t R_H2Ot R_NADH16 R_PGM: 4
3602: R_CO2t R_H2Ot R_NADH16 R_PTAr: 4
3603: R_CO2t R_H2Ot R_NH4t R_PGM: 4
3604: R_CO2t R_MDH R_NADH16 R_PGM: 4
3605: R_CO2t R_MDH R_NADH16 R_PTAr: 4
3606: R_CO2t R_MDH R_O2t R_PGM: 4
3607: R_CO2t R_MDH R_O2t R_PTAr: 4
3608: R_CO2t R_NADH16 R_NH4t R_PGM: 4
3609: R_CO2t R_NH4t R_O2t R_PGM: 4
3610: R_CO2t R_NH4t R_PGI R_PGM: 4
3611: R_CO2t R_NH4t R_PGM R_SERD_L: 4
3612: R_CO2t R_PFL R_RPE R_SUCCt3: 4
3613: R_CO2t R_PPC R_PPCK R_PPS: 4
3614: R_CO2t R_RPE R_SUCCt3 R_SUCOAS: 4
3615: R_CO2t R_RPE R_SUCCt3 R_THRD: 4
3655: R_CS R_GLCpts R_GLNS R_NH4t: 4
3656: R_CS R_GLCpts R_GLUt2r R_NH4t: 4
3657: R_CS R_GLCpts R_ICDHyr R_NH4t: 4
3658: R_CS R_GLCpts R_ICDHyr R_SUCOAS: 4
3659: R_CS R_ICDHyr R_PPC R_SUCOAS: 4
3660: R_CS R_ICDHyr R_PTAr R_SUCOAS: 4
3661: R_CYSDS R_CYTBD R_ENO R_SERD_L: 4
3662: R_CYSDS R_CYTBD R_PGM R_SERD_L: 4
3666: R_CYSDS R_ENO R_FUM R_SERD_L: 4
3667: R_CYSDS R_ENO R_NH4t R_SERD_L: 4
3668: R_CYSDS R_ENO R_O2t R_SERD_L: 4
3669: R_CYSDS R_ENO R_SERD_L R_SUCDi: 4
3670: R_CYSDS R_ENO R_SERD_L R_SUCOAS: 4
3676: R_CYSDS R_FUM R_PGM R_SERD_L: 4
3677: R_CYSDS R_NH4t R_PGM R_SERD_L: 4
3678: R_CYSDS R_O2t R_PGM R_SERD_L: 4
3679: R_CYSDS R_PGM R_SERD_L R_SUCDi: 4
3680: R_CYSDS R_PGM R_SERD_L R_SUCOAS: 4
3696: R_CYTBD R_ENO R_G6PDH2r R_NH4t: 4
3697: R_CYTBD R_ENO R_GND R_NH4t: 4
3698: R_CYTBD R_ENO R_NH4t R_PGI: 4
3699: R_CYTBD R_ENO R_NH4t R_PGL: 4
3700: R_CYTBD R_ENO R_NH4t R_RPE: 4
3701: R_CYTBD R_ENO R_NH4t R_TALA: 4
3702: R_CYTBD R_ENO R_NH4t R_TKT1: 4
3703: R_CYTBD R_ENO R_NH4t R_TKT2: 4
3713: R_CYTBD R_ETOHt2r R_FRD7 R_H2Ot: 4
3714: R_CYTBD R_ETOHt2r R_GLNabc R_H2Ot: 4
3715: R_CYTBD R_ETOHt2r R_H2Ot R_SUCCt3: 4
3716: R_CYTBD R_ETOHt2r R_MDH R_THD2: 4
3821: R_CYTBD R_FBA R_FUM R_NADTRHD: 4
3822: R_CYTBD R_FBA R_MDH R_NADTRHD: 4
3823: R_CYTBD R_FBP R_G6PDH2r R_PFK: 4
3824: R_CYTBD R_FBP R_GND R_PFK: 4
3825: R_CYTBD R_FBP R_PFK R_PGL: 4
3826: R_CYTBD R_FBP R_PFK R_PPS: 4
3827: R_CYTBD R_FBP R_PFK R_RPE: 4
3828: R_CYTBD R_FBP R_PFK R_TALA: 4
3829: R_CYTBD R_FBP R_PFK R_TKT1: 4
3830: R_CYTBD R_FBP R_PFK R_TKT2: 4
3831: R_CYTBD R_FRD7 R_H2Ot R_PGI: 4
3832: R_CYTBD R_FUM R_GLNabc R_PTAr: 4
3833: R_CYTBD R_FUM R_GLUDy R_PTAr: 4
3834: R_CYTBD R_FUM R_NADTRHD R_PGI: 4
3835: R_CYTBD R_FUM R_NADTRHD R_PTAr: 4
3836: R_CYTBD R_FUM R_NADTRHD R_TPI: 4
3837: R_CYTBD R_FUM R_PTAr R_SUCOAS: 4
3838: R_CYTBD R_G6PDH2r R_ICDHyr R_PFK: 4
3839: R_CYTBD R_G6PDH2r R_ICL R_PFK: 4
3840: R_CYTBD R_G6PDH2r R_MALS R_PFK: 4
3841: R_CYTBD R_G6PDH2r R_NH4t R_PFK: 4
3842: R_CYTBD R_G6PDH2r R_NH4t R_PGM: 4
3843: R_CYTBD R_G6PDH2r R_PFK R_SUCCt3: 4
3844: R_CYTBD R_GLCpts R_GLNabc R_GLUt2r: 4
3845: R_CYTBD R_GLNabc R_GLUt2r R_PPC: 4
3846: R_CYTBD R_GLNabc R_GLUt2r R_PTAr: 4
3847: R_CYTBD R_GLNabc R_MDH R_PTAr: 4
3848: R_CYTBD R_GLUDy R_MDH R_PTAr: 4
3849: R_CYTBD R_GLUt2r R_PTAr R_SUCOAS: 4
3850: R_CYTBD R_GND R_ICDHyr R_PFK: 4
3851: R_CYTBD R_GND R_ICL R_PFK: 4
3852: R_CYTBD R_GND R_MALS R_PFK: 4
3853: R_CYTBD R_GND R_NH4t R_PFK: 4
3854: R_CYTBD R_GND R_NH4t R_PGM: 4
3855: R_CYTBD R_GND R_PFK R_SUCCt3: 4
3856: R_CYTBD R_H2Ot R_NADH16 R_PGI: 4
3857: R_CYTBD R_H2Ot R_PGI R_PPS: 4
3858: R_CYTBD R_H2Ot R_PGI R_SUCCt3: 4
3859: R_CYTBD R_ICDHyr R_PFK R_PGL: 4
3860: R_CYTBD R_ICDHyr R_PFK R_PPS: 4
3861: R_CYTBD R_ICDHyr R_PFK R_RPE: 4
3862: R_CYTBD R_ICDHyr R_PFK R_TALA: 4
3863: R_CYTBD R_ICDHyr R_PFK R_TKT1: 4
3864: R_CYTBD R_ICDHyr R_PFK R_TKT2: 4
3865: R_CYTBD R_ICL R_PFK R_PGL: 4
3866: R_CYTBD R_ICL R_PFK R_PPS: 4
3867: R_CYTBD R_ICL R_PFK R_RPE: 4
3868: R_CYTBD R_ICL R_PFK R_TALA: 4
3869: R_CYTBD R_ICL R_PFK R_TKT1: 4
3870: R_CYTBD R_ICL R_PFK R_TKT2: 4
3871: R_CYTBD R_MALS R_PFK R_PGL: 4
3872: R_CYTBD R_MALS R_PFK R_PPS: 4
3873: R_CYTBD R_MALS R_PFK R_RPE: 4
3874: R_CYTBD R_MALS R_PFK R_TALA: 4
3875: R_CYTBD R_MALS R_PFK R_TKT1: 4
3876: R_CYTBD R_MALS R_PFK R_TKT2: 4
3877: R_CYTBD R_MDH R_NADTRHD R_PGI: 4
3878: R_CYTBD R_MDH R_NADTRHD R_PTAr: 4
3879: R_CYTBD R_MDH R_NADTRHD R_TPI: 4
3880: R_CYTBD R_MDH R_PTAr R_SUCOAS: 4
3881: R_CYTBD R_NH4t R_PFK R_PGL: 4
3882: R_CYTBD R_NH4t R_PFK R_PPS: 4
3883: R_CYTBD R_NH4t R_PFK R_RPE: 4
3884: R_CYTBD R_NH4t R_PFK R_TALA: 4
3885: R_CYTBD R_NH4t R_PFK R_TKT1: 4
3886: R_CYTBD R_NH4t R_PFK R_TKT2: 4
3887: R_CYTBD R_NH4t R_PGI R_PGM: 4
3888: R_CYTBD R_NH4t R_PGL R_PGM: 4
3889: R_CYTBD R_NH4t R_PGM R_RPE: 4
3890: R_CYTBD R_NH4t R_PGM R_TALA: 4
3891: R_CYTBD R_NH4t R_PGM R_TKT1: 4
3892: R_CYTBD R_NH4t R_PGM R_TKT2: 4
3893: R_CYTBD R_PFK R_PGL R_SUCCt3: 4
3894: R_CYTBD R_PFK R_PPS R_SUCCt3: 4
3895: R_CYTBD R_PFK R_RPE R_SUCCt3: 4
3896: R_CYTBD R_PFK R_SUCCt3 R_TALA: 4
3897: R_CYTBD R_PFK R_SUCCt3 R_TKT1: 4
3898: R_CYTBD R_PFK R_SUCCt3 R_TKT2: 4
3899: R_CYTBD R_PPC R_PPCK R_PPS: 4
3904: R_ENO R_ETOHt2r R_G3PD2 R_NADH16: 4
3905: R_ENO R_ETOHt2r R_G3PD5 R_NADH16: 4
3906: R_ENO R_ETOHt2r R_GLNabc R_H2Ot: 4
3998: R_ENO R_G3PD2 R_H2Ot R_NADH16: 4
3999: R_ENO R_G3PD5 R_H2Ot R_NADH16: 4
4000: R_ENO R_G6PDH2r R_NH4t R_O2t: 4
4001: R_ENO R_GLNabc R_GLUt2r R_PPC: 4
4002: R_ENO R_GLNabc R_GLUt2r R_PPS: 4
4003: R_ENO R_GLUDy R_GLUSy R_NH4t: 4
4004: R_ENO R_GND R_NH4t R_O2t: 4
4005: R_ENO R_NH4t R_O2t R_PGI: 4
4006: R_ENO R_NH4t R_O2t R_PGL: 4
4007: R_ENO R_NH4t R_O2t R_RPE: 4
4008: R_ENO R_NH4t R_O2t R_TALA: 4
4009: R_ENO R_NH4t R_O2t R_TKT1: 4
4010: R_ENO R_NH4t R_O2t R_TKT2: 4
4080: R_ETOHt2r R_FBA R_G3PD2 R_NADH16: 4
4081: R_ETOHt2r R_FBA R_G3PD5 R_NADH16: 4
4082: R_ETOHt2r R_FBA R_GLNabc R_H2Ot: 4
4083: R_ETOHt2r R_FBP R_GLNabc R_H2Ot: 4
4084: R_ETOHt2r R_FRD7 R_H2Ot R_O2t: 4
4085: R_ETOHt2r R_G3PD2 R_GAPD R_NADH16: 4
4086: R_ETOHt2r R_G3PD2 R_GLCpts R_NADH16: 4
4087: R_ETOHt2r R_G3PD2 R_H2Ot R_NADH16: 4
4088: R_ETOHt2r R_G3PD2 R_NADH16 R_PFK: 4
4089: R_ETOHt2r R_G3PD2 R_NADH16 R_PGI: 4
4090: R_ETOHt2r R_G3PD2 R_NADH16 R_PGK: 4
4091: R_ETOHt2r R_G3PD2 R_NADH16 R_PGM: 4
4092: R_ETOHt2r R_G3PD2 R_NADH16 R_PPC: 4
4093: R_ETOHt2r R_G3PD2 R_NADH16 R_PTAr: 4
4094: R_ETOHt2r R_G3PD2 R_NADH16 R_TPI: 4
4095: R_ETOHt2r R_G3PD5 R_GAPD R_NADH16: 4
4096: R_ETOHt2r R_G3PD5 R_GLCpts R_NADH16: 4
4097: R_ETOHt2r R_G3PD5 R_H2Ot R_NADH16: 4
4098: R_ETOHt2r R_G3PD5 R_NADH16 R_PFK: 4
4099: R_ETOHt2r R_G3PD5 R_NADH16 R_PGI: 4
4100: R_ETOHt2r R_G3PD5 R_NADH16 R_PGK: 4
4101: R_ETOHt2r R_G3PD5 R_NADH16 R_PGM: 4
4102: R_ETOHt2r R_G3PD5 R_NADH16 R_PPC: 4
4103: R_ETOHt2r R_G3PD5 R_NADH16 R_PTAr: 4
4104: R_ETOHt2r R_G3PD5 R_NADH16 R_TPI: 4
4105: R_ETOHt2r R_GAPD R_GLNabc R_H2Ot: 4
4106: R_ETOHt2r R_GLNabc R_GLUt2r R_H2Ot: 4
4107: R_ETOHt2r R_GLNabc R_H2Ot R_ICDHyr: 4
4108: R_ETOHt2r R_GLNabc R_H2Ot R_ICL: 4
4109: R_ETOHt2r R_GLNabc R_H2Ot R_MALS: 4
4110: R_ETOHt2r R_GLNabc R_H2Ot R_O2t: 4
4111: R_ETOHt2r R_GLNabc R_H2Ot R_PGI: 4
4112: R_ETOHt2r R_GLNabc R_H2Ot R_PGK: 4
4113: R_ETOHt2r R_GLNabc R_H2Ot R_PGM: 4
4114: R_ETOHt2r R_GLNabc R_H2Ot R_TPI: 4
4115: R_ETOHt2r R_H2Ot R_O2t R_SUCCt3: 4
4116: R_ETOHt2r R_MDH R_O2t R_THD2: 4
5076: R_FBA R_FUM R_NADTRHD R_O2t: 4
5077: R_FBA R_G3PD2 R_H2Ot R_NADH16: 4
5078: R_FBA R_G3PD5 R_H2Ot R_NADH16: 4
5079: R_FBA R_G6PDH2r R_GLNabc R_GLUt2r: 4
5080: R_FBA R_GLNS R_NH4t R_PPS: 4
5081: R_FBA R_GLNabc R_GLUt2r R_GND: 4
5082: R_FBA R_GLNabc R_GLUt2r R_PGI: 4
5083: R_FBA R_GLNabc R_GLUt2r R_PGL: 4
5084: R_FBA R_GLNabc R_GLUt2r R_PPC: 4
5085: R_FBA R_GLNabc R_GLUt2r R_PPS: 4
5086: R_FBA R_GLNabc R_GLUt2r R_RPE: 4
5087: R_FBA R_GLNabc R_GLUt2r R_TALA: 4
5088: R_FBA R_GLNabc R_GLUt2r R_TKT1: 4
5089: R_FBA R_GLNabc R_GLUt2r R_TKT2: 4
5090: R_FBA R_GLUt2r R_NH4t R_PPS: 4
5091: R_FBA R_MDH R_NADTRHD R_O2t: 4
5092: R_FBP R_FUM R_G6PDH2r R_PFK: 4
5093: R_FBP R_FUM R_GND R_PFK: 4
5094: R_FBP R_FUM R_PFK R_PGL: 4
5095: R_FBP R_FUM R_PFK R_PPS: 4
5096: R_FBP R_FUM R_PFK R_RPE: 4
5097: R_FBP R_FUM R_PFK R_TALA: 4
5098: R_FBP R_FUM R_PFK R_TKT1: 4
5099: R_FBP R_FUM R_PFK R_TKT2: 4
5100: R_FBP R_G6PDH2r R_NH4t R_PFK: 4
5101: R_FBP R_G6PDH2r R_O2t R_PFK: 4
5102: R_FBP R_G6PDH2r R_PFK R_SUCDi: 4
5103: R_FBP R_G6PDH2r R_PFK R_SUCOAS: 4
5104: R_FBP R_GLNabc R_GLUt2r R_PPC: 4
5105: R_FBP R_GND R_NH4t R_PFK: 4
5106: R_FBP R_GND R_O2t R_PFK: 4
5107: R_FBP R_GND R_PFK R_SUCDi: 4
5108: R_FBP R_GND R_PFK R_SUCOAS: 4
5109: R_FBP R_NH4t R_PFK R_PGL: 4
5110: R_FBP R_NH4t R_PFK R_RPE: 4
5111: R_FBP R_NH4t R_PFK R_TALA: 4
5112: R_FBP R_NH4t R_PFK R_TKT1: 4
5113: R_FBP R_NH4t R_PFK R_TKT2: 4
5114: R_FBP R_O2t R_PFK R_PGL: 4
5115: R_FBP R_O2t R_PFK R_PPS: 4
5116: R_FBP R_O2t R_PFK R_RPE: 4
5117: R_FBP R_O2t R_PFK R_TALA: 4
5118: R_FBP R_O2t R_PFK R_TKT1: 4
5119: R_FBP R_O2t R_PFK R_TKT2: 4
5120: R_FBP R_PFK R_PGL R_SUCDi: 4
5121: R_FBP R_PFK R_PGL R_SUCOAS: 4
5122: R_FBP R_PFK R_PPS R_SUCDi: 4
5123: R_FBP R_PFK R_PPS R_SUCOAS: 4
5124: R_FBP R_PFK R_RPE R_SUCDi: 4
5125: R_FBP R_PFK R_RPE R_SUCOAS: 4
5126: R_FBP R_PFK R_SUCDi R_TALA: 4
5127: R_FBP R_PFK R_SUCDi R_TKT1: 4
5128: R_FBP R_PFK R_SUCDi R_TKT2: 4
5129: R_FBP R_PFK R_SUCOAS R_TALA: 4
5130: R_FBP R_PFK R_SUCOAS R_TKT1: 4
5131: R_FBP R_PFK R_SUCOAS R_TKT2: 4
5132: R_FRD7 R_H2Ot R_O2t R_PGI: 4
5133: R_FRD7 R_MDH R_ME1 R_ME2: 4
5134: R_FUM R_G6PDH2r R_ICDHyr R_PFK: 4
5135: R_FUM R_G6PDH2r R_ICL R_PFK: 4
5136: R_FUM R_G6PDH2r R_MALS R_PFK: 4
5137: R_FUM R_G6PDH2r R_NH4t R_PFK: 4
5138: R_FUM R_GLCpts R_GLNabc R_GLUt2r: 4
5139: R_FUM R_GLCpts R_GLNabc R_PPS: 4
5140: R_FUM R_GLCpts R_GLUDy R_PPS: 4
5141: R_FUM R_GLNabc R_GLUt2r R_PPC: 4
5142: R_FUM R_GLNabc R_GLUt2r R_PTAr: 4
5143: R_FUM R_GLNabc R_NADH16 R_PTAr: 4
5144: R_FUM R_GLNabc R_O2t R_PTAr: 4
5145: R_FUM R_GLNabc R_PFK R_PPS: 4
5146: R_FUM R_GLNabc R_PPC R_PPS: 4
5147: R_FUM R_GLNabc R_PPS R_PTAr: 4
5148: R_FUM R_GLUDy R_NADH16 R_PTAr: 4
5149: R_FUM R_GLUDy R_O2t R_PTAr: 4
5150: R_FUM R_GLUDy R_PFK R_PPS: 4
5151: R_FUM R_GLUDy R_PPC R_PPS: 4
5152: R_FUM R_GLUDy R_PPS R_PTAr: 4
5153: R_FUM R_GND R_ICDHyr R_PFK: 4
5154: R_FUM R_GND R_ICL R_PFK: 4
5155: R_FUM R_GND R_MALS R_PFK: 4
5156: R_FUM R_GND R_NH4t R_PFK: 4
5157: R_FUM R_H2Ot R_NADH16 R_PTAr: 4
5158: R_FUM R_ICDHyr R_PFK R_PGL: 4
5159: R_FUM R_ICDHyr R_PFK R_PPS: 4
5160: R_FUM R_ICDHyr R_PFK R_RPE: 4
5161: R_FUM R_ICDHyr R_PFK R_TALA: 4
5162: R_FUM R_ICDHyr R_PFK R_TKT1: 4
5163: R_FUM R_ICDHyr R_PFK R_TKT2: 4
5164: R_FUM R_ICL R_PFK R_PGL: 4
5165: R_FUM R_ICL R_PFK R_PPS: 4
5166: R_FUM R_ICL R_PFK R_RPE: 4
5167: R_FUM R_ICL R_PFK R_TALA: 4
5168: R_FUM R_ICL R_PFK R_TKT1: 4
5169: R_FUM R_ICL R_PFK R_TKT2: 4
5170: R_FUM R_MALS R_PFK R_PGL: 4
5171: R_FUM R_MALS R_PFK R_PPS: 4
5172: R_FUM R_MALS R_PFK R_RPE: 4
5173: R_FUM R_MALS R_PFK R_TALA: 4
5174: R_FUM R_MALS R_PFK R_TKT1: 4
5175: R_FUM R_MALS R_PFK R_TKT2: 4
5176: R_FUM R_NADH16 R_PTAr R_SUCOAS: 4
5177: R_FUM R_NADTRHD R_O2t R_PGI: 4
5178: R_FUM R_NADTRHD R_O2t R_PTAr: 4
5179: R_FUM R_NADTRHD R_O2t R_TPI: 4
5180: R_FUM R_NH4t R_PFK R_PGL: 4
5181: R_FUM R_NH4t R_PFK R_PPS: 4
5182: R_FUM R_NH4t R_PFK R_RPE: 4
5183: R_FUM R_NH4t R_PFK R_TALA: 4
5184: R_FUM R_NH4t R_PFK R_TKT1: 4
5185: R_FUM R_NH4t R_PFK R_TKT2: 4
5186: R_FUM R_O2t R_PTAr R_SUCOAS: 4
5187: R_FUM R_PPC R_PPCK R_PPS: 4
5188: R_G3PD2 R_GAPD R_H2Ot R_NADH16: 4
5189: R_G3PD2 R_GLCpts R_H2Ot R_NADH16: 4
5190: R_G3PD2 R_H2Ot R_NADH16 R_PFK: 4
5191: R_G3PD2 R_H2Ot R_NADH16 R_PGI: 4
5192: R_G3PD2 R_H2Ot R_NADH16 R_PGK: 4
5193: R_G3PD2 R_H2Ot R_NADH16 R_PGM: 4
5194: R_G3PD2 R_H2Ot R_NADH16 R_PTAr: 4
5195: R_G3PD2 R_H2Ot R_NADH16 R_TPI: 4
5196: R_G3PD5 R_GAPD R_H2Ot R_NADH16: 4
5197: R_G3PD5 R_GLCpts R_H2Ot R_NADH16: 4
5198: R_G3PD5 R_H2Ot R_NADH16 R_PFK: 4
5199: R_G3PD5 R_H2Ot R_NADH16 R_PGI: 4
5200: R_G3PD5 R_H2Ot R_NADH16 R_PGK: 4
5201: R_G3PD5 R_H2Ot R_NADH16 R_PGM: 4
5202: R_G3PD5 R_H2Ot R_NADH16 R_PTAr: 4
5203: R_G3PD5 R_H2Ot R_NADH16 R_TPI: 4
5204: R_G6PDH2r R_GLNabc R_GLUt2r R_PGI: 4
5205: R_G6PDH2r R_GLNabc R_GLUt2r R_TPI: 4
5206: R_G6PDH2r R_ICDHyr R_O2t R_PFK: 4
5207: R_G6PDH2r R_ICDHyr R_PFK R_SUCDi: 4
5208: R_G6PDH2r R_ICL R_NH4t R_PFK: 4
5209: R_G6PDH2r R_ICL R_O2t R_PFK: 4
5210: R_G6PDH2r R_ICL R_PFK R_SUCDi: 4
5211: R_G6PDH2r R_ICL R_PFK R_SUCOAS: 4
5212: R_G6PDH2r R_MALS R_NH4t R_PFK: 4
5213: R_G6PDH2r R_MALS R_O2t R_PFK: 4
5214: R_G6PDH2r R_MALS R_PFK R_SUCDi: 4
5215: R_G6PDH2r R_MALS R_PFK R_SUCOAS: 4
5216: R_G6PDH2r R_MDH R_PGI R_PPS: 4
5217: R_G6PDH2r R_NH4t R_O2t R_PFK: 4
5218: R_G6PDH2r R_NH4t R_O2t R_PGM: 4
5219: R_G6PDH2r R_NH4t R_PFK R_SUCDi: 4
5220: R_G6PDH2r R_O2t R_PFK R_SUCCt3: 4
5221: R_G6PDH2r R_PFK R_SUCCt3 R_SUCDi: 4
5222: R_G6PDH2r R_PGI R_PPCK R_PPS: 4
5223: R_GAPD R_MDH R_ME1 R_ME2: 4
5224: R_GAPD R_ME1 R_ME2 R_PPCK: 4
5225: R_GLCpts R_GLNabc R_GLUt2r R_ICL: 4
5226: R_GLCpts R_GLNabc R_GLUt2r R_MALS: 4
5227: R_GLCpts R_GLNabc R_GLUt2r R_O2t: 4
5228: R_GLCpts R_GLNabc R_GLUt2r R_SUCDi: 4
5229: R_GLCpts R_MDH R_ME1 R_ME2: 4
5230: R_GLCpts R_ME1 R_ME2 R_PPCK: 4
5231: R_GLNS R_NH4t R_PPS R_TPI: 4
5232: R_GLNabc R_GLUDy R_GLUSy R_GLUt2r: 4
5233: R_GLNabc R_GLUt2r R_GND R_PGI: 4
5234: R_GLNabc R_GLUt2r R_GND R_TPI: 4
5235: R_GLNabc R_GLUt2r R_ICL R_PPC: 4
5236: R_GLNabc R_GLUt2r R_ICL R_PTAr: 4
5237: R_GLNabc R_GLUt2r R_MALS R_PPC: 4
5238: R_GLNabc R_GLUt2r R_MALS R_PTAr: 4
5239: R_GLNabc R_GLUt2r R_O2t R_PPC: 4
5240: R_GLNabc R_GLUt2r R_O2t R_PTAr: 4
5241: R_GLNabc R_GLUt2r R_PFK R_PGI: 4
5242: R_GLNabc R_GLUt2r R_PGI R_PGL: 4
5243: R_GLNabc R_GLUt2r R_PGI R_PPC: 4
5244: R_GLNabc R_GLUt2r R_PGI R_RPE: 4
5245: R_GLNabc R_GLUt2r R_PGI R_TALA: 4
5246: R_GLNabc R_GLUt2r R_PGI R_TKT1: 4
5247: R_GLNabc R_GLUt2r R_PGI R_TKT2: 4
5248: R_GLNabc R_GLUt2r R_PGI R_TPI: 4
5249: R_GLNabc R_GLUt2r R_PGL R_TPI: 4
5250: R_GLNabc R_GLUt2r R_PGM R_PPC: 4
5251: R_GLNabc R_GLUt2r R_PGM R_PPS: 4
5252: R_GLNabc R_GLUt2r R_PPC R_SUCDi: 4
5253: R_GLNabc R_GLUt2r R_PPC R_TPI: 4
5254: R_GLNabc R_GLUt2r R_PPS R_TPI: 4
5255: R_GLNabc R_GLUt2r R_PTAr R_SUCDi: 4
5256: R_GLNabc R_GLUt2r R_RPE R_TPI: 4
5257: R_GLNabc R_GLUt2r R_TALA R_TPI: 4
5258: R_GLNabc R_GLUt2r R_TKT1 R_TPI: 4
5259: R_GLNabc R_GLUt2r R_TKT2 R_TPI: 4
5260: R_GLNabc R_MDH R_O2t R_PTAr: 4
5261: R_GLUDy R_GLUSy R_GLUt2r R_NH4t: 4
5262: R_GLUDy R_GLUSy R_NH4t R_PGM: 4
5263: R_GLUDy R_MDH R_O2t R_PTAr: 4
5264: R_GLUt2r R_NH4t R_PPS R_TPI: 4
5265: R_GLUt2r R_O2t R_PTAr R_SUCOAS: 4
5266: R_GND R_ICDHyr R_O2t R_PFK: 4
5267: R_GND R_ICDHyr R_PFK R_SUCDi: 4
5268: R_GND R_ICL R_NH4t R_PFK: 4
5269: R_GND R_ICL R_O2t R_PFK: 4
5270: R_GND R_ICL R_PFK R_SUCDi: 4
5271: R_GND R_ICL R_PFK R_SUCOAS: 4
5272: R_GND R_MALS R_NH4t R_PFK: 4
5273: R_GND R_MALS R_O2t R_PFK: 4
5274: R_GND R_MALS R_PFK R_SUCDi: 4
5275: R_GND R_MALS R_PFK R_SUCOAS: 4
5276: R_GND R_MDH R_PGI R_PPS: 4
5277: R_GND R_NH4t R_O2t R_PFK: 4
5278: R_GND R_NH4t R_O2t R_PGM: 4
5279: R_GND R_NH4t R_PFK R_SUCDi: 4
5280: R_GND R_O2t R_PFK R_SUCCt3: 4
5281: R_GND R_PFK R_SUCCt3 R_SUCDi: 4
5282: R_GND R_PGI R_PPCK R_PPS: 4
5283: R_H2Ot R_NADH16 R_O2t R_PGI: 4
5284: R_H2Ot R_O2t R_PGI R_PPS: 4
5285: R_H2Ot R_O2t R_PGI R_SUCCt3: 4
5286: R_ICDHyr R_O2t R_PFK R_PGL: 4
5287: R_ICDHyr R_O2t R_PFK R_PPS: 4
5288: R_ICDHyr R_O2t R_PFK R_RPE: 4
5289: R_ICDHyr R_O2t R_PFK R_TALA: 4
5290: R_ICDHyr R_O2t R_PFK R_TKT1: 4
5291: R_ICDHyr R_O2t R_PFK R_TKT2: 4
5292: R_ICDHyr R_PFK R_PGL R_SUCDi: 4
5293: R_ICDHyr R_PFK R_PPS R_SUCDi: 4
5294: R_ICDHyr R_PFK R_RPE R_SUCDi: 4
5295: R_ICDHyr R_PFK R_SUCDi R_TALA: 4
5296: R_ICDHyr R_PFK R_SUCDi R_TKT1: 4
5297: R_ICDHyr R_PFK R_SUCDi R_TKT2: 4
5298: R_ICL R_NH4t R_PFK R_PGL: 4
5299: R_ICL R_NH4t R_PFK R_RPE: 4
5300: R_ICL R_NH4t R_PFK R_TALA: 4
5301: R_ICL R_NH4t R_PFK R_TKT1: 4
5302: R_ICL R_NH4t R_PFK R_TKT2: 4
5303: R_ICL R_O2t R_PFK R_PGL: 4
5304: R_ICL R_O2t R_PFK R_PPS: 4
5305: R_ICL R_O2t R_PFK R_RPE: 4
5306: R_ICL R_O2t R_PFK R_TALA: 4
5307: R_ICL R_O2t R_PFK R_TKT1: 4
5308: R_ICL R_O2t R_PFK R_TKT2: 4
5309: R_ICL R_PFK R_PGL R_SUCDi: 4
5310: R_ICL R_PFK R_PGL R_SUCOAS: 4
5311: R_ICL R_PFK R_PPS R_SUCDi: 4
5312: R_ICL R_PFK R_PPS R_SUCOAS: 4
5313: R_ICL R_PFK R_RPE R_SUCDi: 4
5314: R_ICL R_PFK R_RPE R_SUCOAS: 4
5315: R_ICL R_PFK R_SUCDi R_TALA: 4
5316: R_ICL R_PFK R_SUCDi R_TKT1: 4
5317: R_ICL R_PFK R_SUCDi R_TKT2: 4
5318: R_ICL R_PFK R_SUCOAS R_TALA: 4
5319: R_ICL R_PFK R_SUCOAS R_TKT1: 4
5320: R_ICL R_PFK R_SUCOAS R_TKT2: 4
5321: R_MALS R_NH4t R_PFK R_PGL: 4
5322: R_MALS R_NH4t R_PFK R_RPE: 4
5323: R_MALS R_NH4t R_PFK R_TALA: 4
5324: R_MALS R_NH4t R_PFK R_TKT1: 4
5325: R_MALS R_NH4t R_PFK R_TKT2: 4
5326: R_MALS R_O2t R_PFK R_PGL: 4
5327: R_MALS R_O2t R_PFK R_PPS: 4
5328: R_MALS R_O2t R_PFK R_RPE: 4
5329: R_MALS R_O2t R_PFK R_TALA: 4
5330: R_MALS R_O2t R_PFK R_TKT1: 4
5331: R_MALS R_O2t R_PFK R_TKT2: 4
5332: R_MALS R_PFK R_PGL R_SUCDi: 4
5333: R_MALS R_PFK R_PGL R_SUCOAS: 4
5334: R_MALS R_PFK R_PPS R_SUCDi: 4
5335: R_MALS R_PFK R_PPS R_SUCOAS: 4
5336: R_MALS R_PFK R_RPE R_SUCDi: 4
5337: R_MALS R_PFK R_RPE R_SUCOAS: 4
5338: R_MALS R_PFK R_SUCDi R_TALA: 4
5339: R_MALS R_PFK R_SUCDi R_TKT1: 4
5340: R_MALS R_PFK R_SUCDi R_TKT2: 4
5341: R_MALS R_PFK R_SUCOAS R_TALA: 4
5342: R_MALS R_PFK R_SUCOAS R_TKT1: 4
5343: R_MALS R_PFK R_SUCOAS R_TKT2: 4
5344: R_MDH R_ME1 R_ME2 R_PGK: 4
5345: R_MDH R_ME1 R_ME2 R_PTAr: 4
5346: R_MDH R_ME1 R_ME2 R_SUCCt3: 4
5347: R_MDH R_NADTRHD R_O2t R_PGI: 4
5348: R_MDH R_NADTRHD R_O2t R_PTAr: 4
5349: R_MDH R_NADTRHD R_O2t R_TPI: 4
5350: R_MDH R_O2t R_PTAr R_SUCOAS: 4
5351: R_MDH R_PGI R_PGL R_PPS: 4
5352: R_MDH R_PGI R_PPS R_RPE: 4
5353: R_MDH R_PGI R_PPS R_TALA: 4
5354: R_MDH R_PGI R_PPS R_TKT1: 4
5355: R_MDH R_PGI R_PPS R_TKT2: 4
5356: R_ME1 R_ME2 R_PGK R_PPCK: 4
5357: R_ME1 R_ME2 R_PPCK R_PTAr: 4
5358: R_NH4t R_O2t R_PFK R_PGL: 4
5359: R_NH4t R_O2t R_PFK R_PPS: 4
5360: R_NH4t R_O2t R_PFK R_RPE: 4
5361: R_NH4t R_O2t R_PFK R_TALA: 4
5362: R_NH4t R_O2t R_PFK R_TKT1: 4
5363: R_NH4t R_O2t R_PFK R_TKT2: 4
5364: R_NH4t R_O2t R_PGI R_PGM: 4
5365: R_NH4t R_O2t R_PGL R_PGM: 4
5366: R_NH4t R_O2t R_PGM R_RPE: 4
5367: R_NH4t R_O2t R_PGM R_TALA: 4
5368: R_NH4t R_O2t R_PGM R_TKT1: 4
5369: R_NH4t R_O2t R_PGM R_TKT2: 4
5370: R_NH4t R_PFK R_PGL R_SUCDi: 4
5371: R_NH4t R_PFK R_PPS R_SUCDi: 4
5372: R_NH4t R_PFK R_RPE R_SUCDi: 4
5373: R_NH4t R_PFK R_SUCDi R_TALA: 4
5374: R_NH4t R_PFK R_SUCDi R_TKT1: 4
5375: R_NH4t R_PFK R_SUCDi R_TKT2: 4
5376: R_O2t R_PFK R_PGL R_SUCCt3: 4
5377: R_O2t R_PFK R_PPS R_SUCCt3: 4
5378: R_O2t R_PFK R_RPE R_SUCCt3: 4
5379: R_O2t R_PFK R_SUCCt3 R_TALA: 4
5380: R_O2t R_PFK R_SUCCt3 R_TKT1: 4
5381: R_O2t R_PFK R_SUCCt3 R_TKT2: 4
5382: R_O2t R_PPC R_PPCK R_PPS: 4
5383: R_PFK R_PGL R_SUCCt3 R_SUCDi: 4
5384: R_PFK R_PPS R_SUCCt3 R_SUCDi: 4
5385: R_PFK R_RPE R_SUCCt3 R_SUCDi: 4
5386: R_PFK R_SUCCt3 R_SUCDi R_TALA: 4
5387: R_PFK R_SUCCt3 R_SUCDi R_TKT1: 4
5388: R_PFK R_SUCCt3 R_SUCDi R_TKT2: 4
5389: R_PGI R_PGL R_PPCK R_PPS: 4
5390: R_PGI R_PPCK R_PPS R_RPE: 4
5391: R_PGI R_PPCK R_PPS R_TALA: 4
5392: R_PGI R_PPCK R_PPS R_TKT1: 4
5393: R_PGI R_PPCK R_PPS R_TKT2: 4
5394: R_PPC R_PPCK R_PPS R_SUCDi: 4
5395: R_PPC R_PPCK R_PPS R_SUCOAS: 4
5396: R_ACALD R_ACALDt R_ATPS4r R_CO2t R_CYTBD: 5
5398: R_ACALD R_ACALDt R_ATPS4r R_CO2t R_O2t: 5
5403: R_ACALD R_ACALDt R_ATPS4r R_CYTBD R_FRD7: 5
5404: R_ACALD R_ACALDt R_ATPS4r R_CYTBD R_GLNabc: 5
5405: R_ACALD R_ACALDt R_ATPS4r R_CYTBD R_NH4t: 5
5406: R_ACALD R_ACALDt R_ATPS4r R_CYTBD R_SUCCt3: 5
5419: R_ACALD R_ACALDt R_ATPS4r R_FRD7 R_O2t: 5
5420: R_ACALD R_ACALDt R_ATPS4r R_G3PD2 R_NADH16: 5
5421: R_ACALD R_ACALDt R_ATPS4r R_G3PD5 R_NADH16: 5
5422: R_ACALD R_ACALDt R_ATPS4r R_GLNabc R_O2t: 5
5423: R_ACALD R_ACALDt R_ATPS4r R_NH4t R_O2t: 5
5424: R_ACALD R_ACALDt R_ATPS4r R_O2t R_SUCCt3: 5
5425: R_ACALD R_ACALDt R_CO2t R_CYTBD R_D_LACt2: 5
5428: R_ACALD R_ACALDt R_CO2t R_CYTBD R_H2Ot: 5
5429: R_ACALD R_ACALDt R_CO2t R_CYTBD R_LDH_D: 5
5431: R_ACALD R_ACALDt R_CO2t R_D_LACt2 R_O2t: 5
5438: R_ACALD R_ACALDt R_CO2t R_H2Ot R_O2t: 5
5439: R_ACALD R_ACALDt R_CO2t R_LDH_D R_O2t: 5
5443: R_ACALD R_ACALDt R_CYTBD R_D_LACt2 R_FRD7: 5
5444: R_ACALD R_ACALDt R_CYTBD R_D_LACt2 R_NADH16: 5
5445: R_ACALD R_ACALDt R_CYTBD R_D_LACt2 R_PYRt2r: 5
5446: R_ACALD R_ACALDt R_CYTBD R_D_LACt2 R_SUCCt3: 5
5466: R_ACALD R_ACALDt R_CYTBD R_FRD7 R_H2Ot: 5
5467: R_ACALD R_ACALDt R_CYTBD R_FRD7 R_LDH_D: 5
5468: R_ACALD R_ACALDt R_CYTBD R_GLNabc R_H2Ot: 5
5469: R_ACALD R_ACALDt R_CYTBD R_H2Ot R_SUCCt3: 5
5470: R_ACALD R_ACALDt R_CYTBD R_LDH_D R_NADH16: 5
5471: R_ACALD R_ACALDt R_CYTBD R_LDH_D R_PYRt2r: 5
5472: R_ACALD R_ACALDt R_CYTBD R_LDH_D R_SUCCt3: 5
5473: R_ACALD R_ACALDt R_CYTBD R_MDH R_THD2: 5
5484: R_ACALD R_ACALDt R_D_LACt2 R_FRD7 R_O2t: 5
5485: R_ACALD R_ACALDt R_D_LACt2 R_G3PD2 R_NADH16: 5
5486: R_ACALD R_ACALDt R_D_LACt2 R_G3PD5 R_NADH16: 5
5487: R_ACALD R_ACALDt R_D_LACt2 R_NADH16 R_O2t: 5
5488: R_ACALD R_ACALDt R_D_LACt2 R_O2t R_PYRt2r: 5
5489: R_ACALD R_ACALDt R_D_LACt2 R_O2t R_SUCCt3: 5
5493: R_ACALD R_ACALDt R_ENO R_G3PD2 R_NADH16: 5
5494: R_ACALD R_ACALDt R_ENO R_G3PD5 R_NADH16: 5
5495: R_ACALD R_ACALDt R_ENO R_GLNabc R_H2Ot: 5
5587: R_ACALD R_ACALDt R_FBA R_GLNabc R_H2Ot: 5
5588: R_ACALD R_ACALDt R_FBP R_GLNabc R_H2Ot: 5
5589: R_ACALD R_ACALDt R_FRD7 R_H2Ot R_O2t: 5
5590: R_ACALD R_ACALDt R_FRD7 R_LDH_D R_O2t: 5
5591: R_ACALD R_ACALDt R_G3PD2 R_GLCpts R_NADH16: 5
5592: R_ACALD R_ACALDt R_G3PD2 R_H2Ot R_NADH16: 5
5593: R_ACALD R_ACALDt R_G3PD2 R_LDH_D R_NADH16: 5
5594: R_ACALD R_ACALDt R_G3PD2 R_NADH16 R_PFK: 5
5595: R_ACALD R_ACALDt R_G3PD2 R_NADH16 R_PGM: 5
5596: R_ACALD R_ACALDt R_G3PD2 R_NADH16 R_PPC: 5
5597: R_ACALD R_ACALDt R_G3PD5 R_GLCpts R_NADH16: 5
5598: R_ACALD R_ACALDt R_G3PD5 R_H2Ot R_NADH16: 5
5599: R_ACALD R_ACALDt R_G3PD5 R_LDH_D R_NADH16: 5
5600: R_ACALD R_ACALDt R_G3PD5 R_NADH16 R_PFK: 5
5601: R_ACALD R_ACALDt R_G3PD5 R_NADH16 R_PGM: 5
5602: R_ACALD R_ACALDt R_G3PD5 R_NADH16 R_PPC: 5
5603: R_ACALD R_ACALDt R_GAPD R_GLNabc R_H2Ot: 5
5604: R_ACALD R_ACALDt R_GLNabc R_GLUt2r R_H2Ot: 5
5605: R_ACALD R_ACALDt R_GLNabc R_H2Ot R_ICDHyr: 5
5606: R_ACALD R_ACALDt R_GLNabc R_H2Ot R_ICL: 5
5607: R_ACALD R_ACALDt R_GLNabc R_H2Ot R_MALS: 5
5608: R_ACALD R_ACALDt R_GLNabc R_H2Ot R_O2t: 5
5609: R_ACALD R_ACALDt R_GLNabc R_H2Ot R_PGI: 5
5610: R_ACALD R_ACALDt R_GLNabc R_H2Ot R_PGK: 5
5611: R_ACALD R_ACALDt R_GLNabc R_H2Ot R_PGM: 5
5612: R_ACALD R_ACALDt R_GLNabc R_H2Ot R_TPI: 5
5613: R_ACALD R_ACALDt R_H2Ot R_O2t R_SUCCt3: 5
5614: R_ACALD R_ACALDt R_LDH_D R_NADH16 R_O2t: 5
5615: R_ACALD R_ACALDt R_LDH_D R_O2t R_PYRt2r: 5
5616: R_ACALD R_ACALDt R_LDH_D R_O2t R_SUCCt3: 5
5617: R_ACALD R_ACALDt R_MDH R_O2t R_THD2: 5
5618: R_ACALD R_ACALDt R_ME2 R_NADH16 R_THD2: 5
5621: R_ACALD R_ACKr R_ASPT R_GLNabc R_SERD_L: 5
5622: R_ACALD R_ACKr R_ASPT R_GLUDy R_SERD_L: 5
5630: R_ACALD R_ACONTa R_AKGDH R_AKGt2r R_NH4t: 5
5634: R_ACALD R_ACONTa R_AKGDH R_NH4t R_PPC: 5
5636: R_ACALD R_ACONTa R_AKGt2r R_NH4t R_SUCOAS: 5
5651: R_ACALD R_ACONTa R_FORti R_NH4t R_PDH: 5
5652: R_ACALD R_ACONTa R_G6PDH2r R_NH4t R_PFK: 5
5653: R_ACALD R_ACONTa R_GND R_NH4t R_PFK: 5
5654: R_ACALD R_ACONTa R_NH4t R_PDH R_PFL: 5
5655: R_ACALD R_ACONTa R_NH4t R_PFK R_PGL: 5
5656: R_ACALD R_ACONTa R_NH4t R_PFK R_RPE: 5
5657: R_ACALD R_ACONTa R_NH4t R_PFK R_TALA: 5
5658: R_ACALD R_ACONTa R_NH4t R_PFK R_TKT1: 5
5659: R_ACALD R_ACONTa R_NH4t R_PFK R_TKT2: 5
5660: R_ACALD R_ACONTa R_NH4t R_PPC R_SUCOAS: 5
5662: R_ACALD R_ACONTb R_AKGDH R_AKGt2r R_NH4t: 5
5666: R_ACALD R_ACONTb R_AKGDH R_NH4t R_PPC: 5
5668: R_ACALD R_ACONTb R_AKGt2r R_NH4t R_SUCOAS: 5
5683: R_ACALD R_ACONTb R_FORti R_NH4t R_PDH: 5
5684: R_ACALD R_ACONTb R_G6PDH2r R_NH4t R_PFK: 5
5685: R_ACALD R_ACONTb R_GND R_NH4t R_PFK: 5
5686: R_ACALD R_ACONTb R_NH4t R_PDH R_PFL: 5
5687: R_ACALD R_ACONTb R_NH4t R_PFK R_PGL: 5
5688: R_ACALD R_ACONTb R_NH4t R_PFK R_RPE: 5
5689: R_ACALD R_ACONTb R_NH4t R_PFK R_TALA: 5
5690: R_ACALD R_ACONTb R_NH4t R_PFK R_TKT1: 5
5691: R_ACALD R_ACONTb R_NH4t R_PFK R_TKT2: 5
5692: R_ACALD R_ACONTb R_NH4t R_PPC R_SUCOAS: 5
5694: R_ACALD R_ACt2r R_AKGDH R_AKGt2r R_NH4t: 5
5702: R_ACALD R_ACt2r R_AKGDH R_GLCpts R_ICDHyr: 5
5703: R_ACALD R_ACt2r R_AKGDH R_ICDHyr R_PPC: 5
5704: R_ACALD R_ACt2r R_AKGDH R_NH4t R_PPC: 5
5706: R_ACALD R_ACt2r R_AKGt2r R_NH4t R_SUCOAS: 5
5708: R_ACALD R_ACt2r R_CO2t R_FORti R_FRD7: 5
5709: R_ACALD R_ACt2r R_CO2t R_FRD7 R_PFL: 5
5710: R_ACALD R_ACt2r R_CYTBD R_G6PDH2r R_PFK: 5
5711: R_ACALD R_ACt2r R_CYTBD R_GND R_PFK: 5
5712: R_ACALD R_ACt2r R_CYTBD R_PFK R_PGL: 5
5713: R_ACALD R_ACt2r R_CYTBD R_PFK R_PPS: 5
5714: R_ACALD R_ACt2r R_CYTBD R_PFK R_RPE: 5
5715: R_ACALD R_ACt2r R_CYTBD R_PFK R_TALA: 5
5716: R_ACALD R_ACt2r R_CYTBD R_PFK R_TKT1: 5
5717: R_ACALD R_ACt2r R_CYTBD R_PFK R_TKT2: 5
5759: R_ACALD R_ACt2r R_FUM R_G6PDH2r R_PFK: 5
5760: R_ACALD R_ACt2r R_FUM R_GND R_PFK: 5
5761: R_ACALD R_ACt2r R_FUM R_PFK R_PGL: 5
5762: R_ACALD R_ACt2r R_FUM R_PFK R_PPS: 5
5763: R_ACALD R_ACt2r R_FUM R_PFK R_RPE: 5
5764: R_ACALD R_ACt2r R_FUM R_PFK R_TALA: 5
5765: R_ACALD R_ACt2r R_FUM R_PFK R_TKT1: 5
5766: R_ACALD R_ACt2r R_FUM R_PFK R_TKT2: 5
5767: R_ACALD R_ACt2r R_G6PDH2r R_NH4t R_PFK: 5
5768: R_ACALD R_ACt2r R_G6PDH2r R_O2t R_PFK: 5
5769: R_ACALD R_ACt2r R_G6PDH2r R_PFK R_SUCDi: 5
5770: R_ACALD R_ACt2r R_GLCpts R_GLNabc R_GLUt2r: 5
5771: R_ACALD R_ACt2r R_GLCpts R_ICDHyr R_SUCOAS: 5
5772: R_ACALD R_ACt2r R_GLNabc R_GLUt2r R_PPC: 5
5773: R_ACALD R_ACt2r R_GND R_NH4t R_PFK: 5
5774: R_ACALD R_ACt2r R_GND R_O2t R_PFK: 5
5775: R_ACALD R_ACt2r R_GND R_PFK R_SUCDi: 5
5776: R_ACALD R_ACt2r R_ICDHyr R_PPC R_SUCOAS: 5
5777: R_ACALD R_ACt2r R_NH4t R_PFK R_PGL: 5
5778: R_ACALD R_ACt2r R_NH4t R_PFK R_RPE: 5
5779: R_ACALD R_ACt2r R_NH4t R_PFK R_TALA: 5
5780: R_ACALD R_ACt2r R_NH4t R_PFK R_TKT1: 5
5781: R_ACALD R_ACt2r R_NH4t R_PFK R_TKT2: 5
5782: R_ACALD R_ACt2r R_NH4t R_PPC R_SUCOAS: 5
5783: R_ACALD R_ACt2r R_O2t R_PFK R_PGL: 5
5784: R_ACALD R_ACt2r R_O2t R_PFK R_PPS: 5
5785: R_ACALD R_ACt2r R_O2t R_PFK R_RPE: 5
5786: R_ACALD R_ACt2r R_O2t R_PFK R_TALA: 5
5787: R_ACALD R_ACt2r R_O2t R_PFK R_TKT1: 5
5788: R_ACALD R_ACt2r R_O2t R_PFK R_TKT2: 5
5789: R_ACALD R_ACt2r R_PFK R_PGL R_SUCDi: 5
5790: R_ACALD R_ACt2r R_PFK R_PPS R_SUCDi: 5
5791: R_ACALD R_ACt2r R_PFK R_RPE R_SUCDi: 5
5792: R_ACALD R_ACt2r R_PFK R_SUCDi R_TALA: 5
5793: R_ACALD R_ACt2r R_PFK R_SUCDi R_TKT1: 5
5794: R_ACALD R_ACt2r R_PFK R_SUCDi R_TKT2: 5
5796: R_ACALD R_AKGDH R_AKGt2r R_ATPS4r R_NH4t: 5
5798: R_ACALD R_AKGDH R_AKGt2r R_CO2t R_H2Ot: 5
5800: R_ACALD R_AKGDH R_AKGt2r R_CS R_NH4t: 5
5802: R_ACALD R_AKGDH R_AKGt2r R_CYTBD R_GLCpts: 5
5803: R_ACALD R_AKGDH R_AKGt2r R_CYTBD R_PPC: 5
5812: R_ACALD R_AKGDH R_AKGt2r R_GLCpts R_O2t: 5
5813: R_ACALD R_AKGDH R_AKGt2r R_O2t R_PPC: 5
5816: R_ACALD R_AKGDH R_ASPT R_ATPS4r R_GLCpts: 5
5817: R_ACALD R_AKGDH R_ASPT R_ATPS4r R_PPC: 5
5819: R_ACALD R_AKGDH R_ASPT R_CYTBD R_GLCpts: 5
5820: R_ACALD R_AKGDH R_ASPT R_CYTBD R_PPC: 5
5825: R_ACALD R_AKGDH R_ASPT R_GLCpts R_O2t: 5
5826: R_ACALD R_AKGDH R_ASPT R_O2t R_PPC: 5
5828: R_ACALD R_AKGDH R_ATPS4r R_CYTBD R_GLCpts: 5
5829: R_ACALD R_AKGDH R_ATPS4r R_CYTBD R_PPC: 5
5851: R_ACALD R_AKGDH R_ATPS4r R_FORti R_PDH: 5
5852: R_ACALD R_AKGDH R_ATPS4r R_GLCpts R_GLUt2r: 5
5853: R_ACALD R_AKGDH R_ATPS4r R_GLCpts R_ICDHyr: 5
5854: R_ACALD R_AKGDH R_ATPS4r R_GLCpts R_MDH: 5
5855: R_ACALD R_AKGDH R_ATPS4r R_GLCpts R_O2t: 5
5856: R_ACALD R_AKGDH R_ATPS4r R_GLCpts R_SUCDi: 5
5857: R_ACALD R_AKGDH R_ATPS4r R_GLUt2r R_PPC: 5
5858: R_ACALD R_AKGDH R_ATPS4r R_ICDHyr R_PPC: 5
5859: R_ACALD R_AKGDH R_ATPS4r R_NH4t R_PPC: 5
5860: R_ACALD R_AKGDH R_ATPS4r R_O2t R_PPC: 5
5861: R_ACALD R_AKGDH R_ATPS4r R_PDH R_PFL: 5
5862: R_ACALD R_AKGDH R_ATPS4r R_PPC R_SUCDi: 5
5868: R_ACALD R_AKGDH R_CS R_NH4t R_PPC: 5
5878: R_ACALD R_AKGDH R_CYTBD R_FUM R_GLCpts: 5
5879: R_ACALD R_AKGDH R_CYTBD R_FUM R_PPC: 5
5880: R_ACALD R_AKGDH R_CYTBD R_GLCpts R_GLUt2r: 5
5881: R_ACALD R_AKGDH R_CYTBD R_GLCpts R_MDH: 5
5882: R_ACALD R_AKGDH R_CYTBD R_GLUt2r R_PPC: 5
5927: R_ACALD R_AKGDH R_FORti R_ICL R_PDH: 5
5928: R_ACALD R_AKGDH R_FORti R_MALS R_PDH: 5
5929: R_ACALD R_AKGDH R_FUM R_GLCpts R_NADH16: 5
5930: R_ACALD R_AKGDH R_FUM R_GLCpts R_O2t: 5
5931: R_ACALD R_AKGDH R_FUM R_NADH16 R_PPC: 5
5932: R_ACALD R_AKGDH R_FUM R_O2t R_PPC: 5
5933: R_ACALD R_AKGDH R_GLCpts R_GLUt2r R_O2t: 5
5934: R_ACALD R_AKGDH R_GLCpts R_MDH R_O2t: 5
5935: R_ACALD R_AKGDH R_GLUt2r R_O2t R_PPC: 5
5936: R_ACALD R_AKGDH R_ICL R_PDH R_PFL: 5
5937: R_ACALD R_AKGDH R_MALS R_PDH R_PFL: 5
5939: R_ACALD R_AKGt2r R_ASPT R_CO2t R_GLCpts: 5
5940: R_ACALD R_AKGt2r R_ASPT R_CO2t R_PFK: 5
5941: R_ACALD R_AKGt2r R_ASPT R_CO2t R_PPC: 5
5947: R_ACALD R_AKGt2r R_ATPS4r R_NH4t R_SUCOAS: 5
5949: R_ACALD R_AKGt2r R_CO2t R_CYTBD R_GLCpts: 5
5950: R_ACALD R_AKGt2r R_CO2t R_CYTBD R_PFK: 5
5951: R_ACALD R_AKGt2r R_CO2t R_CYTBD R_PPC: 5
5981: R_ACALD R_AKGt2r R_CO2t R_FORti R_FRD7: 5
5982: R_ACALD R_AKGt2r R_CO2t R_FORti R_GLCpts: 5
5983: R_ACALD R_AKGt2r R_CO2t R_FORti R_PDH: 5
5984: R_ACALD R_AKGt2r R_CO2t R_FORti R_PFK: 5
5985: R_ACALD R_AKGt2r R_CO2t R_FORti R_PPC: 5
5986: R_ACALD R_AKGt2r R_CO2t R_FRD7 R_H2Ot: 5
5987: R_ACALD R_AKGt2r R_CO2t R_FRD7 R_PFL: 5
5988: R_ACALD R_AKGt2r R_CO2t R_FUM R_GLCpts: 5
5989: R_ACALD R_AKGt2r R_CO2t R_FUM R_PFK: 5
5990: R_ACALD R_AKGt2r R_CO2t R_FUM R_PPC: 5
5991: R_ACALD R_AKGt2r R_CO2t R_GLCpts R_GLUt2r: 5
5992: R_ACALD R_AKGt2r R_CO2t R_GLCpts R_H2Ot: 5
5993: R_ACALD R_AKGt2r R_CO2t R_GLCpts R_MDH: 5
5994: R_ACALD R_AKGt2r R_CO2t R_GLCpts R_ME2: 5
5995: R_ACALD R_AKGt2r R_CO2t R_GLCpts R_NADH16: 5
5996: R_ACALD R_AKGt2r R_CO2t R_GLCpts R_O2t: 5
5997: R_ACALD R_AKGt2r R_CO2t R_GLCpts R_PFL: 5
5998: R_ACALD R_AKGt2r R_CO2t R_GLUt2r R_PFK: 5
5999: R_ACALD R_AKGt2r R_CO2t R_GLUt2r R_PPC: 5
6000: R_ACALD R_AKGt2r R_CO2t R_H2Ot R_PFK: 5
6001: R_ACALD R_AKGt2r R_CO2t R_H2Ot R_PPC: 5
6002: R_ACALD R_AKGt2r R_CO2t R_H2Ot R_SUCOAS: 5
6003: R_ACALD R_AKGt2r R_CO2t R_MDH R_PFK: 5
6004: R_ACALD R_AKGt2r R_CO2t R_ME2 R_PFK: 5
6005: R_ACALD R_AKGt2r R_CO2t R_ME2 R_PPC: 5
6006: R_ACALD R_AKGt2r R_CO2t R_NADH16 R_PFK: 5
6007: R_ACALD R_AKGt2r R_CO2t R_NADH16 R_PPC: 5
6008: R_ACALD R_AKGt2r R_CO2t R_O2t R_PFK: 5
6009: R_ACALD R_AKGt2r R_CO2t R_O2t R_PPC: 5
6010: R_ACALD R_AKGt2r R_CO2t R_PDH R_PFL: 5
6011: R_ACALD R_AKGt2r R_CO2t R_PFK R_PFL: 5
6012: R_ACALD R_AKGt2r R_CO2t R_PFL R_PPC: 5
6014: R_ACALD R_AKGt2r R_CS R_NH4t R_SUCOAS: 5
6020: R_ACALD R_AKGt2r R_CYTBD R_GLCpts R_SUCOAS: 5
6021: R_ACALD R_AKGt2r R_CYTBD R_PPC R_SUCOAS: 5
6089: R_ACALD R_AKGt2r R_GLCpts R_O2t R_SUCOAS: 5
6090: R_ACALD R_AKGt2r R_O2t R_PPC R_SUCOAS: 5
6091: R_ACALD R_ALCD2x R_CO2t R_CYTBD R_D_LACt2: 5
6093: R_ACALD R_ALCD2x R_CO2t R_CYTBD R_LDH_D: 5
6095: R_ACALD R_ALCD2x R_CO2t R_D_LACt2 R_O2t: 5
6100: R_ACALD R_ALCD2x R_CO2t R_GLCpts R_NADH16: 5
6101: R_ACALD R_ALCD2x R_CO2t R_LDH_D R_O2t: 5
6102: R_ACALD R_ALCD2x R_CO2t R_NADH16 R_PFK: 5
6103: R_ACALD R_ALCD2x R_CO2t R_NADH16 R_PPC: 5
6107: R_ACALD R_ALCD2x R_CYTBD R_D_LACt2 R_FRD7: 5
6108: R_ACALD R_ALCD2x R_CYTBD R_D_LACt2 R_NADH16: 5
6109: R_ACALD R_ALCD2x R_CYTBD R_D_LACt2 R_PYRt2r: 5
6110: R_ACALD R_ALCD2x R_CYTBD R_D_LACt2 R_SUCCt3: 5
6122: R_ACALD R_ALCD2x R_CYTBD R_FORti R_PDH: 5
6123: R_ACALD R_ALCD2x R_CYTBD R_FRD7 R_LDH_D: 5
6124: R_ACALD R_ALCD2x R_CYTBD R_LDH_D R_NADH16: 5
6125: R_ACALD R_ALCD2x R_CYTBD R_LDH_D R_PYRt2r: 5
6126: R_ACALD R_ALCD2x R_CYTBD R_LDH_D R_SUCCt3: 5
6127: R_ACALD R_ALCD2x R_CYTBD R_PDH R_PFL: 5
6138: R_ACALD R_ALCD2x R_D_LACt2 R_FRD7 R_O2t: 5
6139: R_ACALD R_ALCD2x R_D_LACt2 R_G3PD2 R_NADH16: 5
6140: R_ACALD R_ALCD2x R_D_LACt2 R_G3PD5 R_NADH16: 5
6141: R_ACALD R_ALCD2x R_D_LACt2 R_NADH16 R_O2t: 5
6142: R_ACALD R_ALCD2x R_D_LACt2 R_O2t R_PYRt2r: 5
6143: R_ACALD R_ALCD2x R_D_LACt2 R_O2t R_SUCCt3: 5
6178: R_ACALD R_ALCD2x R_FORti R_O2t R_PDH: 5
6179: R_ACALD R_ALCD2x R_FRD7 R_LDH_D R_O2t: 5
6180: R_ACALD R_ALCD2x R_G3PD2 R_LDH_D R_NADH16: 5
6181: R_ACALD R_ALCD2x R_G3PD5 R_LDH_D R_NADH16: 5
6182: R_ACALD R_ALCD2x R_LDH_D R_NADH16 R_O2t: 5
6183: R_ACALD R_ALCD2x R_LDH_D R_O2t R_PYRt2r: 5
6184: R_ACALD R_ALCD2x R_LDH_D R_O2t R_SUCCt3: 5
6185: R_ACALD R_ALCD2x R_ME2 R_NADH16 R_THD2: 5
6186: R_ACALD R_ALCD2x R_O2t R_PDH R_PFL: 5
6188: R_ACALD R_ASPT R_ATPS4r R_CYTBD R_GLCpts: 5
6189: R_ACALD R_ASPT R_ATPS4r R_CYTBD R_PPC: 5
6199: R_ACALD R_ASPT R_ATPS4r R_FORti R_PDH: 5
6200: R_ACALD R_ASPT R_ATPS4r R_GLCpts R_O2t: 5
6201: R_ACALD R_ASPT R_ATPS4r R_GLCpts R_SUCDi: 5
6202: R_ACALD R_ASPT R_ATPS4r R_GLCpts R_SUCOAS: 5
6203: R_ACALD R_ASPT R_ATPS4r R_O2t R_PPC: 5
6204: R_ACALD R_ASPT R_ATPS4r R_PDH R_PFL: 5
6205: R_ACALD R_ASPT R_ATPS4r R_PPC R_SUCDi: 5
6206: R_ACALD R_ASPT R_ATPS4r R_PPC R_SUCOAS: 5
6208: R_ACALD R_ASPT R_CO2t R_CYTBD R_GLCpts: 5
6209: R_ACALD R_ASPT R_CO2t R_CYTBD R_PFK: 5
6210: R_ACALD R_ASPT R_CO2t R_CYTBD R_PPC: 5
6233: R_ACALD R_ASPT R_CO2t R_GLCpts R_GLNabc: 5
6234: R_ACALD R_ASPT R_CO2t R_GLCpts R_GLUDy: 5
6235: R_ACALD R_ASPT R_CO2t R_GLCpts R_H2Ot: 5
6236: R_ACALD R_ASPT R_CO2t R_GLCpts R_NADH16: 5
6237: R_ACALD R_ASPT R_CO2t R_GLCpts R_NADTRHD: 5
6238: R_ACALD R_ASPT R_CO2t R_GLCpts R_O2t: 5
6239: R_ACALD R_ASPT R_CO2t R_GLNabc R_PFK: 5
6240: R_ACALD R_ASPT R_CO2t R_GLNabc R_PPC: 5
6241: R_ACALD R_ASPT R_CO2t R_GLUDy R_PFK: 5
6242: R_ACALD R_ASPT R_CO2t R_GLUDy R_PPC: 5
6243: R_ACALD R_ASPT R_CO2t R_H2Ot R_PFK: 5
6244: R_ACALD R_ASPT R_CO2t R_H2Ot R_PPC: 5
6245: R_ACALD R_ASPT R_CO2t R_NADH16 R_PFK: 5
6246: R_ACALD R_ASPT R_CO2t R_NADH16 R_PPC: 5
6247: R_ACALD R_ASPT R_CO2t R_NADTRHD R_PFK: 5
6248: R_ACALD R_ASPT R_CO2t R_NADTRHD R_PPC: 5
6249: R_ACALD R_ASPT R_CO2t R_O2t R_PFK: 5
6250: R_ACALD R_ASPT R_CO2t R_O2t R_PPC: 5
6262: R_ACALD R_ASPT R_CYTBD R_GLCpts R_GLNabc: 5
6263: R_ACALD R_ASPT R_CYTBD R_GLCpts R_GLUDy: 5
6264: R_ACALD R_ASPT R_CYTBD R_GLCpts R_NADTRHD: 5
6265: R_ACALD R_ASPT R_CYTBD R_GLCpts R_SUCOAS: 5
6266: R_ACALD R_ASPT R_CYTBD R_GLNabc R_PPC: 5
6267: R_ACALD R_ASPT R_CYTBD R_GLUDy R_PPC: 5
6268: R_ACALD R_ASPT R_CYTBD R_NADTRHD R_PFK: 5
6269: R_ACALD R_ASPT R_CYTBD R_NADTRHD R_PPC: 5
6270: R_ACALD R_ASPT R_CYTBD R_PPC R_SUCOAS: 5
6335: R_ACALD R_ASPT R_GLCpts R_GLNabc R_O2t: 5
6336: R_ACALD R_ASPT R_GLCpts R_GLUDy R_O2t: 5
6337: R_ACALD R_ASPT R_GLCpts R_NADTRHD R_O2t: 5
6338: R_ACALD R_ASPT R_GLCpts R_O2t R_SUCOAS: 5
6339: R_ACALD R_ASPT R_GLNabc R_O2t R_PPC: 5
6340: R_ACALD R_ASPT R_GLNabc R_PTAr R_SERD_L: 5
6341: R_ACALD R_ASPT R_GLUDy R_O2t R_PPC: 5
6342: R_ACALD R_ASPT R_GLUDy R_PTAr R_SERD_L: 5
6343: R_ACALD R_ASPT R_NADTRHD R_O2t R_PFK: 5
6344: R_ACALD R_ASPT R_NADTRHD R_O2t R_PPC: 5
6345: R_ACALD R_ASPT R_O2t R_PPC R_SUCOAS: 5
6351: R_ACALD R_ATPS4r R_CO2t R_FORti R_FRD7: 5
6352: R_ACALD R_ATPS4r R_CO2t R_FORti R_PDH: 5
6353: R_ACALD R_ATPS4r R_CO2t R_FRD7 R_PFL: 5
6354: R_ACALD R_ATPS4r R_CO2t R_PDH R_PFL: 5
6369: R_ACALD R_ATPS4r R_CYTBD R_GLCpts R_GLUt2r: 5
6370: R_ACALD R_ATPS4r R_CYTBD R_GLCpts R_MDH: 5
6371: R_ACALD R_ATPS4r R_CYTBD R_GLCpts R_SUCOAS: 5
6372: R_ACALD R_ATPS4r R_CYTBD R_GLUt2r R_PPC: 5
6373: R_ACALD R_ATPS4r R_CYTBD R_PPC R_SUCOAS: 5
6379: R_ACALD R_ATPS4r R_ENO R_FBA R_NH4t: 5
6380: R_ACALD R_ATPS4r R_ENO R_GLUDy R_NH4t: 5
6381: R_ACALD R_ATPS4r R_ENO R_NH4t R_PFK: 5
6382: R_ACALD R_ATPS4r R_ENO R_NH4t R_SERD_L: 5
6383: R_ACALD R_ATPS4r R_ENO R_NH4t R_TPI: 5
6485: R_ACALD R_ATPS4r R_FBA R_NH4t R_PGM: 5
6486: R_ACALD R_ATPS4r R_FORti R_FUM R_PDH: 5
6487: R_ACALD R_ATPS4r R_FORti R_GLUt2r R_PDH: 5
6488: R_ACALD R_ATPS4r R_FORti R_MDH R_PDH: 5
6489: R_ACALD R_ATPS4r R_FORti R_NH4t R_PDH: 5
6490: R_ACALD R_ATPS4r R_FORti R_PDH R_SUCOAS: 5
6491: R_ACALD R_ATPS4r R_FUM R_G6PDH2r R_PFK: 5
6492: R_ACALD R_ATPS4r R_FUM R_GND R_PFK: 5
6493: R_ACALD R_ATPS4r R_FUM R_PDH R_PFL: 5
6494: R_ACALD R_ATPS4r R_FUM R_PFK R_PGL: 5
6495: R_ACALD R_ATPS4r R_FUM R_PFK R_PPS: 5
6496: R_ACALD R_ATPS4r R_FUM R_PFK R_RPE: 5
6497: R_ACALD R_ATPS4r R_FUM R_PFK R_TALA: 5
6498: R_ACALD R_ATPS4r R_FUM R_PFK R_TKT1: 5
6499: R_ACALD R_ATPS4r R_FUM R_PFK R_TKT2: 5
6500: R_ACALD R_ATPS4r R_G6PDH2r R_NH4t R_PFK: 5
6501: R_ACALD R_ATPS4r R_GLCpts R_GLNabc R_GLUt2r: 5
6502: R_ACALD R_ATPS4r R_GLCpts R_GLNabc R_MDH: 5
6503: R_ACALD R_ATPS4r R_GLCpts R_GLUDy R_MDH: 5
6504: R_ACALD R_ATPS4r R_GLCpts R_GLUt2r R_O2t: 5
6505: R_ACALD R_ATPS4r R_GLCpts R_GLUt2r R_SUCDi: 5
6506: R_ACALD R_ATPS4r R_GLCpts R_GLUt2r R_SUCOAS: 5
6507: R_ACALD R_ATPS4r R_GLCpts R_ICDHyr R_SUCOAS: 5
6508: R_ACALD R_ATPS4r R_GLCpts R_MDH R_O2t: 5
6509: R_ACALD R_ATPS4r R_GLCpts R_MDH R_SUCDi: 5
6510: R_ACALD R_ATPS4r R_GLCpts R_MDH R_SUCOAS: 5
6511: R_ACALD R_ATPS4r R_GLCpts R_O2t R_SUCOAS: 5
6512: R_ACALD R_ATPS4r R_GLCpts R_SUCDi R_SUCOAS: 5
6513: R_ACALD R_ATPS4r R_GLNabc R_GLUt2r R_PPC: 5
6514: R_ACALD R_ATPS4r R_GLUDy R_NH4t R_PGM: 5
6515: R_ACALD R_ATPS4r R_GLUt2r R_O2t R_PPC: 5
6516: R_ACALD R_ATPS4r R_GLUt2r R_PDH R_PFL: 5
6517: R_ACALD R_ATPS4r R_GLUt2r R_PPC R_SUCDi: 5
6518: R_ACALD R_ATPS4r R_GLUt2r R_PPC R_SUCOAS: 5
6519: R_ACALD R_ATPS4r R_GND R_NH4t R_PFK: 5
6520: R_ACALD R_ATPS4r R_ICDHyr R_PPC R_SUCOAS: 5
6521: R_ACALD R_ATPS4r R_MDH R_PDH R_PFL: 5
6522: R_ACALD R_ATPS4r R_NH4t R_PDH R_PFL: 5
6523: R_ACALD R_ATPS4r R_NH4t R_PFK R_PGL: 5
6524: R_ACALD R_ATPS4r R_NH4t R_PFK R_PGM: 5
6525: R_ACALD R_ATPS4r R_NH4t R_PFK R_RPE: 5
6526: R_ACALD R_ATPS4r R_NH4t R_PFK R_TALA: 5
6527: R_ACALD R_ATPS4r R_NH4t R_PFK R_TKT1: 5
6528: R_ACALD R_ATPS4r R_NH4t R_PFK R_TKT2: 5
6529: R_ACALD R_ATPS4r R_NH4t R_PGM R_SERD_L: 5
6530: R_ACALD R_ATPS4r R_NH4t R_PGM R_TPI: 5
6531: R_ACALD R_ATPS4r R_NH4t R_PPC R_SUCOAS: 5
6532: R_ACALD R_ATPS4r R_O2t R_PPC R_SUCOAS: 5
6533: R_ACALD R_ATPS4r R_PDH R_PFL R_SUCOAS: 5
6534: R_ACALD R_ATPS4r R_PPC R_SUCDi R_SUCOAS: 5
6535: R_ACALD R_CO2t R_CYTBD R_D_LACt2 R_ETOHt2r: 5
6539: R_ACALD R_CO2t R_CYTBD R_ETOHt2r R_LDH_D: 5
6557: R_ACALD R_CO2t R_CYTBD R_FUM R_GLCpts: 5
6558: R_ACALD R_CO2t R_CYTBD R_FUM R_PFK: 5
6559: R_ACALD R_CO2t R_CYTBD R_FUM R_PPC: 5
6560: R_ACALD R_CO2t R_CYTBD R_GLCpts R_GLUt2r: 5
6561: R_ACALD R_CO2t R_CYTBD R_GLCpts R_MDH: 5
6562: R_ACALD R_CO2t R_CYTBD R_GLUt2r R_PFK: 5
6563: R_ACALD R_CO2t R_CYTBD R_GLUt2r R_PPC: 5
6564: R_ACALD R_CO2t R_CYTBD R_MDH R_PFK: 5
6566: R_ACALD R_CO2t R_D_LACt2 R_ETOHt2r R_O2t: 5
6576: R_ACALD R_CO2t R_ENO R_FORti R_FRD7: 5
6577: R_ACALD R_CO2t R_ENO R_FRD7 R_PFL: 5
6578: R_ACALD R_CO2t R_ENO R_NH4t R_PYRt2r: 5
6579: R_ACALD R_CO2t R_ENO R_NH4t R_THD2: 5
6584: R_ACALD R_CO2t R_ETOHt2r R_GLCpts R_NADH16: 5
6585: R_ACALD R_CO2t R_ETOHt2r R_LDH_D R_O2t: 5
6586: R_ACALD R_CO2t R_ETOHt2r R_NADH16 R_PFK: 5
6587: R_ACALD R_CO2t R_ETOHt2r R_NADH16 R_PPC: 5
6767: R_ACALD R_CO2t R_FBP R_FORti R_FRD7: 5
6768: R_ACALD R_CO2t R_FBP R_FRD7 R_PFL: 5
6769: R_ACALD R_CO2t R_FORti R_FRD7 R_ICDHyr: 5
6770: R_ACALD R_CO2t R_FORti R_FRD7 R_ICL: 5
6771: R_ACALD R_CO2t R_FORti R_FRD7 R_MALS: 5
6772: R_ACALD R_CO2t R_FORti R_FRD7 R_NH4t: 5
6773: R_ACALD R_CO2t R_FORti R_FRD7 R_PGM: 5
6774: R_ACALD R_CO2t R_FORti R_H2Ot R_NH4t: 5
6775: R_ACALD R_CO2t R_FORti R_ICDHyr R_PDH: 5
6776: R_ACALD R_CO2t R_FORti R_ICL R_PDH: 5
6777: R_ACALD R_CO2t R_FORti R_MALS R_PDH: 5
6778: R_ACALD R_CO2t R_FORti R_NH4t R_PDH: 5
6779: R_ACALD R_CO2t R_FRD7 R_ICDHyr R_PFL: 5
6780: R_ACALD R_CO2t R_FRD7 R_ICL R_PFL: 5
6781: R_ACALD R_CO2t R_FRD7 R_MALS R_PFL: 5
6782: R_ACALD R_CO2t R_FRD7 R_NH4t R_PFL: 5
6783: R_ACALD R_CO2t R_FRD7 R_PFL R_PGM: 5
6784: R_ACALD R_CO2t R_FUM R_GLCpts R_GLNabc: 5
6785: R_ACALD R_CO2t R_FUM R_GLCpts R_GLUDy: 5
6786: R_ACALD R_CO2t R_FUM R_GLCpts R_H2Ot: 5
6787: R_ACALD R_CO2t R_FUM R_GLCpts R_NADH16: 5
6788: R_ACALD R_CO2t R_FUM R_GLCpts R_NADTRHD: 5
6789: R_ACALD R_CO2t R_FUM R_GLCpts R_O2t: 5
6790: R_ACALD R_CO2t R_FUM R_GLNabc R_PFK: 5
6791: R_ACALD R_CO2t R_FUM R_GLNabc R_PPC: 5
6792: R_ACALD R_CO2t R_FUM R_GLUDy R_PFK: 5
6793: R_ACALD R_CO2t R_FUM R_GLUDy R_PPC: 5
6794: R_ACALD R_CO2t R_FUM R_H2Ot R_PFK: 5
6795: R_ACALD R_CO2t R_FUM R_H2Ot R_PPC: 5
6796: R_ACALD R_CO2t R_FUM R_NADH16 R_PFK: 5
6797: R_ACALD R_CO2t R_FUM R_NADH16 R_PPC: 5
6798: R_ACALD R_CO2t R_FUM R_NADTRHD R_PFK: 5
6799: R_ACALD R_CO2t R_FUM R_NADTRHD R_PPC: 5
6800: R_ACALD R_CO2t R_FUM R_O2t R_PFK: 5
6801: R_ACALD R_CO2t R_FUM R_O2t R_PPC: 5
6802: R_ACALD R_CO2t R_GLCpts R_GLNabc R_MDH: 5
6803: R_ACALD R_CO2t R_GLCpts R_GLUDy R_MDH: 5
6804: R_ACALD R_CO2t R_GLCpts R_GLUt2r R_H2Ot: 5
6805: R_ACALD R_CO2t R_GLCpts R_GLUt2r R_NADH16: 5
6806: R_ACALD R_CO2t R_GLCpts R_GLUt2r R_O2t: 5
6807: R_ACALD R_CO2t R_GLCpts R_H2Ot R_MDH: 5
6808: R_ACALD R_CO2t R_GLCpts R_H2Ot R_NADH16: 5
6809: R_ACALD R_CO2t R_GLCpts R_MDH R_NADH16: 5
6810: R_ACALD R_CO2t R_GLCpts R_MDH R_NADTRHD: 5
6811: R_ACALD R_CO2t R_GLCpts R_MDH R_O2t: 5
6812: R_ACALD R_CO2t R_GLNabc R_MDH R_PFK: 5
6813: R_ACALD R_CO2t R_GLUDy R_MDH R_PFK: 5
6814: R_ACALD R_CO2t R_GLUt2r R_H2Ot R_PFK: 5
6815: R_ACALD R_CO2t R_GLUt2r R_H2Ot R_PPC: 5
6816: R_ACALD R_CO2t R_GLUt2r R_NADH16 R_PFK: 5
6817: R_ACALD R_CO2t R_GLUt2r R_NADH16 R_PPC: 5
6818: R_ACALD R_CO2t R_GLUt2r R_O2t R_PFK: 5
6819: R_ACALD R_CO2t R_GLUt2r R_O2t R_PPC: 5
6820: R_ACALD R_CO2t R_H2Ot R_MDH R_PFK: 5
6821: R_ACALD R_CO2t R_H2Ot R_NADH16 R_PFK: 5
6822: R_ACALD R_CO2t R_H2Ot R_NADH16 R_PPC: 5
6823: R_ACALD R_CO2t R_H2Ot R_NH4t R_PFL: 5
6824: R_ACALD R_CO2t R_ICDHyr R_PDH R_PFL: 5
6825: R_ACALD R_CO2t R_ICL R_PDH R_PFL: 5
6826: R_ACALD R_CO2t R_MALS R_PDH R_PFL: 5
6827: R_ACALD R_CO2t R_MDH R_NADH16 R_PFK: 5
6828: R_ACALD R_CO2t R_MDH R_NADTRHD R_PFK: 5
6829: R_ACALD R_CO2t R_MDH R_O2t R_PFK: 5
6830: R_ACALD R_CO2t R_NADH16 R_PPC R_THD2: 5
6831: R_ACALD R_CO2t R_NH4t R_PDH R_PFL: 5
6832: R_ACALD R_CO2t R_NH4t R_PGM R_PYRt2r: 5
6833: R_ACALD R_CO2t R_NH4t R_PGM R_THD2: 5
6848: R_ACALD R_CS R_FORti R_NH4t R_PDH: 5
6849: R_ACALD R_CS R_G6PDH2r R_NH4t R_PFK: 5
6850: R_ACALD R_CS R_GND R_NH4t R_PFK: 5
6851: R_ACALD R_CS R_NH4t R_PDH R_PFL: 5
6852: R_ACALD R_CS R_NH4t R_PFK R_PGL: 5
6853: R_ACALD R_CS R_NH4t R_PFK R_RPE: 5
6854: R_ACALD R_CS R_NH4t R_PFK R_TALA: 5
6855: R_ACALD R_CS R_NH4t R_PFK R_TKT1: 5
6856: R_ACALD R_CS R_NH4t R_PFK R_TKT2: 5
6857: R_ACALD R_CS R_NH4t R_PPC R_SUCOAS: 5
6863: R_ACALD R_CYTBD R_D_LACt2 R_ETOHt2r R_FRD7: 5
6864: R_ACALD R_CYTBD R_D_LACt2 R_ETOHt2r R_NADH16: 5
6865: R_ACALD R_CYTBD R_D_LACt2 R_ETOHt2r R_PYRt2r: 5
6866: R_ACALD R_CYTBD R_D_LACt2 R_ETOHt2r R_SUCCt3: 5
6892: R_ACALD R_CYTBD R_ETOHt2r R_FORti R_PDH: 5
6893: R_ACALD R_CYTBD R_ETOHt2r R_FRD7 R_LDH_D: 5
6894: R_ACALD R_CYTBD R_ETOHt2r R_LDH_D R_NADH16: 5
6895: R_ACALD R_CYTBD R_ETOHt2r R_LDH_D R_PYRt2r: 5
6896: R_ACALD R_CYTBD R_ETOHt2r R_LDH_D R_SUCCt3: 5
6897: R_ACALD R_CYTBD R_ETOHt2r R_PDH R_PFL: 5
7004: R_ACALD R_CYTBD R_FORti R_H2Ot R_PDH: 5
7005: R_ACALD R_CYTBD R_FORti R_ICDHyr R_PDH: 5
7006: R_ACALD R_CYTBD R_FORti R_ICL R_PDH: 5
7007: R_ACALD R_CYTBD R_FORti R_MALS R_PDH: 5
7008: R_ACALD R_CYTBD R_FORti R_NH4t R_PDH: 5
7009: R_ACALD R_CYTBD R_FORti R_PDH R_SUCCt3: 5
7010: R_ACALD R_CYTBD R_FUM R_GLCpts R_GLNabc: 5
7011: R_ACALD R_CYTBD R_FUM R_GLCpts R_GLUDy: 5
7012: R_ACALD R_CYTBD R_FUM R_GLCpts R_NADTRHD: 5
7013: R_ACALD R_CYTBD R_FUM R_GLCpts R_SUCOAS: 5
7014: R_ACALD R_CYTBD R_FUM R_GLNabc R_PPC: 5
7015: R_ACALD R_CYTBD R_FUM R_GLUDy R_PPC: 5
7016: R_ACALD R_CYTBD R_FUM R_NADTRHD R_PFK: 5
7017: R_ACALD R_CYTBD R_FUM R_NADTRHD R_PPC: 5
7018: R_ACALD R_CYTBD R_FUM R_PPC R_SUCOAS: 5
7019: R_ACALD R_CYTBD R_GLCpts R_GLNabc R_MDH: 5
7020: R_ACALD R_CYTBD R_GLCpts R_GLUDy R_MDH: 5
7021: R_ACALD R_CYTBD R_GLCpts R_GLUt2r R_SUCOAS: 5
7022: R_ACALD R_CYTBD R_GLCpts R_MDH R_NADTRHD: 5
7023: R_ACALD R_CYTBD R_GLCpts R_MDH R_SUCOAS: 5
7024: R_ACALD R_CYTBD R_GLUt2r R_PPC R_SUCOAS: 5
7025: R_ACALD R_CYTBD R_H2Ot R_PDH R_PFL: 5
7026: R_ACALD R_CYTBD R_ICDHyr R_PDH R_PFL: 5
7027: R_ACALD R_CYTBD R_ICL R_PDH R_PFL: 5
7028: R_ACALD R_CYTBD R_MALS R_PDH R_PFL: 5
7029: R_ACALD R_CYTBD R_MDH R_NADTRHD R_PFK: 5
7030: R_ACALD R_CYTBD R_NH4t R_PDH R_PFL: 5
7031: R_ACALD R_CYTBD R_PDH R_PFL R_SUCCt3: 5
7042: R_ACALD R_D_LACt2 R_ETOHt2r R_FRD7 R_O2t: 5
7043: R_ACALD R_D_LACt2 R_ETOHt2r R_G3PD2 R_NADH16: 5
7044: R_ACALD R_D_LACt2 R_ETOHt2r R_G3PD5 R_NADH16: 5
7045: R_ACALD R_D_LACt2 R_ETOHt2r R_NADH16 R_O2t: 5
7046: R_ACALD R_D_LACt2 R_ETOHt2r R_O2t R_PYRt2r: 5
7047: R_ACALD R_D_LACt2 R_ETOHt2r R_O2t R_SUCCt3: 5
7081: R_ACALD R_D_LACt2 R_MDH R_PPS R_PYRt2r: 5
7131: R_ACALD R_ETOHt2r R_FORti R_O2t R_PDH: 5
7132: R_ACALD R_ETOHt2r R_FRD7 R_LDH_D R_O2t: 5
7133: R_ACALD R_ETOHt2r R_G3PD2 R_LDH_D R_NADH16: 5
7134: R_ACALD R_ETOHt2r R_G3PD5 R_LDH_D R_NADH16: 5
7135: R_ACALD R_ETOHt2r R_LDH_D R_NADH16 R_O2t: 5
7136: R_ACALD R_ETOHt2r R_LDH_D R_O2t R_PYRt2r: 5
7137: R_ACALD R_ETOHt2r R_LDH_D R_O2t R_SUCCt3: 5
7138: R_ACALD R_ETOHt2r R_ME2 R_NADH16 R_THD2: 5
7139: R_ACALD R_ETOHt2r R_O2t R_PDH R_PFL: 5
7818: R_ACALD R_FORti R_FUM R_ICDHyr R_PDH: 5
7819: R_ACALD R_FORti R_FUM R_ICL R_PDH: 5
7820: R_ACALD R_FORti R_FUM R_MALS R_PDH: 5
7821: R_ACALD R_FORti R_FUM R_NH4t R_PDH: 5
7822: R_ACALD R_FORti R_H2Ot R_O2t R_PDH: 5
7823: R_ACALD R_FORti R_ICDHyr R_O2t R_PDH: 5
7824: R_ACALD R_FORti R_ICDHyr R_PDH R_SUCDi: 5
7825: R_ACALD R_FORti R_ICL R_NH4t R_PDH: 5
7826: R_ACALD R_FORti R_ICL R_O2t R_PDH: 5
7827: R_ACALD R_FORti R_ICL R_PDH R_SUCDi: 5
7828: R_ACALD R_FORti R_ICL R_PDH R_SUCOAS: 5
7829: R_ACALD R_FORti R_MALS R_NH4t R_PDH: 5
7830: R_ACALD R_FORti R_MALS R_O2t R_PDH: 5
7831: R_ACALD R_FORti R_MALS R_PDH R_SUCDi: 5
7832: R_ACALD R_FORti R_MALS R_PDH R_SUCOAS: 5
7833: R_ACALD R_FORti R_MDH R_PDH R_PPS: 5
7834: R_ACALD R_FORti R_NH4t R_O2t R_PDH: 5
7835: R_ACALD R_FORti R_NH4t R_PDH R_SUCDi: 5
7836: R_ACALD R_FORti R_O2t R_PDH R_SUCCt3: 5
7837: R_ACALD R_FORti R_PDH R_PPCK R_PPS: 5
7838: R_ACALD R_FORti R_PDH R_SUCCt3 R_SUCDi: 5
7839: R_ACALD R_FUM R_GLCpts R_GLNabc R_NADH16: 5
7840: R_ACALD R_FUM R_GLCpts R_GLNabc R_O2t: 5
7841: R_ACALD R_FUM R_GLCpts R_GLUDy R_NADH16: 5
7842: R_ACALD R_FUM R_GLCpts R_GLUDy R_O2t: 5
7843: R_ACALD R_FUM R_GLCpts R_H2Ot R_NADH16: 5
7844: R_ACALD R_FUM R_GLCpts R_NADH16 R_SUCOAS: 5
7845: R_ACALD R_FUM R_GLCpts R_NADTRHD R_O2t: 5
7846: R_ACALD R_FUM R_GLCpts R_O2t R_SUCOAS: 5
7847: R_ACALD R_FUM R_GLNabc R_NADH16 R_PPC: 5
7848: R_ACALD R_FUM R_GLNabc R_O2t R_PPC: 5
7849: R_ACALD R_FUM R_GLUDy R_NADH16 R_PPC: 5
7850: R_ACALD R_FUM R_GLUDy R_O2t R_PPC: 5
7851: R_ACALD R_FUM R_H2Ot R_NADH16 R_PPC: 5
7852: R_ACALD R_FUM R_ICDHyr R_PDH R_PFL: 5
7853: R_ACALD R_FUM R_ICL R_PDH R_PFL: 5
7854: R_ACALD R_FUM R_MALS R_PDH R_PFL: 5
7855: R_ACALD R_FUM R_NADH16 R_PPC R_SUCOAS: 5
7856: R_ACALD R_FUM R_NADTRHD R_O2t R_PFK: 5
7857: R_ACALD R_FUM R_NADTRHD R_O2t R_PPC: 5
7858: R_ACALD R_FUM R_NH4t R_PDH R_PFL: 5
7859: R_ACALD R_FUM R_O2t R_PPC R_SUCOAS: 5
7860: R_ACALD R_GLCpts R_GLNabc R_MDH R_O2t: 5
7861: R_ACALD R_GLCpts R_GLUDy R_MDH R_O2t: 5
7862: R_ACALD R_GLCpts R_GLUt2r R_O2t R_SUCOAS: 5
7863: R_ACALD R_GLCpts R_MDH R_NADH16 R_NH4t: 5
7864: R_ACALD R_GLCpts R_MDH R_NADTRHD R_O2t: 5
7865: R_ACALD R_GLCpts R_MDH R_O2t R_SUCOAS: 5
7866: R_ACALD R_GLUt2r R_O2t R_PPC R_SUCOAS: 5
7867: R_ACALD R_H2Ot R_O2t R_PDH R_PFL: 5
7868: R_ACALD R_ICDHyr R_O2t R_PDH R_PFL: 5
7869: R_ACALD R_ICDHyr R_PDH R_PFL R_SUCDi: 5
7870: R_ACALD R_ICL R_NH4t R_PDH R_PFL: 5
7871: R_ACALD R_ICL R_O2t R_PDH R_PFL: 5
7872: R_ACALD R_ICL R_PDH R_PFL R_SUCDi: 5
7873: R_ACALD R_ICL R_PDH R_PFL R_SUCOAS: 5
7874: R_ACALD R_LDH_D R_MDH R_PPS R_PYRt2r: 5
7875: R_ACALD R_MALS R_NH4t R_PDH R_PFL: 5
7876: R_ACALD R_MALS R_O2t R_PDH R_PFL: 5
7877: R_ACALD R_MALS R_PDH R_PFL R_SUCDi: 5
7878: R_ACALD R_MALS R_PDH R_PFL R_SUCOAS: 5
7879: R_ACALD R_MDH R_NADTRHD R_O2t R_PFK: 5
7880: R_ACALD R_MDH R_PDH R_PFL R_PPS: 5
7881: R_ACALD R_NH4t R_O2t R_PDH R_PFL: 5
7882: R_ACALD R_NH4t R_PDH R_PFL R_SUCDi: 5
7883: R_ACALD R_O2t R_PDH R_PFL R_SUCCt3: 5
7884: R_ACALD R_PDH R_PFL R_PPCK R_PPS: 5
7885: R_ACALD R_PDH R_PFL R_SUCCt3 R_SUCDi: 5
7888: R_ACALDt R_ACKr R_ASPT R_GLNabc R_SERD_L: 5
7889: R_ACALDt R_ACKr R_ASPT R_GLUDy R_SERD_L: 5
7906: R_ACALDt R_ACKr R_FORti R_GLNabc R_H2Ot: 5
7907: R_ACALDt R_ACKr R_GLNabc R_H2Ot R_PFL: 5
7908: R_ACALDt R_ACKr R_ME2 R_NADH16 R_THD2: 5
7910: R_ACALDt R_ACONTa R_AKGDH R_AKGt2r R_NH4t: 5
7914: R_ACALDt R_ACONTa R_AKGDH R_NH4t R_PPC: 5
7916: R_ACALDt R_ACONTa R_AKGt2r R_NH4t R_SUCOAS: 5
7931: R_ACALDt R_ACONTa R_FORti R_NH4t R_PDH: 5
7932: R_ACALDt R_ACONTa R_G6PDH2r R_NH4t R_PFK: 5
7933: R_ACALDt R_ACONTa R_GND R_NH4t R_PFK: 5
7934: R_ACALDt R_ACONTa R_NH4t R_PDH R_PFL: 5
7935: R_ACALDt R_ACONTa R_NH4t R_PFK R_PGL: 5
7936: R_ACALDt R_ACONTa R_NH4t R_PFK R_RPE: 5
7937: R_ACALDt R_ACONTa R_NH4t R_PFK R_TALA: 5
7938: R_ACALDt R_ACONTa R_NH4t R_PFK R_TKT1: 5
7939: R_ACALDt R_ACONTa R_NH4t R_PFK R_TKT2: 5
7940: R_ACALDt R_ACONTa R_NH4t R_PPC R_SUCOAS: 5
7942: R_ACALDt R_ACONTb R_AKGDH R_AKGt2r R_NH4t: 5
7946: R_ACALDt R_ACONTb R_AKGDH R_NH4t R_PPC: 5
7948: R_ACALDt R_ACONTb R_AKGt2r R_NH4t R_SUCOAS: 5
7963: R_ACALDt R_ACONTb R_FORti R_NH4t R_PDH: 5
7964: R_ACALDt R_ACONTb R_G6PDH2r R_NH4t R_PFK: 5
7965: R_ACALDt R_ACONTb R_GND R_NH4t R_PFK: 5
7966: R_ACALDt R_ACONTb R_NH4t R_PDH R_PFL: 5
7967: R_ACALDt R_ACONTb R_NH4t R_PFK R_PGL: 5
7968: R_ACALDt R_ACONTb R_NH4t R_PFK R_RPE: 5
7969: R_ACALDt R_ACONTb R_NH4t R_PFK R_TALA: 5
7970: R_ACALDt R_ACONTb R_NH4t R_PFK R_TKT1: 5
7971: R_ACALDt R_ACONTb R_NH4t R_PFK R_TKT2: 5
7972: R_ACALDt R_ACONTb R_NH4t R_PPC R_SUCOAS: 5
7974: R_ACALDt R_ACt2r R_AKGDH R_AKGt2r R_NH4t: 5
7982: R_ACALDt R_ACt2r R_AKGDH R_GLCpts R_ICDHyr: 5
7983: R_ACALDt R_ACt2r R_AKGDH R_ICDHyr R_PPC: 5
7984: R_ACALDt R_ACt2r R_AKGDH R_NH4t R_PPC: 5
7986: R_ACALDt R_ACt2r R_AKGt2r R_NH4t R_SUCOAS: 5
7988: R_ACALDt R_ACt2r R_CO2t R_FORti R_FRD7: 5
7989: R_ACALDt R_ACt2r R_CO2t R_FRD7 R_PFL: 5
8037: R_ACALDt R_ACt2r R_FORti R_GLNabc R_H2Ot: 5
8038: R_ACALDt R_ACt2r R_FUM R_G6PDH2r R_PFK: 5
8039: R_ACALDt R_ACt2r R_FUM R_GND R_PFK: 5
8040: R_ACALDt R_ACt2r R_FUM R_PFK R_PGL: 5
8041: R_ACALDt R_ACt2r R_FUM R_PFK R_PPS: 5
8042: R_ACALDt R_ACt2r R_FUM R_PFK R_RPE: 5
8043: R_ACALDt R_ACt2r R_FUM R_PFK R_TALA: 5
8044: R_ACALDt R_ACt2r R_FUM R_PFK R_TKT1: 5
8045: R_ACALDt R_ACt2r R_FUM R_PFK R_TKT2: 5
8046: R_ACALDt R_ACt2r R_G3PD2 R_GLCpts R_NADH16: 5
8047: R_ACALDt R_ACt2r R_G3PD2 R_NADH16 R_PFK: 5
8048: R_ACALDt R_ACt2r R_G3PD5 R_GLCpts R_NADH16: 5
8049: R_ACALDt R_ACt2r R_G3PD5 R_NADH16 R_PFK: 5
8050: R_ACALDt R_ACt2r R_G6PDH2r R_NH4t R_PFK: 5
8051: R_ACALDt R_ACt2r R_G6PDH2r R_PFK R_SUCDi: 5
8052: R_ACALDt R_ACt2r R_GLCpts R_GLNabc R_GLUt2r: 5
8053: R_ACALDt R_ACt2r R_GLCpts R_ICDHyr R_SUCOAS: 5
8054: R_ACALDt R_ACt2r R_GLNabc R_GLUt2r R_PPC: 5
8055: R_ACALDt R_ACt2r R_GLNabc R_H2Ot R_PFL: 5
8056: R_ACALDt R_ACt2r R_GND R_NH4t R_PFK: 5
8057: R_ACALDt R_ACt2r R_GND R_PFK R_SUCDi: 5
8058: R_ACALDt R_ACt2r R_ICDHyr R_PPC R_SUCOAS: 5
8059: R_ACALDt R_ACt2r R_NH4t R_PFK R_PGL: 5
8060: R_ACALDt R_ACt2r R_NH4t R_PFK R_RPE: 5
8061: R_ACALDt R_ACt2r R_NH4t R_PFK R_TALA: 5
8062: R_ACALDt R_ACt2r R_NH4t R_PFK R_TKT1: 5
8063: R_ACALDt R_ACt2r R_NH4t R_PFK R_TKT2: 5
8064: R_ACALDt R_ACt2r R_NH4t R_PPC R_SUCOAS: 5
8065: R_ACALDt R_ACt2r R_PFK R_PGL R_SUCDi: 5
8066: R_ACALDt R_ACt2r R_PFK R_PPS R_SUCDi: 5
8067: R_ACALDt R_ACt2r R_PFK R_RPE R_SUCDi: 5
8068: R_ACALDt R_ACt2r R_PFK R_SUCDi R_TALA: 5
8069: R_ACALDt R_ACt2r R_PFK R_SUCDi R_TKT1: 5
8070: R_ACALDt R_ACt2r R_PFK R_SUCDi R_TKT2: 5
8072: R_ACALDt R_AKGDH R_AKGt2r R_ATPS4r R_NH4t: 5
8074: R_ACALDt R_AKGDH R_AKGt2r R_CO2t R_H2Ot: 5
8076: R_ACALDt R_AKGDH R_AKGt2r R_CS R_NH4t: 5
8087: R_ACALDt R_AKGDH R_AKGt2r R_FBA R_H2Ot: 5
8088: R_ACALDt R_AKGDH R_AKGt2r R_H2Ot R_NH4t: 5
8089: R_ACALDt R_AKGDH R_AKGt2r R_H2Ot R_TPI: 5
8090: R_ACALDt R_AKGDH R_AKGt2r R_NADH16 R_NH4t: 5
8093: R_ACALDt R_AKGDH R_ASPT R_ATPS4r R_GLCpts: 5
8094: R_ACALDt R_AKGDH R_ASPT R_ATPS4r R_PPC: 5
8114: R_ACALDt R_AKGDH R_ATPS4r R_FBA R_H2Ot: 5
8115: R_ACALDt R_AKGDH R_ATPS4r R_FORti R_PDH: 5
8116: R_ACALDt R_AKGDH R_ATPS4r R_GLCpts R_GLUt2r: 5
8117: R_ACALDt R_AKGDH R_ATPS4r R_GLCpts R_ICDHyr: 5
8118: R_ACALDt R_AKGDH R_ATPS4r R_GLCpts R_MDH: 5
8119: R_ACALDt R_AKGDH R_ATPS4r R_GLCpts R_SUCDi: 5
8120: R_ACALDt R_AKGDH R_ATPS4r R_GLUt2r R_PPC: 5
8121: R_ACALDt R_AKGDH R_ATPS4r R_H2Ot R_TPI: 5
8122: R_ACALDt R_AKGDH R_ATPS4r R_ICDHyr R_PPC: 5
8123: R_ACALDt R_AKGDH R_ATPS4r R_NH4t R_PPC: 5
8124: R_ACALDt R_AKGDH R_ATPS4r R_PDH R_PFL: 5
8125: R_ACALDt R_AKGDH R_ATPS4r R_PPC R_SUCDi: 5
8131: R_ACALDt R_AKGDH R_CS R_NH4t R_PPC: 5
8132: R_ACALDt R_AKGDH R_ENO R_G3PD2 R_NADH16: 5
8133: R_ACALDt R_AKGDH R_ENO R_G3PD5 R_NADH16: 5
8134: R_ACALDt R_AKGDH R_ENO R_G6PDH2r R_NADH16: 5
8135: R_ACALDt R_AKGDH R_ENO R_GND R_NADH16: 5
8136: R_ACALDt R_AKGDH R_ENO R_NADH16 R_PGL: 5
8137: R_ACALDt R_AKGDH R_ENO R_NADH16 R_RPE: 5
8138: R_ACALDt R_AKGDH R_ENO R_NADH16 R_TALA: 5
8139: R_ACALDt R_AKGDH R_ENO R_NADH16 R_TKT1: 5
8140: R_ACALDt R_AKGDH R_ENO R_NADH16 R_TKT2: 5
8191: R_ACALDt R_AKGDH R_FBA R_GLNabc R_H2Ot: 5
8192: R_ACALDt R_AKGDH R_FORti R_ICL R_PDH: 5
8193: R_ACALDt R_AKGDH R_FORti R_MALS R_PDH: 5
8194: R_ACALDt R_AKGDH R_FUM R_GLCpts R_NADH16: 5
8195: R_ACALDt R_AKGDH R_FUM R_NADH16 R_PPC: 5
8196: R_ACALDt R_AKGDH R_G3PD2 R_NADH16 R_PGM: 5
8197: R_ACALDt R_AKGDH R_G3PD5 R_NADH16 R_PGM: 5
8198: R_ACALDt R_AKGDH R_G6PDH2r R_NADH16 R_PGM: 5
8199: R_ACALDt R_AKGDH R_GLCpts R_ICDHyr R_NADH16: 5
8200: R_ACALDt R_AKGDH R_GLCpts R_NADH16 R_NH4t: 5
8201: R_ACALDt R_AKGDH R_GLCpts R_NADH16 R_SUCDi: 5
8202: R_ACALDt R_AKGDH R_GLNabc R_H2Ot R_TPI: 5
8203: R_ACALDt R_AKGDH R_GND R_NADH16 R_PGM: 5
8204: R_ACALDt R_AKGDH R_H2Ot R_NH4t R_PPC: 5
8205: R_ACALDt R_AKGDH R_ICDHyr R_NADH16 R_PPC: 5
8206: R_ACALDt R_AKGDH R_ICL R_PDH R_PFL: 5
8207: R_ACALDt R_AKGDH R_MALS R_PDH R_PFL: 5
8208: R_ACALDt R_AKGDH R_NADH16 R_NH4t R_PPC: 5
8209: R_ACALDt R_AKGDH R_NADH16 R_PGL R_PGM: 5
8210: R_ACALDt R_AKGDH R_NADH16 R_PGM R_RPE: 5
8211: R_ACALDt R_AKGDH R_NADH16 R_PGM R_TALA: 5
8212: R_ACALDt R_AKGDH R_NADH16 R_PGM R_TKT1: 5
8213: R_ACALDt R_AKGDH R_NADH16 R_PGM R_TKT2: 5
8214: R_ACALDt R_AKGDH R_NADH16 R_PPC R_SUCDi: 5
8216: R_ACALDt R_AKGt2r R_ASPT R_CO2t R_GLCpts: 5
8217: R_ACALDt R_AKGt2r R_ASPT R_CO2t R_PFK: 5
8218: R_ACALDt R_AKGt2r R_ASPT R_CO2t R_PPC: 5
8224: R_ACALDt R_AKGt2r R_ATPS4r R_NH4t R_SUCOAS: 5
8248: R_ACALDt R_AKGt2r R_CO2t R_FORti R_FRD7: 5
8249: R_ACALDt R_AKGt2r R_CO2t R_FORti R_GLCpts: 5
8250: R_ACALDt R_AKGt2r R_CO2t R_FORti R_PDH: 5
8251: R_ACALDt R_AKGt2r R_CO2t R_FORti R_PFK: 5
8252: R_ACALDt R_AKGt2r R_CO2t R_FORti R_PPC: 5
8253: R_ACALDt R_AKGt2r R_CO2t R_FRD7 R_H2Ot: 5
8254: R_ACALDt R_AKGt2r R_CO2t R_FRD7 R_PFL: 5
8255: R_ACALDt R_AKGt2r R_CO2t R_FUM R_GLCpts: 5
8256: R_ACALDt R_AKGt2r R_CO2t R_FUM R_PFK: 5
8257: R_ACALDt R_AKGt2r R_CO2t R_FUM R_PPC: 5
8258: R_ACALDt R_AKGt2r R_CO2t R_GLCpts R_GLUt2r: 5
8259: R_ACALDt R_AKGt2r R_CO2t R_GLCpts R_H2Ot: 5
8260: R_ACALDt R_AKGt2r R_CO2t R_GLCpts R_MDH: 5
8261: R_ACALDt R_AKGt2r R_CO2t R_GLCpts R_ME2: 5
8262: R_ACALDt R_AKGt2r R_CO2t R_GLCpts R_PFL: 5
8263: R_ACALDt R_AKGt2r R_CO2t R_GLUt2r R_PFK: 5
8264: R_ACALDt R_AKGt2r R_CO2t R_GLUt2r R_PPC: 5
8265: R_ACALDt R_AKGt2r R_CO2t R_H2Ot R_PFK: 5
8266: R_ACALDt R_AKGt2r R_CO2t R_H2Ot R_PPC: 5
8267: R_ACALDt R_AKGt2r R_CO2t R_H2Ot R_SUCOAS: 5
8268: R_ACALDt R_AKGt2r R_CO2t R_MDH R_PFK: 5
8269: R_ACALDt R_AKGt2r R_CO2t R_ME2 R_PFK: 5
8270: R_ACALDt R_AKGt2r R_CO2t R_ME2 R_PPC: 5
8271: R_ACALDt R_AKGt2r R_CO2t R_PDH R_PFL: 5
8272: R_ACALDt R_AKGt2r R_CO2t R_PFK R_PFL: 5
8273: R_ACALDt R_AKGt2r R_CO2t R_PFL R_PPC: 5
8275: R_ACALDt R_AKGt2r R_CS R_NH4t R_SUCOAS: 5
8333: R_ACALDt R_AKGt2r R_FBA R_H2Ot R_SUCOAS: 5
8334: R_ACALDt R_AKGt2r R_H2Ot R_NH4t R_SUCOAS: 5
8335: R_ACALDt R_AKGt2r R_H2Ot R_SUCOAS R_TPI: 5
8336: R_ACALDt R_AKGt2r R_NADH16 R_NH4t R_SUCOAS: 5
8337: R_ACALDt R_ALCD2x R_CO2t R_CYTBD R_D_LACt2: 5
8339: R_ACALDt R_ALCD2x R_CO2t R_CYTBD R_LDH_D: 5
8341: R_ACALDt R_ALCD2x R_CO2t R_D_LACt2 R_O2t: 5
8345: R_ACALDt R_ALCD2x R_CO2t R_LDH_D R_O2t: 5
8349: R_ACALDt R_ALCD2x R_CYTBD R_D_LACt2 R_FRD7: 5
8350: R_ACALDt R_ALCD2x R_CYTBD R_D_LACt2 R_NADH16: 5
8351: R_ACALDt R_ALCD2x R_CYTBD R_D_LACt2 R_PYRt2r: 5
8352: R_ACALDt R_ALCD2x R_CYTBD R_D_LACt2 R_SUCCt3: 5
8363: R_ACALDt R_ALCD2x R_CYTBD R_FRD7 R_LDH_D: 5
8364: R_ACALDt R_ALCD2x R_CYTBD R_LDH_D R_NADH16: 5
8365: R_ACALDt R_ALCD2x R_CYTBD R_LDH_D R_PYRt2r: 5
8366: R_ACALDt R_ALCD2x R_CYTBD R_LDH_D R_SUCCt3: 5
8377: R_ACALDt R_ALCD2x R_D_LACt2 R_FRD7 R_O2t: 5
8378: R_ACALDt R_ALCD2x R_D_LACt2 R_G3PD2 R_NADH16: 5
8379: R_ACALDt R_ALCD2x R_D_LACt2 R_G3PD5 R_NADH16: 5
8380: R_ACALDt R_ALCD2x R_D_LACt2 R_NADH16 R_O2t: 5
8381: R_ACALDt R_ALCD2x R_D_LACt2 R_O2t R_PYRt2r: 5
8382: R_ACALDt R_ALCD2x R_D_LACt2 R_O2t R_SUCCt3: 5
8423: R_ACALDt R_ALCD2x R_FRD7 R_LDH_D R_O2t: 5
8424: R_ACALDt R_ALCD2x R_G3PD2 R_LDH_D R_NADH16: 5
8425: R_ACALDt R_ALCD2x R_G3PD5 R_LDH_D R_NADH16: 5
8426: R_ACALDt R_ALCD2x R_LDH_D R_NADH16 R_O2t: 5
8427: R_ACALDt R_ALCD2x R_LDH_D R_O2t R_PYRt2r: 5
8428: R_ACALDt R_ALCD2x R_LDH_D R_O2t R_SUCCt3: 5
8429: R_ACALDt R_ALCD2x R_ME2 R_NADH16 R_THD2: 5
8435: R_ACALDt R_ASPT R_ATPS4r R_FORti R_PDH: 5
8436: R_ACALDt R_ASPT R_ATPS4r R_GLCpts R_SUCDi: 5
8437: R_ACALDt R_ASPT R_ATPS4r R_GLCpts R_SUCOAS: 5
8438: R_ACALDt R_ASPT R_ATPS4r R_PDH R_PFL: 5
8439: R_ACALDt R_ASPT R_ATPS4r R_PPC R_SUCDi: 5
8440: R_ACALDt R_ASPT R_ATPS4r R_PPC R_SUCOAS: 5
8457: R_ACALDt R_ASPT R_CO2t R_GLCpts R_GLNabc: 5
8458: R_ACALDt R_ASPT R_CO2t R_GLCpts R_GLUDy: 5
8459: R_ACALDt R_ASPT R_CO2t R_GLCpts R_H2Ot: 5
8460: R_ACALDt R_ASPT R_CO2t R_GLCpts R_NADTRHD: 5
8461: R_ACALDt R_ASPT R_CO2t R_GLNabc R_PFK: 5
8462: R_ACALDt R_ASPT R_CO2t R_GLNabc R_PPC: 5
8463: R_ACALDt R_ASPT R_CO2t R_GLUDy R_PFK: 5
8464: R_ACALDt R_ASPT R_CO2t R_GLUDy R_PPC: 5
8465: R_ACALDt R_ASPT R_CO2t R_H2Ot R_PFK: 5
8466: R_ACALDt R_ASPT R_CO2t R_H2Ot R_PPC: 5
8467: R_ACALDt R_ASPT R_CO2t R_NADTRHD R_PFK: 5
8468: R_ACALDt R_ASPT R_CO2t R_NADTRHD R_PPC: 5
8500: R_ACALDt R_ASPT R_GLNabc R_PTAr R_SERD_L: 5
8501: R_ACALDt R_ASPT R_GLUDy R_PTAr R_SERD_L: 5
8505: R_ACALDt R_ATPS4r R_CO2t R_FORti R_FRD7: 5
8506: R_ACALDt R_ATPS4r R_CO2t R_FORti R_PDH: 5
8507: R_ACALDt R_ATPS4r R_CO2t R_FRD7 R_PFL: 5
8508: R_ACALDt R_ATPS4r R_CO2t R_H2Ot R_PGI: 5
8509: R_ACALDt R_ATPS4r R_CO2t R_NADH16 R_PGI: 5
8510: R_ACALDt R_ATPS4r R_CO2t R_PDH R_PFL: 5
8513: R_ACALDt R_ATPS4r R_CYTBD R_GLNabc R_PDH: 5
8514: R_ACALDt R_ATPS4r R_CYTBD R_NH4t R_PDH: 5
8523: R_ACALDt R_ATPS4r R_ENO R_FBA R_NH4t: 5
8524: R_ACALDt R_ATPS4r R_ENO R_GLUDy R_NH4t: 5
8525: R_ACALDt R_ATPS4r R_ENO R_H2Ot R_NH4t: 5
8526: R_ACALDt R_ATPS4r R_ENO R_NH4t R_PFK: 5
8527: R_ACALDt R_ATPS4r R_ENO R_NH4t R_SERD_L: 5
8528: R_ACALDt R_ATPS4r R_ENO R_NH4t R_TPI: 5
8612: R_ACALDt R_ATPS4r R_FBA R_H2Ot R_SUCOAS: 5
8613: R_ACALDt R_ATPS4r R_FBA R_NH4t R_PGM: 5
8614: R_ACALDt R_ATPS4r R_FORti R_FUM R_PDH: 5
8615: R_ACALDt R_ATPS4r R_FORti R_GLUt2r R_PDH: 5
8616: R_ACALDt R_ATPS4r R_FORti R_MDH R_PDH: 5
8617: R_ACALDt R_ATPS4r R_FORti R_NH4t R_PDH: 5
8618: R_ACALDt R_ATPS4r R_FORti R_PDH R_SUCOAS: 5
8619: R_ACALDt R_ATPS4r R_FUM R_G6PDH2r R_PFK: 5
8620: R_ACALDt R_ATPS4r R_FUM R_GND R_PFK: 5
8621: R_ACALDt R_ATPS4r R_FUM R_PDH R_PFL: 5
8622: R_ACALDt R_ATPS4r R_FUM R_PFK R_PGL: 5
8623: R_ACALDt R_ATPS4r R_FUM R_PFK R_PPS: 5
8624: R_ACALDt R_ATPS4r R_FUM R_PFK R_RPE: 5
8625: R_ACALDt R_ATPS4r R_FUM R_PFK R_TALA: 5
8626: R_ACALDt R_ATPS4r R_FUM R_PFK R_TKT1: 5
8627: R_ACALDt R_ATPS4r R_FUM R_PFK R_TKT2: 5
8628: R_ACALDt R_ATPS4r R_G6PDH2r R_NH4t R_PFK: 5
8629: R_ACALDt R_ATPS4r R_GLCpts R_GLNabc R_GLUt2r: 5
8630: R_ACALDt R_ATPS4r R_GLCpts R_GLNabc R_MDH: 5
8631: R_ACALDt R_ATPS4r R_GLCpts R_GLUDy R_MDH: 5
8632: R_ACALDt R_ATPS4r R_GLCpts R_GLUt2r R_SUCDi: 5
8633: R_ACALDt R_ATPS4r R_GLCpts R_GLUt2r R_SUCOAS: 5
8634: R_ACALDt R_ATPS4r R_GLCpts R_ICDHyr R_SUCOAS: 5
8635: R_ACALDt R_ATPS4r R_GLCpts R_MDH R_SUCDi: 5
8636: R_ACALDt R_ATPS4r R_GLCpts R_MDH R_SUCOAS: 5
8637: R_ACALDt R_ATPS4r R_GLCpts R_SUCDi R_SUCOAS: 5
8638: R_ACALDt R_ATPS4r R_GLNabc R_GLUt2r R_PPC: 5
8639: R_ACALDt R_ATPS4r R_GLNabc R_O2t R_PDH: 5
8640: R_ACALDt R_ATPS4r R_GLUDy R_NH4t R_PGM: 5
8641: R_ACALDt R_ATPS4r R_GLUt2r R_PDH R_PFL: 5
8642: R_ACALDt R_ATPS4r R_GLUt2r R_PPC R_SUCDi: 5
8643: R_ACALDt R_ATPS4r R_GLUt2r R_PPC R_SUCOAS: 5
8644: R_ACALDt R_ATPS4r R_GND R_NH4t R_PFK: 5
8645: R_ACALDt R_ATPS4r R_H2Ot R_NH4t R_PGM: 5
8646: R_ACALDt R_ATPS4r R_H2Ot R_SUCOAS R_TPI: 5
8647: R_ACALDt R_ATPS4r R_ICDHyr R_PPC R_SUCOAS: 5
8648: R_ACALDt R_ATPS4r R_MDH R_PDH R_PFL: 5
8649: R_ACALDt R_ATPS4r R_NH4t R_O2t R_PDH: 5
8650: R_ACALDt R_ATPS4r R_NH4t R_PDH R_PFL: 5
8651: R_ACALDt R_ATPS4r R_NH4t R_PFK R_PGL: 5
8652: R_ACALDt R_ATPS4r R_NH4t R_PFK R_PGM: 5
8653: R_ACALDt R_ATPS4r R_NH4t R_PFK R_RPE: 5
8654: R_ACALDt R_ATPS4r R_NH4t R_PFK R_TALA: 5
8655: R_ACALDt R_ATPS4r R_NH4t R_PFK R_TKT1: 5
8656: R_ACALDt R_ATPS4r R_NH4t R_PFK R_TKT2: 5
8657: R_ACALDt R_ATPS4r R_NH4t R_PGM R_SERD_L: 5
8658: R_ACALDt R_ATPS4r R_NH4t R_PGM R_TPI: 5
8659: R_ACALDt R_ATPS4r R_NH4t R_PPC R_SUCOAS: 5
8660: R_ACALDt R_ATPS4r R_PDH R_PFL R_SUCOAS: 5
8661: R_ACALDt R_ATPS4r R_PPC R_SUCDi R_SUCOAS: 5
8662: R_ACALDt R_CO2t R_CYTBD R_D_LACt2 R_ETOHt2r: 5
8665: R_ACALDt R_CO2t R_CYTBD R_ETOHt2r R_LDH_D: 5
8669: R_ACALDt R_CO2t R_CYTBD R_FORti R_FRD7: 5
8670: R_ACALDt R_CO2t R_CYTBD R_FRD7 R_PFL: 5
8672: R_ACALDt R_CO2t R_D_LACt2 R_ETOHt2r R_O2t: 5
8680: R_ACALDt R_CO2t R_ENO R_FORti R_FRD7: 5
8681: R_ACALDt R_CO2t R_ENO R_FRD7 R_PFL: 5
8682: R_ACALDt R_CO2t R_ENO R_NH4t R_PYRt2r: 5
8683: R_ACALDt R_CO2t R_ENO R_NH4t R_THD2: 5
8687: R_ACALDt R_CO2t R_ETOHt2r R_LDH_D R_O2t: 5
8814: R_ACALDt R_CO2t R_FBP R_FORti R_FRD7: 5
8815: R_ACALDt R_CO2t R_FBP R_FRD7 R_PFL: 5
8816: R_ACALDt R_CO2t R_FORti R_FRD7 R_ICDHyr: 5
8817: R_ACALDt R_CO2t R_FORti R_FRD7 R_ICL: 5
8818: R_ACALDt R_CO2t R_FORti R_FRD7 R_MALS: 5
8819: R_ACALDt R_CO2t R_FORti R_FRD7 R_NADH16: 5
8820: R_ACALDt R_CO2t R_FORti R_FRD7 R_NH4t: 5
8821: R_ACALDt R_CO2t R_FORti R_FRD7 R_O2t: 5
8822: R_ACALDt R_CO2t R_FORti R_FRD7 R_PGM: 5
8823: R_ACALDt R_CO2t R_FORti R_G3PD2 R_NADH16: 5
8824: R_ACALDt R_CO2t R_FORti R_G3PD5 R_NADH16: 5
8825: R_ACALDt R_CO2t R_FORti R_ICDHyr R_PDH: 5
8826: R_ACALDt R_CO2t R_FORti R_ICL R_PDH: 5
8827: R_ACALDt R_CO2t R_FORti R_MALS R_PDH: 5
8828: R_ACALDt R_CO2t R_FORti R_NADH16 R_PDH: 5
8829: R_ACALDt R_CO2t R_FORti R_NH4t R_PDH: 5
8830: R_ACALDt R_CO2t R_FRD7 R_ICDHyr R_PFL: 5
8831: R_ACALDt R_CO2t R_FRD7 R_ICL R_PFL: 5
8832: R_ACALDt R_CO2t R_FRD7 R_MALS R_PFL: 5
8833: R_ACALDt R_CO2t R_FRD7 R_NADH16 R_PFL: 5
8834: R_ACALDt R_CO2t R_FRD7 R_NH4t R_PFL: 5
8835: R_ACALDt R_CO2t R_FRD7 R_O2t R_PFL: 5
8836: R_ACALDt R_CO2t R_FRD7 R_PFL R_PGM: 5
8837: R_ACALDt R_CO2t R_FUM R_GLCpts R_GLNabc: 5
8838: R_ACALDt R_CO2t R_FUM R_GLCpts R_GLUDy: 5
8839: R_ACALDt R_CO2t R_FUM R_GLCpts R_H2Ot: 5
8840: R_ACALDt R_CO2t R_FUM R_GLCpts R_NADTRHD: 5
8841: R_ACALDt R_CO2t R_FUM R_GLNabc R_PFK: 5
8842: R_ACALDt R_CO2t R_FUM R_GLNabc R_PPC: 5
8843: R_ACALDt R_CO2t R_FUM R_GLUDy R_PFK: 5
8844: R_ACALDt R_CO2t R_FUM R_GLUDy R_PPC: 5
8845: R_ACALDt R_CO2t R_FUM R_H2Ot R_PFK: 5
8846: R_ACALDt R_CO2t R_FUM R_H2Ot R_PPC: 5
8847: R_ACALDt R_CO2t R_FUM R_NADTRHD R_PFK: 5
8848: R_ACALDt R_CO2t R_FUM R_NADTRHD R_PPC: 5
8849: R_ACALDt R_CO2t R_G3PD2 R_NADH16 R_PFL: 5
8850: R_ACALDt R_CO2t R_G3PD5 R_NADH16 R_PFL: 5
8851: R_ACALDt R_CO2t R_GLCpts R_GLNabc R_MDH: 5
8852: R_ACALDt R_CO2t R_GLCpts R_GLUDy R_MDH: 5
8853: R_ACALDt R_CO2t R_GLCpts R_GLUt2r R_H2Ot: 5
8854: R_ACALDt R_CO2t R_GLCpts R_H2Ot R_MDH: 5
8855: R_ACALDt R_CO2t R_GLCpts R_MDH R_NADTRHD: 5
8856: R_ACALDt R_CO2t R_GLNabc R_H2Ot R_PGI: 5
8857: R_ACALDt R_CO2t R_GLNabc R_MDH R_PFK: 5
8858: R_ACALDt R_CO2t R_GLUDy R_MDH R_PFK: 5
8859: R_ACALDt R_CO2t R_GLUt2r R_H2Ot R_PFK: 5
8860: R_ACALDt R_CO2t R_GLUt2r R_H2Ot R_PPC: 5
8861: R_ACALDt R_CO2t R_H2Ot R_MDH R_PFK: 5
8862: R_ACALDt R_CO2t R_H2Ot R_NADH16 R_PGI: 5
8863: R_ACALDt R_CO2t R_H2Ot R_NH4t R_PGI: 5
8864: R_ACALDt R_CO2t R_ICDHyr R_PDH R_PFL: 5
8865: R_ACALDt R_CO2t R_ICL R_PDH R_PFL: 5
8866: R_ACALDt R_CO2t R_MALS R_PDH R_PFL: 5
8867: R_ACALDt R_CO2t R_MDH R_NADTRHD R_PFK: 5
8868: R_ACALDt R_CO2t R_NADH16 R_PDH R_PFL: 5
8869: R_ACALDt R_CO2t R_NH4t R_PDH R_PFL: 5
8870: R_ACALDt R_CO2t R_NH4t R_PGM R_PYRt2r: 5
8871: R_ACALDt R_CO2t R_NH4t R_PGM R_THD2: 5
8886: R_ACALDt R_CS R_FORti R_NH4t R_PDH: 5
8887: R_ACALDt R_CS R_G6PDH2r R_NH4t R_PFK: 5
8888: R_ACALDt R_CS R_GND R_NH4t R_PFK: 5
8889: R_ACALDt R_CS R_NH4t R_PDH R_PFL: 5
8890: R_ACALDt R_CS R_NH4t R_PFK R_PGL: 5
8891: R_ACALDt R_CS R_NH4t R_PFK R_RPE: 5
8892: R_ACALDt R_CS R_NH4t R_PFK R_TALA: 5
8893: R_ACALDt R_CS R_NH4t R_PFK R_TKT1: 5
8894: R_ACALDt R_CS R_NH4t R_PFK R_TKT2: 5
8895: R_ACALDt R_CS R_NH4t R_PPC R_SUCOAS: 5
8901: R_ACALDt R_CYTBD R_D_LACt2 R_ETOHt2r R_FRD7: 5
8902: R_ACALDt R_CYTBD R_D_LACt2 R_ETOHt2r R_NADH16: 5
8903: R_ACALDt R_CYTBD R_D_LACt2 R_ETOHt2r R_PYRt2r: 5
8904: R_ACALDt R_CYTBD R_D_LACt2 R_ETOHt2r R_SUCCt3: 5
8922: R_ACALDt R_CYTBD R_ETOHt2r R_FRD7 R_LDH_D: 5
8923: R_ACALDt R_CYTBD R_ETOHt2r R_LDH_D R_NADH16: 5
8924: R_ACALDt R_CYTBD R_ETOHt2r R_LDH_D R_PYRt2r: 5
8925: R_ACALDt R_CYTBD R_ETOHt2r R_LDH_D R_SUCCt3: 5
9002: R_ACALDt R_CYTBD R_FORti R_FRD7 R_GLNabc: 5
9003: R_ACALDt R_CYTBD R_FORti R_FRD7 R_H2Ot: 5
9004: R_ACALDt R_CYTBD R_FORti R_FRD7 R_NH4t: 5
9005: R_ACALDt R_CYTBD R_FORti R_FRD7 R_TKT2: 5
9006: R_ACALDt R_CYTBD R_FORti R_GLNabc R_H2Ot: 5
9007: R_ACALDt R_CYTBD R_FORti R_GLNabc R_SUCCt3: 5
9008: R_ACALDt R_CYTBD R_FORti R_H2Ot R_SUCCt3: 5
9009: R_ACALDt R_CYTBD R_FORti R_MDH R_THD2: 5
9010: R_ACALDt R_CYTBD R_FORti R_NH4t R_SUCCt3: 5
9011: R_ACALDt R_CYTBD R_FORti R_SUCCt3 R_TKT2: 5
9012: R_ACALDt R_CYTBD R_FRD7 R_GLNabc R_PFL: 5
9013: R_ACALDt R_CYTBD R_FRD7 R_H2Ot R_PFL: 5
9014: R_ACALDt R_CYTBD R_FRD7 R_NH4t R_PFL: 5
9015: R_ACALDt R_CYTBD R_FRD7 R_PFL R_RPE: 5
9016: R_ACALDt R_CYTBD R_FRD7 R_PFL R_TKT2: 5
9017: R_ACALDt R_CYTBD R_GLNabc R_H2Ot R_PFL: 5
9018: R_ACALDt R_CYTBD R_GLNabc R_PFL R_SUCCt3: 5
9019: R_ACALDt R_CYTBD R_H2Ot R_PFL R_SUCCt3: 5
9020: R_ACALDt R_CYTBD R_MDH R_PFL R_THD2: 5
9021: R_ACALDt R_CYTBD R_NH4t R_PFL R_SUCCt3: 5
9022: R_ACALDt R_CYTBD R_PFL R_RPE R_SUCCt3: 5
9023: R_ACALDt R_CYTBD R_PFL R_SUCCt3 R_TKT2: 5
9034: R_ACALDt R_D_LACt2 R_ETOHt2r R_FRD7 R_O2t: 5
9035: R_ACALDt R_D_LACt2 R_ETOHt2r R_G3PD2 R_NADH16: 5
9036: R_ACALDt R_D_LACt2 R_ETOHt2r R_G3PD5 R_NADH16: 5
9037: R_ACALDt R_D_LACt2 R_ETOHt2r R_NADH16 R_O2t: 5
9038: R_ACALDt R_D_LACt2 R_ETOHt2r R_O2t R_PYRt2r: 5
9039: R_ACALDt R_D_LACt2 R_ETOHt2r R_O2t R_SUCCt3: 5
9092: R_ACALDt R_ENO R_FORti R_G3PD2 R_NADH16: 5
9093: R_ACALDt R_ENO R_FORti R_G3PD5 R_NADH16: 5
9094: R_ACALDt R_ENO R_FORti R_GLNabc R_H2Ot: 5
9095: R_ACALDt R_ENO R_G3PD2 R_GLNabc R_NADH16: 5
9096: R_ACALDt R_ENO R_G3PD2 R_NADH16 R_NH4t: 5
9097: R_ACALDt R_ENO R_G3PD2 R_NADH16 R_PFK: 5
9098: R_ACALDt R_ENO R_G3PD2 R_NADH16 R_PFL: 5
9099: R_ACALDt R_ENO R_G3PD2 R_NADH16 R_SERD_L: 5
9100: R_ACALDt R_ENO R_G3PD2 R_NADH16 R_SUCDi: 5
9101: R_ACALDt R_ENO R_G3PD2 R_NADH16 R_SUCOAS: 5
9102: R_ACALDt R_ENO R_G3PD5 R_GLNabc R_NADH16: 5
9103: R_ACALDt R_ENO R_G3PD5 R_NADH16 R_NH4t: 5
9104: R_ACALDt R_ENO R_G3PD5 R_NADH16 R_PFK: 5
9105: R_ACALDt R_ENO R_G3PD5 R_NADH16 R_PFL: 5
9106: R_ACALDt R_ENO R_G3PD5 R_NADH16 R_SERD_L: 5
9107: R_ACALDt R_ENO R_G3PD5 R_NADH16 R_SUCDi: 5
9108: R_ACALDt R_ENO R_G3PD5 R_NADH16 R_SUCOAS: 5
9109: R_ACALDt R_ENO R_G6PDH2r R_NADH16 R_SUCOAS: 5
9110: R_ACALDt R_ENO R_GLNabc R_H2Ot R_PFL: 5
9111: R_ACALDt R_ENO R_GLUDy R_H2Ot R_NH4t: 5
9112: R_ACALDt R_ENO R_GND R_NADH16 R_SUCOAS: 5
9113: R_ACALDt R_ENO R_H2Ot R_NADH16 R_NH4t: 5
9114: R_ACALDt R_ENO R_H2Ot R_NH4t R_SERD_L: 5
9115: R_ACALDt R_ENO R_ME2 R_NADH16 R_THD2: 5
9116: R_ACALDt R_ENO R_NADH16 R_PGL R_SUCOAS: 5
9117: R_ACALDt R_ENO R_NADH16 R_RPE R_SUCOAS: 5
9118: R_ACALDt R_ENO R_NADH16 R_SUCOAS R_TALA: 5
9119: R_ACALDt R_ENO R_NADH16 R_SUCOAS R_TKT1: 5
9120: R_ACALDt R_ENO R_NADH16 R_SUCOAS R_TKT2: 5
9161: R_ACALDt R_ETOHt2r R_FRD7 R_LDH_D R_O2t: 5
9162: R_ACALDt R_ETOHt2r R_G3PD2 R_LDH_D R_NADH16: 5
9163: R_ACALDt R_ETOHt2r R_G3PD5 R_LDH_D R_NADH16: 5
9164: R_ACALDt R_ETOHt2r R_LDH_D R_NADH16 R_O2t: 5
9165: R_ACALDt R_ETOHt2r R_LDH_D R_O2t R_PYRt2r: 5
9166: R_ACALDt R_ETOHt2r R_LDH_D R_O2t R_SUCCt3: 5
9167: R_ACALDt R_ETOHt2r R_ME2 R_NADH16 R_THD2: 5
9989: R_ACALDt R_FBA R_FORti R_GLNabc R_H2Ot: 5
9990: R_ACALDt R_FBA R_FUM R_GLNabc R_H2Ot: 5
9991: R_ACALDt R_FBA R_GLNabc R_GLUt2r R_H2Ot: 5
9992: R_ACALDt R_FBA R_GLNabc R_H2Ot R_PFL: 5
9993: R_ACALDt R_FBA R_GLNabc R_H2Ot R_SUCDi: 5
9994: R_ACALDt R_FBA R_GLNabc R_H2Ot R_SUCOAS: 5
9995: R_ACALDt R_FBP R_FORti R_GLNabc R_H2Ot: 5
9996: R_ACALDt R_FBP R_G3PD2 R_NADH16 R_PFK: 5
9997: R_ACALDt R_FBP R_G3PD5 R_NADH16 R_PFK: 5
9998: R_ACALDt R_FBP R_GLNabc R_H2Ot R_PFL: 5
9999: R_ACALDt R_FORti R_FRD7 R_GLNabc R_O2t: 5
10000: R_ACALDt R_FORti R_FRD7 R_H2Ot R_O2t: 5
10001: R_ACALDt R_FORti R_FRD7 R_NH4t R_O2t: 5
10002: R_ACALDt R_FORti R_FRD7 R_O2t R_TKT2: 5
10003: R_ACALDt R_FORti R_FUM R_ICDHyr R_PDH: 5
10004: R_ACALDt R_FORti R_FUM R_ICL R_PDH: 5
10005: R_ACALDt R_FORti R_FUM R_MALS R_PDH: 5
10006: R_ACALDt R_FORti R_FUM R_NH4t R_PDH: 5
10007: R_ACALDt R_FORti R_G3PD2 R_H2Ot R_NADH16: 5
10008: R_ACALDt R_FORti R_G3PD2 R_NADH16 R_NH4t: 5
10009: R_ACALDt R_FORti R_G3PD2 R_NADH16 R_PGM: 5
10010: R_ACALDt R_FORti R_G3PD5 R_H2Ot R_NADH16: 5
10011: R_ACALDt R_FORti R_G3PD5 R_NADH16 R_NH4t: 5
10012: R_ACALDt R_FORti R_G3PD5 R_NADH16 R_PGM: 5
10013: R_ACALDt R_FORti R_GAPD R_GLNabc R_H2Ot: 5
10014: R_ACALDt R_FORti R_GLNabc R_GLUt2r R_H2Ot: 5
10015: R_ACALDt R_FORti R_GLNabc R_H2Ot R_O2t: 5
10016: R_ACALDt R_FORti R_GLNabc R_H2Ot R_PGI: 5
10017: R_ACALDt R_FORti R_GLNabc R_H2Ot R_PGK: 5
10018: R_ACALDt R_FORti R_GLNabc R_H2Ot R_PGM: 5
10019: R_ACALDt R_FORti R_GLNabc R_H2Ot R_PTAr: 5
10020: R_ACALDt R_FORti R_GLNabc R_H2Ot R_TPI: 5
10021: R_ACALDt R_FORti R_GLNabc R_O2t R_SUCCt3: 5
10022: R_ACALDt R_FORti R_H2Ot R_O2t R_SUCCt3: 5
10023: R_ACALDt R_FORti R_ICDHyr R_PDH R_SUCDi: 5
10024: R_ACALDt R_FORti R_ICL R_NH4t R_PDH: 5
10025: R_ACALDt R_FORti R_ICL R_PDH R_SUCDi: 5
10026: R_ACALDt R_FORti R_ICL R_PDH R_SUCOAS: 5
10027: R_ACALDt R_FORti R_MALS R_NH4t R_PDH: 5
10028: R_ACALDt R_FORti R_MALS R_PDH R_SUCDi: 5
10029: R_ACALDt R_FORti R_MALS R_PDH R_SUCOAS: 5
10030: R_ACALDt R_FORti R_MDH R_O2t R_THD2: 5
10031: R_ACALDt R_FORti R_MDH R_PDH R_PPS: 5
10032: R_ACALDt R_FORti R_NH4t R_O2t R_SUCCt3: 5
10033: R_ACALDt R_FORti R_NH4t R_PDH R_SUCDi: 5
10034: R_ACALDt R_FORti R_O2t R_SUCCt3 R_TKT2: 5
10035: R_ACALDt R_FORti R_PDH R_PPCK R_PPS: 5
10036: R_ACALDt R_FORti R_PDH R_SUCCt3 R_SUCDi: 5
10037: R_ACALDt R_FRD7 R_GLNabc R_O2t R_PFL: 5
10038: R_ACALDt R_FRD7 R_H2Ot R_O2t R_PFL: 5
10039: R_ACALDt R_FRD7 R_NH4t R_O2t R_PFL: 5
10040: R_ACALDt R_FRD7 R_O2t R_PFL R_RPE: 5
10041: R_ACALDt R_FRD7 R_O2t R_PFL R_TKT2: 5
10042: R_ACALDt R_FUM R_GLCpts R_GLNabc R_NADH16: 5
10043: R_ACALDt R_FUM R_GLCpts R_GLUDy R_NADH16: 5
10044: R_ACALDt R_FUM R_GLCpts R_H2Ot R_NADH16: 5
10045: R_ACALDt R_FUM R_GLCpts R_NADH16 R_SUCOAS: 5
10046: R_ACALDt R_FUM R_GLCpts R_NADH16 R_THD2: 5
10047: R_ACALDt R_FUM R_GLNabc R_H2Ot R_TPI: 5
10048: R_ACALDt R_FUM R_GLNabc R_NADH16 R_PPC: 5
10049: R_ACALDt R_FUM R_GLUDy R_NADH16 R_PPC: 5
10050: R_ACALDt R_FUM R_H2Ot R_NADH16 R_PPC: 5
10051: R_ACALDt R_FUM R_ICDHyr R_PDH R_PFL: 5
10052: R_ACALDt R_FUM R_ICL R_PDH R_PFL: 5
10053: R_ACALDt R_FUM R_MALS R_PDH R_PFL: 5
10054: R_ACALDt R_FUM R_NADH16 R_PPC R_SUCOAS: 5
10055: R_ACALDt R_FUM R_NADH16 R_PPC R_THD2: 5
10056: R_ACALDt R_FUM R_NH4t R_PDH R_PFL: 5
10057: R_ACALDt R_G3PD2 R_GLCpts R_NADH16 R_NH4t: 5
10058: R_ACALDt R_G3PD2 R_GLCpts R_NADH16 R_SUCDi: 5
10059: R_ACALDt R_G3PD2 R_GLNabc R_NADH16 R_PGM: 5
10060: R_ACALDt R_G3PD2 R_H2Ot R_NADH16 R_PFL: 5
10061: R_ACALDt R_G3PD2 R_NADH16 R_NH4t R_PFK: 5
10062: R_ACALDt R_G3PD2 R_NADH16 R_NH4t R_PFL: 5
10063: R_ACALDt R_G3PD2 R_NADH16 R_NH4t R_PGM: 5
10064: R_ACALDt R_G3PD2 R_NADH16 R_PFK R_PGM: 5
10065: R_ACALDt R_G3PD2 R_NADH16 R_PFK R_SUCDi: 5
10066: R_ACALDt R_G3PD2 R_NADH16 R_PFL R_PGM: 5
10067: R_ACALDt R_G3PD2 R_NADH16 R_PGM R_SERD_L: 5
10068: R_ACALDt R_G3PD2 R_NADH16 R_PGM R_SUCDi: 5
10069: R_ACALDt R_G3PD2 R_NADH16 R_PGM R_SUCOAS: 5
10070: R_ACALDt R_G3PD2 R_NADH16 R_PPC R_SUCDi: 5
10071: R_ACALDt R_G3PD5 R_GLCpts R_NADH16 R_NH4t: 5
10072: R_ACALDt R_G3PD5 R_GLCpts R_NADH16 R_SUCDi: 5
10073: R_ACALDt R_G3PD5 R_GLNabc R_NADH16 R_PGM: 5
10074: R_ACALDt R_G3PD5 R_H2Ot R_NADH16 R_PFL: 5
10075: R_ACALDt R_G3PD5 R_NADH16 R_NH4t R_PFK: 5
10076: R_ACALDt R_G3PD5 R_NADH16 R_NH4t R_PFL: 5
10077: R_ACALDt R_G3PD5 R_NADH16 R_NH4t R_PGM: 5
10078: R_ACALDt R_G3PD5 R_NADH16 R_PFK R_PGM: 5
10079: R_ACALDt R_G3PD5 R_NADH16 R_PFK R_SUCDi: 5
10080: R_ACALDt R_G3PD5 R_NADH16 R_PFL R_PGM: 5
10081: R_ACALDt R_G3PD5 R_NADH16 R_PGM R_SERD_L: 5
10082: R_ACALDt R_G3PD5 R_NADH16 R_PGM R_SUCDi: 5
10083: R_ACALDt R_G3PD5 R_NADH16 R_PGM R_SUCOAS: 5
10084: R_ACALDt R_G3PD5 R_NADH16 R_PPC R_SUCDi: 5
10085: R_ACALDt R_G6PDH2r R_NADH16 R_PGM R_SUCOAS: 5
10086: R_ACALDt R_GAPD R_GLNabc R_H2Ot R_PFL: 5
10087: R_ACALDt R_GAPD R_ME2 R_NADH16 R_THD2: 5
10088: R_ACALDt R_GLCpts R_GLNabc R_GLUt2r R_H2Ot: 5
10089: R_ACALDt R_GLCpts R_ICDHyr R_NADH16 R_NH4t: 5
10090: R_ACALDt R_GLCpts R_ICDHyr R_NADH16 R_SUCOAS: 5
10091: R_ACALDt R_GLCpts R_MDH R_NADH16 R_NH4t: 5
10092: R_ACALDt R_GLCpts R_NADH16 R_NH4t R_SUCOAS: 5
10093: R_ACALDt R_GLCpts R_NADH16 R_SUCDi R_SUCOAS: 5
10094: R_ACALDt R_GLCpts R_NADH16 R_SUCDi R_THD2: 5
10095: R_ACALDt R_GLNabc R_GLUt2r R_H2Ot R_PFK: 5
10096: R_ACALDt R_GLNabc R_GLUt2r R_H2Ot R_PFL: 5
10097: R_ACALDt R_GLNabc R_GLUt2r R_H2Ot R_PPC: 5
10098: R_ACALDt R_GLNabc R_GLUt2r R_H2Ot R_TPI: 5
10099: R_ACALDt R_GLNabc R_H2Ot R_O2t R_PFL: 5
10100: R_ACALDt R_GLNabc R_H2Ot R_PFL R_PGI: 5
10101: R_ACALDt R_GLNabc R_H2Ot R_PFL R_PGK: 5
10102: R_ACALDt R_GLNabc R_H2Ot R_PFL R_PGM: 5
10103: R_ACALDt R_GLNabc R_H2Ot R_PFL R_PTAr: 5
10104: R_ACALDt R_GLNabc R_H2Ot R_PFL R_TPI: 5
10105: R_ACALDt R_GLNabc R_H2Ot R_SUCDi R_TPI: 5
10106: R_ACALDt R_GLNabc R_H2Ot R_SUCOAS R_TPI: 5
10107: R_ACALDt R_GLNabc R_O2t R_PFL R_SUCCt3: 5
10108: R_ACALDt R_GLUDy R_H2Ot R_NH4t R_PGM: 5
10109: R_ACALDt R_GND R_NADH16 R_PGM R_SUCOAS: 5
10110: R_ACALDt R_H2Ot R_NADH16 R_NH4t R_PGM: 5
10111: R_ACALDt R_H2Ot R_NH4t R_PGM R_SERD_L: 5
10112: R_ACALDt R_H2Ot R_NH4t R_PPC R_SUCOAS: 5
10113: R_ACALDt R_H2Ot R_O2t R_PFL R_SUCCt3: 5
10114: R_ACALDt R_ICDHyr R_NADH16 R_PPC R_SUCOAS: 5
10115: R_ACALDt R_ICDHyr R_PDH R_PFL R_SUCDi: 5
10116: R_ACALDt R_ICL R_NH4t R_PDH R_PFL: 5
10117: R_ACALDt R_ICL R_PDH R_PFL R_SUCDi: 5
10118: R_ACALDt R_ICL R_PDH R_PFL R_SUCOAS: 5
10119: R_ACALDt R_MALS R_NH4t R_PDH R_PFL: 5
10120: R_ACALDt R_MALS R_PDH R_PFL R_SUCDi: 5
10121: R_ACALDt R_MALS R_PDH R_PFL R_SUCOAS: 5
10122: R_ACALDt R_MDH R_O2t R_PFL R_THD2: 5
10123: R_ACALDt R_MDH R_PDH R_PFL R_PPS: 5
10124: R_ACALDt R_ME2 R_NADH16 R_PGK R_THD2: 5
10125: R_ACALDt R_ME2 R_NADH16 R_PGM R_THD2: 5
10126: R_ACALDt R_ME2 R_NADH16 R_PTAr R_THD2: 5
10127: R_ACALDt R_NADH16 R_NH4t R_PPC R_SUCOAS: 5
10128: R_ACALDt R_NADH16 R_PGL R_PGM R_SUCOAS: 5
10129: R_ACALDt R_NADH16 R_PGM R_RPE R_SUCOAS: 5
10130: R_ACALDt R_NADH16 R_PGM R_SUCOAS R_TALA: 5
10131: R_ACALDt R_NADH16 R_PGM R_SUCOAS R_TKT1: 5
10132: R_ACALDt R_NADH16 R_PGM R_SUCOAS R_TKT2: 5
10133: R_ACALDt R_NADH16 R_PPC R_SUCDi R_SUCOAS: 5
10134: R_ACALDt R_NADH16 R_PPC R_SUCDi R_THD2: 5
10135: R_ACALDt R_NH4t R_O2t R_PFL R_SUCCt3: 5
10136: R_ACALDt R_NH4t R_PDH R_PFL R_SUCDi: 5
10137: R_ACALDt R_O2t R_PFL R_RPE R_SUCCt3: 5
10138: R_ACALDt R_O2t R_PFL R_SUCCt3 R_TKT2: 5
10139: R_ACALDt R_PDH R_PFL R_PPCK R_PPS: 5
10140: R_ACALDt R_PDH R_PFL R_SUCCt3 R_SUCDi: 5
10180: R_ACKr R_ACONTa R_FUM R_G6PDH2r R_H2Ot: 5
10181: R_ACKr R_ACONTa R_FUM R_GND R_H2Ot: 5
10182: R_ACKr R_ACONTa R_FUM R_H2Ot R_PGL: 5
10183: R_ACKr R_ACONTa R_FUM R_H2Ot R_RPE: 5
10184: R_ACKr R_ACONTa R_FUM R_H2Ot R_TALA: 5
10185: R_ACKr R_ACONTa R_FUM R_H2Ot R_TKT1: 5
10186: R_ACKr R_ACONTa R_FUM R_H2Ot R_TKT2: 5
10187: R_ACKr R_ACONTa R_G6PDH2r R_GLUt2r R_H2Ot: 5
10188: R_ACKr R_ACONTa R_G6PDH2r R_H2Ot R_SUCDi: 5
10189: R_ACKr R_ACONTa R_GLUt2r R_GND R_H2Ot: 5
10190: R_ACKr R_ACONTa R_GLUt2r R_H2Ot R_PGL: 5
10191: R_ACKr R_ACONTa R_GLUt2r R_H2Ot R_RPE: 5
10192: R_ACKr R_ACONTa R_GLUt2r R_H2Ot R_TALA: 5
10193: R_ACKr R_ACONTa R_GLUt2r R_H2Ot R_TKT1: 5
10194: R_ACKr R_ACONTa R_GLUt2r R_H2Ot R_TKT2: 5
10195: R_ACKr R_ACONTa R_GND R_H2Ot R_SUCDi: 5
10196: R_ACKr R_ACONTa R_H2Ot R_PGL R_SUCDi: 5
10197: R_ACKr R_ACONTa R_H2Ot R_RPE R_SUCDi: 5
10198: R_ACKr R_ACONTa R_H2Ot R_SUCDi R_TALA: 5
10199: R_ACKr R_ACONTa R_H2Ot R_SUCDi R_TKT1: 5
10200: R_ACKr R_ACONTa R_H2Ot R_SUCDi R_TKT2: 5
10240: R_ACKr R_ACONTb R_FUM R_G6PDH2r R_H2Ot: 5
10241: R_ACKr R_ACONTb R_FUM R_GND R_H2Ot: 5
10242: R_ACKr R_ACONTb R_FUM R_H2Ot R_PGL: 5
10243: R_ACKr R_ACONTb R_FUM R_H2Ot R_RPE: 5
10244: R_ACKr R_ACONTb R_FUM R_H2Ot R_TALA: 5
10245: R_ACKr R_ACONTb R_FUM R_H2Ot R_TKT1: 5
10246: R_ACKr R_ACONTb R_FUM R_H2Ot R_TKT2: 5
10247: R_ACKr R_ACONTb R_G6PDH2r R_GLUt2r R_H2Ot: 5
10248: R_ACKr R_ACONTb R_G6PDH2r R_H2Ot R_SUCDi: 5
10249: R_ACKr R_ACONTb R_GLUt2r R_GND R_H2Ot: 5
10250: R_ACKr R_ACONTb R_GLUt2r R_H2Ot R_PGL: 5
10251: R_ACKr R_ACONTb R_GLUt2r R_H2Ot R_RPE: 5
10252: R_ACKr R_ACONTb R_GLUt2r R_H2Ot R_TALA: 5
10253: R_ACKr R_ACONTb R_GLUt2r R_H2Ot R_TKT1: 5
10254: R_ACKr R_ACONTb R_GLUt2r R_H2Ot R_TKT2: 5
10255: R_ACKr R_ACONTb R_GND R_H2Ot R_SUCDi: 5
10256: R_ACKr R_ACONTb R_H2Ot R_PGL R_SUCDi: 5
10257: R_ACKr R_ACONTb R_H2Ot R_RPE R_SUCDi: 5
10258: R_ACKr R_ACONTb R_H2Ot R_SUCDi R_TALA: 5
10259: R_ACKr R_ACONTb R_H2Ot R_SUCDi R_TKT1: 5
10260: R_ACKr R_ACONTb R_H2Ot R_SUCDi R_TKT2: 5
10261: R_ACKr R_AKGDH R_ALCD2x R_NADH16 R_SUCDi: 5
10262: R_ACKr R_AKGDH R_ASPT R_NADH16 R_SUCDi: 5
10263: R_ACKr R_AKGDH R_ETOHt2r R_NADH16 R_SUCDi: 5
10275: R_ACKr R_AKGDH R_GLNabc R_MDH R_NADH16: 5
10276: R_ACKr R_AKGDH R_GLUDy R_MDH R_NADH16: 5
10277: R_ACKr R_AKGDH R_GLUt2r R_NADH16 R_SUCDi: 5
10278: R_ACKr R_AKGDH R_ICDHyr R_MDH R_NADH16: 5
10279: R_ACKr R_AKGDH R_MDH R_NADH16 R_NH4t: 5
10280: R_ACKr R_AKGDH R_MDH R_NADH16 R_SUCDi: 5
10281: R_ACKr R_ALCD2x R_ATPS4r R_NADH16 R_THD2: 5
10283: R_ACKr R_ALCD2x R_FUM R_NADH16 R_THD2: 5
10284: R_ACKr R_ALCD2x R_ME2 R_NADH16 R_THD2: 5
10285: R_ACKr R_ALCD2x R_NADH16 R_NH4t R_THD2: 5
10286: R_ACKr R_ALCD2x R_NADH16 R_SUCDi R_SUCOAS: 5
10287: R_ACKr R_ALCD2x R_NADH16 R_SUCDi R_THD2: 5
10289: R_ACKr R_ASPT R_ATPS4r R_G3PD2 R_NADTRHD: 5
10290: R_ACKr R_ASPT R_ATPS4r R_G3PD5 R_NADTRHD: 5
10291: R_ACKr R_ASPT R_CYTBD R_GLUN R_GLUSy: 5
10301: R_ACKr R_ASPT R_GLNabc R_ICL R_PPS: 5
10302: R_ACKr R_ASPT R_GLNabc R_MALS R_PPS: 5
10303: R_ACKr R_ASPT R_GLNabc R_NADH16 R_SUCDi: 5
10304: R_ACKr R_ASPT R_GLNabc R_PPS R_SUCDi: 5
10305: R_ACKr R_ASPT R_GLUDy R_ICL R_PPS: 5
10306: R_ACKr R_ASPT R_GLUDy R_MALS R_PPS: 5
10307: R_ACKr R_ASPT R_GLUDy R_NADH16 R_SUCDi: 5
10308: R_ACKr R_ASPT R_GLUDy R_PPS R_SUCDi: 5
10309: R_ACKr R_ASPT R_GLUN R_GLUSy R_O2t: 5
10310: R_ACKr R_ASPT R_H2Ot R_NADH16 R_SUCDi: 5
10311: R_ACKr R_ASPT R_NADH16 R_SUCDi R_SUCOAS: 5
10312: R_ACKr R_ATPS4r R_CO2t R_G3PD2 R_NADH16: 5
10313: R_ACKr R_ATPS4r R_CO2t R_G3PD5 R_NADH16: 5
10316: R_ACKr R_ATPS4r R_ETOHt2r R_NADH16 R_THD2: 5
10323: R_ACKr R_ATPS4r R_FORt2 R_SUCCt3 R_THD2: 5
10324: R_ACKr R_ATPS4r R_FORti R_SUCCt3 R_THD2: 5
10325: R_ACKr R_ATPS4r R_H2Ot R_NADH16 R_THD2: 5
10326: R_ACKr R_CO2t R_ME2 R_NADH16 R_THD2: 5
10327: R_ACKr R_CO2t R_NADH16 R_PPC R_THD2: 5
10328: R_ACKr R_CO2t R_NADH16 R_PPS R_THD2: 5
10366: R_ACKr R_CS R_FUM R_G6PDH2r R_H2Ot: 5
10367: R_ACKr R_CS R_FUM R_GND R_H2Ot: 5
10368: R_ACKr R_CS R_FUM R_H2Ot R_PGL: 5
10369: R_ACKr R_CS R_FUM R_H2Ot R_RPE: 5
10370: R_ACKr R_CS R_FUM R_H2Ot R_TALA: 5
10371: R_ACKr R_CS R_FUM R_H2Ot R_TKT1: 5
10372: R_ACKr R_CS R_FUM R_H2Ot R_TKT2: 5
10373: R_ACKr R_CS R_G6PDH2r R_GLUt2r R_H2Ot: 5
10374: R_ACKr R_CS R_G6PDH2r R_H2Ot R_SUCDi: 5
10375: R_ACKr R_CS R_GLUt2r R_GND R_H2Ot: 5
10376: R_ACKr R_CS R_GLUt2r R_H2Ot R_PGL: 5
10377: R_ACKr R_CS R_GLUt2r R_H2Ot R_RPE: 5
10378: R_ACKr R_CS R_GLUt2r R_H2Ot R_TALA: 5
10379: R_ACKr R_CS R_GLUt2r R_H2Ot R_TKT1: 5
10380: R_ACKr R_CS R_GLUt2r R_H2Ot R_TKT2: 5
10381: R_ACKr R_CS R_GND R_H2Ot R_SUCDi: 5
10382: R_ACKr R_CS R_H2Ot R_PGL R_SUCDi: 5
10383: R_ACKr R_CS R_H2Ot R_RPE R_SUCDi: 5
10384: R_ACKr R_CS R_H2Ot R_SUCDi R_TALA: 5
10385: R_ACKr R_CS R_H2Ot R_SUCDi R_TKT1: 5
10386: R_ACKr R_CS R_H2Ot R_SUCDi R_TKT2: 5
10388: R_ACKr R_CYSDS R_FUM R_GLNabc R_SERD_L: 5
10389: R_ACKr R_CYSDS R_FUM R_GLUDy R_SERD_L: 5
10392: R_ACKr R_CYTBD R_FUM R_GLUN R_GLUSy: 5
10393: R_ACKr R_CYTBD R_GLUDy R_GLUN R_GLUt2r: 5
10394: R_ACKr R_CYTBD R_GLUN R_GLUSy R_GLUt2r: 5
10395: R_ACKr R_CYTBD R_GLUN R_GLUSy R_MDH: 5
10397: R_ACKr R_ETOHt2r R_FUM R_NADH16 R_THD2: 5
10398: R_ACKr R_ETOHt2r R_ME2 R_NADH16 R_THD2: 5
10399: R_ACKr R_ETOHt2r R_NADH16 R_NH4t R_THD2: 5
10400: R_ACKr R_ETOHt2r R_NADH16 R_SUCDi R_SUCOAS: 5
10401: R_ACKr R_ETOHt2r R_NADH16 R_SUCDi R_THD2: 5
10452: R_ACKr R_FUM R_GLUN R_GLUSy R_NADH16: 5
10453: R_ACKr R_FUM R_GLUN R_GLUSy R_O2t: 5
10454: R_ACKr R_GLNabc R_MDH R_NADH16 R_SUCDi: 5
10455: R_ACKr R_GLNabc R_MDH R_NADH16 R_SUCOAS: 5
10456: R_ACKr R_GLUDy R_GLUN R_GLUt2r R_O2t: 5
10457: R_ACKr R_GLUDy R_MDH R_NADH16 R_SUCDi: 5
10458: R_ACKr R_GLUDy R_MDH R_NADH16 R_SUCOAS: 5
10459: R_ACKr R_GLUN R_GLUSy R_GLUt2r R_O2t: 5
10460: R_ACKr R_GLUN R_GLUSy R_MDH R_O2t: 5
10461: R_ACKr R_GLUt2r R_H2Ot R_NADH16 R_SUCDi: 5
10462: R_ACKr R_GLUt2r R_NADH16 R_SUCDi R_SUCOAS: 5
10463: R_ACKr R_H2Ot R_MDH R_NADH16 R_SUCDi: 5
10464: R_ACKr R_ICDHyr R_MDH R_NADH16 R_NH4t: 5
10465: R_ACKr R_ICDHyr R_MDH R_NADH16 R_SUCOAS: 5
10466: R_ACKr R_MDH R_NADH16 R_NH4t R_SUCOAS: 5
10467: R_ACKr R_MDH R_NADH16 R_SUCDi R_SUCOAS: 5
10469: R_ACONTa R_ACt2r R_AKGDH R_AKGt2r R_NH4t: 5
10473: R_ACONTa R_ACt2r R_AKGDH R_NH4t R_PPC: 5
10475: R_ACONTa R_ACt2r R_AKGt2r R_NH4t R_SUCOAS: 5
10477: R_ACONTa R_ACt2r R_ASPT R_ATPS4r R_GLCpts: 5
10481: R_ACONTa R_ACt2r R_ATPS4r R_GLCpts R_GLUt2r: 5
10494: R_ACONTa R_ACt2r R_G6PDH2r R_NH4t R_PFK: 5
10495: R_ACONTa R_ACt2r R_GND R_NH4t R_PFK: 5
10496: R_ACONTa R_ACt2r R_NH4t R_PFK R_PGL: 5
10497: R_ACONTa R_ACt2r R_NH4t R_PFK R_RPE: 5
10498: R_ACONTa R_ACt2r R_NH4t R_PFK R_TALA: 5
10499: R_ACONTa R_ACt2r R_NH4t R_PFK R_TKT1: 5
10500: R_ACONTa R_ACt2r R_NH4t R_PFK R_TKT2: 5
10501: R_ACONTa R_ACt2r R_NH4t R_PPC R_SUCOAS: 5
10503: R_ACONTa R_AKGDH R_AKGt2r R_CO2t R_H2Ot: 5
10505: R_ACONTa R_AKGDH R_AKGt2r R_ENO R_GLNabc: 5
10523: R_ACONTa R_AKGDH R_AKGt2r R_FBA R_GLNabc: 5
10524: R_ACONTa R_AKGDH R_AKGt2r R_FBP R_GLNabc: 5
10525: R_ACONTa R_AKGDH R_AKGt2r R_GLNS R_NH4t: 5
10526: R_ACONTa R_AKGDH R_AKGt2r R_GLNabc R_ICL: 5
10527: R_ACONTa R_AKGDH R_AKGt2r R_GLNabc R_MALS: 5
10528: R_ACONTa R_AKGDH R_AKGt2r R_GLNabc R_PGI: 5
10529: R_ACONTa R_AKGDH R_AKGt2r R_GLNabc R_PGM: 5
10530: R_ACONTa R_AKGDH R_AKGt2r R_GLNabc R_TPI: 5
10531: R_ACONTa R_AKGDH R_AKGt2r R_GLUt2r R_NH4t: 5
10570: R_ACONTa R_AKGDH R_G6PDH2r R_ICDHyr R_PFK: 5
10571: R_ACONTa R_AKGDH R_GLNS R_NH4t R_PPC: 5
10572: R_ACONTa R_AKGDH R_GLUt2r R_NH4t R_PPC: 5
10573: R_ACONTa R_AKGDH R_GND R_ICDHyr R_PFK: 5
10574: R_ACONTa R_AKGDH R_ICDHyr R_PFK R_PGL: 5
10575: R_ACONTa R_AKGDH R_ICDHyr R_PFK R_PPS: 5
10576: R_ACONTa R_AKGDH R_ICDHyr R_PFK R_RPE: 5
10577: R_ACONTa R_AKGDH R_ICDHyr R_PFK R_TALA: 5
10578: R_ACONTa R_AKGDH R_ICDHyr R_PFK R_TKT1: 5
10579: R_ACONTa R_AKGDH R_ICDHyr R_PFK R_TKT2: 5
10581: R_ACONTa R_AKGt2r R_CO2t R_ENO R_GLNabc: 5
10591: R_ACONTa R_AKGt2r R_CO2t R_FRD7 R_H2Ot: 5
10592: R_ACONTa R_AKGt2r R_CO2t R_GLNabc R_PGM: 5
10593: R_ACONTa R_AKGt2r R_CO2t R_GLNabc R_SUCCt3: 5
10594: R_ACONTa R_AKGt2r R_CO2t R_H2Ot R_SUCOAS: 5
10595: R_ACONTa R_AKGt2r R_CO2t R_PYRt2r R_SUCCt3: 5
10599: R_ACONTa R_AKGt2r R_CYTBD R_GLNabc R_SUCCt3: 5
10603: R_ACONTa R_AKGt2r R_ENO R_GLNabc R_SUCOAS: 5
10643: R_ACONTa R_AKGt2r R_FBA R_GLNabc R_SUCOAS: 5
10644: R_ACONTa R_AKGt2r R_FBP R_GLNabc R_SUCOAS: 5
10645: R_ACONTa R_AKGt2r R_GLNS R_NH4t R_SUCOAS: 5
10646: R_ACONTa R_AKGt2r R_GLNabc R_ICL R_SUCOAS: 5
10647: R_ACONTa R_AKGt2r R_GLNabc R_MALS R_SUCOAS: 5
10648: R_ACONTa R_AKGt2r R_GLNabc R_O2t R_SUCCt3: 5
10649: R_ACONTa R_AKGt2r R_GLNabc R_PGI R_SUCOAS: 5
10650: R_ACONTa R_AKGt2r R_GLNabc R_PGM R_SUCOAS: 5
10651: R_ACONTa R_AKGt2r R_GLNabc R_SUCCt3 R_SUCDi: 5
10652: R_ACONTa R_AKGt2r R_GLNabc R_SUCOAS R_TPI: 5
10653: R_ACONTa R_AKGt2r R_GLUt2r R_NH4t R_SUCOAS: 5
10655: R_ACONTa R_ALCD2x R_CO2t R_CYTBD R_GLNabc: 5
10662: R_ACONTa R_ALCD2x R_CO2t R_GLNabc R_H2Ot: 5
10663: R_ACONTa R_ALCD2x R_CO2t R_GLNabc R_O2t: 5
10672: R_ACONTa R_ALCD2x R_CYTBD R_FRD7 R_GLNabc: 5
10673: R_ACONTa R_ALCD2x R_CYTBD R_FUM R_GLNabc: 5
10674: R_ACONTa R_ALCD2x R_CYTBD R_GLNabc R_MDH: 5
10675: R_ACONTa R_ALCD2x R_CYTBD R_GLNabc R_SUCCt3: 5
10702: R_ACONTa R_ALCD2x R_FRD7 R_GLNabc R_O2t: 5
10703: R_ACONTa R_ALCD2x R_FUM R_GLNabc R_O2t: 5
10704: R_ACONTa R_ALCD2x R_G3PD2 R_GLNabc R_NADH16: 5
10705: R_ACONTa R_ALCD2x R_G3PD5 R_GLNabc R_NADH16: 5
10706: R_ACONTa R_ALCD2x R_GLNabc R_MDH R_O2t: 5
10707: R_ACONTa R_ALCD2x R_GLNabc R_O2t R_SUCCt3: 5
10709: R_ACONTa R_ASNN R_GLUN R_GLUSy R_GLUt2r: 5
10711: R_ACONTa R_ASNS1 R_GLUN R_GLUSy R_GLUt2r: 5
10712: R_ACONTa R_ASPT R_ATPS4r R_ENO R_SERD_L: 5
10715: R_ACONTa R_ASPT R_ATPS4r R_FBA R_G6PDH2r: 5
10716: R_ACONTa R_ASPT R_ATPS4r R_FBA R_GND: 5
10717: R_ACONTa R_ASPT R_ATPS4r R_FBA R_PGI: 5
10718: R_ACONTa R_ASPT R_ATPS4r R_FBA R_PGL: 5
10719: R_ACONTa R_ASPT R_ATPS4r R_FBA R_RPE: 5
10720: R_ACONTa R_ASPT R_ATPS4r R_FBA R_TALA: 5
10721: R_ACONTa R_ASPT R_ATPS4r R_FBA R_TKT1: 5
10722: R_ACONTa R_ASPT R_ATPS4r R_FBA R_TKT2: 5
10723: R_ACONTa R_ASPT R_ATPS4r R_G6PDH2r R_PGI: 5
10724: R_ACONTa R_ASPT R_ATPS4r R_G6PDH2r R_TPI: 5
10725: R_ACONTa R_ASPT R_ATPS4r R_GND R_PGI: 5
10726: R_ACONTa R_ASPT R_ATPS4r R_GND R_TPI: 5
10727: R_ACONTa R_ASPT R_ATPS4r R_PFK R_PGI: 5
10728: R_ACONTa R_ASPT R_ATPS4r R_PGI R_PGL: 5
10729: R_ACONTa R_ASPT R_ATPS4r R_PGI R_RPE: 5
10730: R_ACONTa R_ASPT R_ATPS4r R_PGI R_TALA: 5
10731: R_ACONTa R_ASPT R_ATPS4r R_PGI R_TKT1: 5
10732: R_ACONTa R_ASPT R_ATPS4r R_PGI R_TKT2: 5
10733: R_ACONTa R_ASPT R_ATPS4r R_PGI R_TPI: 5
10734: R_ACONTa R_ASPT R_ATPS4r R_PGL R_TPI: 5
10735: R_ACONTa R_ASPT R_ATPS4r R_PGM R_SERD_L: 5
10736: R_ACONTa R_ASPT R_ATPS4r R_RPE R_TPI: 5
10737: R_ACONTa R_ASPT R_ATPS4r R_TALA R_TPI: 5
10738: R_ACONTa R_ASPT R_ATPS4r R_TKT1 R_TPI: 5
10739: R_ACONTa R_ASPT R_ATPS4r R_TKT2 R_TPI: 5
10770: R_ACONTa R_ATPS4r R_FBA R_G6PDH2r R_GLUt2r: 5
10771: R_ACONTa R_ATPS4r R_FBA R_GLUt2r R_GND: 5
10772: R_ACONTa R_ATPS4r R_FBA R_GLUt2r R_PGI: 5
10773: R_ACONTa R_ATPS4r R_FBA R_GLUt2r R_PGL: 5
10774: R_ACONTa R_ATPS4r R_FBA R_GLUt2r R_RPE: 5
10775: R_ACONTa R_ATPS4r R_FBA R_GLUt2r R_TALA: 5
10776: R_ACONTa R_ATPS4r R_FBA R_GLUt2r R_TKT1: 5
10777: R_ACONTa R_ATPS4r R_FBA R_GLUt2r R_TKT2: 5
10778: R_ACONTa R_ATPS4r R_G6PDH2r R_GLUt2r R_PGI: 5
10779: R_ACONTa R_ATPS4r R_G6PDH2r R_GLUt2r R_TPI: 5
10780: R_ACONTa R_ATPS4r R_GLUt2r R_GND R_PGI: 5
10781: R_ACONTa R_ATPS4r R_GLUt2r R_GND R_TPI: 5
10782: R_ACONTa R_ATPS4r R_GLUt2r R_PFK R_PGI: 5
10783: R_ACONTa R_ATPS4r R_GLUt2r R_PGI R_PGL: 5
10784: R_ACONTa R_ATPS4r R_GLUt2r R_PGI R_RPE: 5
10785: R_ACONTa R_ATPS4r R_GLUt2r R_PGI R_TALA: 5
10786: R_ACONTa R_ATPS4r R_GLUt2r R_PGI R_TKT1: 5
10787: R_ACONTa R_ATPS4r R_GLUt2r R_PGI R_TKT2: 5
10788: R_ACONTa R_ATPS4r R_GLUt2r R_PGI R_TPI: 5
10789: R_ACONTa R_ATPS4r R_GLUt2r R_PGL R_TPI: 5
10790: R_ACONTa R_ATPS4r R_GLUt2r R_RPE R_TPI: 5
10791: R_ACONTa R_ATPS4r R_GLUt2r R_TALA R_TPI: 5
10792: R_ACONTa R_ATPS4r R_GLUt2r R_TKT1 R_TPI: 5
10793: R_ACONTa R_ATPS4r R_GLUt2r R_TKT2 R_TPI: 5
10795: R_ACONTa R_CO2t R_CYTBD R_ETOHt2r R_GLNabc: 5
10804: R_ACONTa R_CO2t R_ENO R_NH4t R_PYRt2r: 5
10805: R_ACONTa R_CO2t R_ENO R_NH4t R_THD2: 5
10812: R_ACONTa R_CO2t R_ETOHt2r R_GLNabc R_H2Ot: 5
10813: R_ACONTa R_CO2t R_ETOHt2r R_GLNabc R_O2t: 5
10840: R_ACONTa R_CO2t R_NH4t R_PGM R_PYRt2r: 5
10841: R_ACONTa R_CO2t R_NH4t R_PGM R_THD2: 5
10851: R_ACONTa R_CYTBD R_ETOHt2r R_FRD7 R_GLNabc: 5
10852: R_ACONTa R_CYTBD R_ETOHt2r R_FUM R_GLNabc: 5
10853: R_ACONTa R_CYTBD R_ETOHt2r R_GLNabc R_MDH: 5
10854: R_ACONTa R_CYTBD R_ETOHt2r R_GLNabc R_SUCCt3: 5
10873: R_ACONTa R_CYTBD R_FBA R_GLNabc R_NADTRHD: 5
10874: R_ACONTa R_CYTBD R_GLNabc R_NADTRHD R_TPI: 5
10935: R_ACONTa R_ENO R_G6PDH2r R_GLUDy R_NH4t: 5
10936: R_ACONTa R_ENO R_G6PDH2r R_H2Ot R_NH4t: 5
10937: R_ACONTa R_ENO R_G6PDH2r R_NADH16 R_NH4t: 5
10938: R_ACONTa R_ENO R_G6PDH2r R_NH4t R_SERD_L: 5
10939: R_ACONTa R_ENO R_G6PDH2r R_NH4t R_THD2: 5
10940: R_ACONTa R_ENO R_GLUDy R_GND R_NH4t: 5
10941: R_ACONTa R_ENO R_GLUDy R_NH4t R_PGL: 5
10942: R_ACONTa R_ENO R_GLUDy R_NH4t R_RPE: 5
10943: R_ACONTa R_ENO R_GLUDy R_NH4t R_TALA: 5
10944: R_ACONTa R_ENO R_GLUDy R_NH4t R_TKT1: 5
10945: R_ACONTa R_ENO R_GLUDy R_NH4t R_TKT2: 5
10946: R_ACONTa R_ENO R_GND R_H2Ot R_NH4t: 5
10947: R_ACONTa R_ENO R_GND R_NADH16 R_NH4t: 5
10948: R_ACONTa R_ENO R_GND R_NH4t R_SERD_L: 5
10949: R_ACONTa R_ENO R_GND R_NH4t R_THD2: 5
10950: R_ACONTa R_ENO R_H2Ot R_NH4t R_PGL: 5
10951: R_ACONTa R_ENO R_H2Ot R_NH4t R_RPE: 5
10952: R_ACONTa R_ENO R_H2Ot R_NH4t R_TALA: 5
10953: R_ACONTa R_ENO R_H2Ot R_NH4t R_TKT1: 5
10954: R_ACONTa R_ENO R_H2Ot R_NH4t R_TKT2: 5
10955: R_ACONTa R_ENO R_NADH16 R_NH4t R_PGI: 5
10956: R_ACONTa R_ENO R_NADH16 R_NH4t R_PGL: 5
10957: R_ACONTa R_ENO R_NADH16 R_NH4t R_RPE: 5
10958: R_ACONTa R_ENO R_NADH16 R_NH4t R_TALA: 5
10959: R_ACONTa R_ENO R_NADH16 R_NH4t R_TKT1: 5
10960: R_ACONTa R_ENO R_NADH16 R_NH4t R_TKT2: 5
10961: R_ACONTa R_ENO R_NH4t R_PGL R_SERD_L: 5
10962: R_ACONTa R_ENO R_NH4t R_PGL R_THD2: 5
10963: R_ACONTa R_ENO R_NH4t R_RPE R_SERD_L: 5
10964: R_ACONTa R_ENO R_NH4t R_RPE R_THD2: 5
10965: R_ACONTa R_ENO R_NH4t R_SERD_L R_TALA: 5
10966: R_ACONTa R_ENO R_NH4t R_SERD_L R_TKT1: 5
10967: R_ACONTa R_ENO R_NH4t R_SERD_L R_TKT2: 5
10968: R_ACONTa R_ENO R_NH4t R_TALA R_THD2: 5
10969: R_ACONTa R_ENO R_NH4t R_THD2 R_TKT1: 5
10970: R_ACONTa R_ENO R_NH4t R_THD2 R_TKT2: 5
10997: R_ACONTa R_ETOHt2r R_FRD7 R_GLNabc R_O2t: 5
10998: R_ACONTa R_ETOHt2r R_FUM R_GLNabc R_O2t: 5
10999: R_ACONTa R_ETOHt2r R_G3PD2 R_GLNabc R_NADH16: 5
11000: R_ACONTa R_ETOHt2r R_G3PD5 R_GLNabc R_NADH16: 5
11001: R_ACONTa R_ETOHt2r R_GLNabc R_MDH R_O2t: 5
11002: R_ACONTa R_ETOHt2r R_GLNabc R_O2t R_SUCCt3: 5
11640: R_ACONTa R_FBA R_G6PDH2r R_GLUt2r R_H2Ot: 5
11641: R_ACONTa R_FBA R_GLNabc R_NADTRHD R_O2t: 5
11642: R_ACONTa R_FBA R_GLUt2r R_GND R_H2Ot: 5
11643: R_ACONTa R_FBA R_GLUt2r R_H2Ot R_PGI: 5
11644: R_ACONTa R_FBA R_GLUt2r R_H2Ot R_PGL: 5
11645: R_ACONTa R_FBA R_GLUt2r R_H2Ot R_RPE: 5
11646: R_ACONTa R_FBA R_GLUt2r R_H2Ot R_TALA: 5
11647: R_ACONTa R_FBA R_GLUt2r R_H2Ot R_TKT1: 5
11648: R_ACONTa R_FUM R_G6PDH2r R_GLCpts R_H2Ot: 5
11649: R_ACONTa R_FUM R_G6PDH2r R_H2Ot R_PFK: 5
11650: R_ACONTa R_FUM R_G6PDH2r R_H2Ot R_PPC: 5
11651: R_ACONTa R_FUM R_G6PDH2r R_H2Ot R_PTAr: 5
11652: R_ACONTa R_FUM R_GLCpts R_GND R_H2Ot: 5
11653: R_ACONTa R_FUM R_GLCpts R_H2Ot R_PGL: 5
11654: R_ACONTa R_FUM R_GLCpts R_H2Ot R_RPE: 5
11655: R_ACONTa R_FUM R_GLCpts R_H2Ot R_TALA: 5
11656: R_ACONTa R_FUM R_GLCpts R_H2Ot R_TKT1: 5
11657: R_ACONTa R_FUM R_GLCpts R_H2Ot R_TKT2: 5
11658: R_ACONTa R_FUM R_GND R_H2Ot R_PFK: 5
11659: R_ACONTa R_FUM R_GND R_H2Ot R_PPC: 5
11660: R_ACONTa R_FUM R_GND R_H2Ot R_PTAr: 5
11661: R_ACONTa R_FUM R_H2Ot R_PFK R_PGL: 5
11662: R_ACONTa R_FUM R_H2Ot R_PFK R_RPE: 5
11663: R_ACONTa R_FUM R_H2Ot R_PFK R_TALA: 5
11664: R_ACONTa R_FUM R_H2Ot R_PFK R_TKT1: 5
11665: R_ACONTa R_FUM R_H2Ot R_PFK R_TKT2: 5
11666: R_ACONTa R_FUM R_H2Ot R_PGL R_PPC: 5
11667: R_ACONTa R_FUM R_H2Ot R_PGL R_PTAr: 5
11668: R_ACONTa R_FUM R_H2Ot R_PPC R_RPE: 5
11669: R_ACONTa R_FUM R_H2Ot R_PPC R_TALA: 5
11670: R_ACONTa R_FUM R_H2Ot R_PPC R_TKT1: 5
11671: R_ACONTa R_FUM R_H2Ot R_PPC R_TKT2: 5
11672: R_ACONTa R_FUM R_H2Ot R_PTAr R_RPE: 5
11673: R_ACONTa R_FUM R_H2Ot R_PTAr R_TALA: 5
11674: R_ACONTa R_FUM R_H2Ot R_PTAr R_TKT1: 5
11675: R_ACONTa R_FUM R_H2Ot R_PTAr R_TKT2: 5
11676: R_ACONTa R_G6PDH2r R_GAPD R_GLUt2r R_H2Ot: 5
11677: R_ACONTa R_G6PDH2r R_GLCpts R_GLUt2r R_H2Ot: 5
11678: R_ACONTa R_G6PDH2r R_GLCpts R_H2Ot R_SUCDi: 5
11679: R_ACONTa R_G6PDH2r R_GLNS R_H2Ot R_NH4t: 5
11680: R_ACONTa R_G6PDH2r R_GLNS R_NH4t R_PFK: 5
11681: R_ACONTa R_G6PDH2r R_GLNabc R_ME2 R_THD2: 5
11682: R_ACONTa R_G6PDH2r R_GLUDy R_ME2 R_THD2: 5
11683: R_ACONTa R_G6PDH2r R_GLUDy R_NH4t R_PGM: 5
11684: R_ACONTa R_G6PDH2r R_GLUt2r R_H2Ot R_NH4t: 5
11685: R_ACONTa R_G6PDH2r R_GLUt2r R_H2Ot R_PFK: 5
11686: R_ACONTa R_G6PDH2r R_GLUt2r R_H2Ot R_PGI: 5
11687: R_ACONTa R_G6PDH2r R_GLUt2r R_H2Ot R_PGK: 5
11688: R_ACONTa R_G6PDH2r R_GLUt2r R_H2Ot R_PTAr: 5
11689: R_ACONTa R_G6PDH2r R_GLUt2r R_H2Ot R_TPI: 5
11690: R_ACONTa R_G6PDH2r R_GLUt2r R_NH4t R_PFK: 5
11691: R_ACONTa R_G6PDH2r R_H2Ot R_NH4t R_PGM: 5
11692: R_ACONTa R_G6PDH2r R_H2Ot R_PFK R_SUCDi: 5
11693: R_ACONTa R_G6PDH2r R_H2Ot R_PPC R_SUCDi: 5
11694: R_ACONTa R_G6PDH2r R_H2Ot R_PTAr R_SUCDi: 5
11695: R_ACONTa R_G6PDH2r R_ICDHyr R_NH4t R_PFK: 5
11696: R_ACONTa R_G6PDH2r R_ICDHyr R_PFK R_SUCOAS: 5
11697: R_ACONTa R_G6PDH2r R_MDH R_NH4t R_THD2: 5
11698: R_ACONTa R_G6PDH2r R_ME2 R_NH4t R_THD2: 5
11699: R_ACONTa R_G6PDH2r R_NADH16 R_NH4t R_PGM: 5
11700: R_ACONTa R_G6PDH2r R_NH4t R_PGM R_SERD_L: 5
11701: R_ACONTa R_G6PDH2r R_NH4t R_PGM R_THD2: 5
11702: R_ACONTa R_G6PDH2r R_NH4t R_PPC R_THD2: 5
11703: R_ACONTa R_GAPD R_GLUt2r R_GND R_H2Ot: 5
11704: R_ACONTa R_GAPD R_GLUt2r R_H2Ot R_PGI: 5
11705: R_ACONTa R_GAPD R_GLUt2r R_H2Ot R_PGL: 5
11706: R_ACONTa R_GAPD R_GLUt2r R_H2Ot R_RPE: 5
11707: R_ACONTa R_GAPD R_GLUt2r R_H2Ot R_TALA: 5
11708: R_ACONTa R_GAPD R_GLUt2r R_H2Ot R_TKT1: 5
11709: R_ACONTa R_GLCpts R_GLUt2r R_GND R_H2Ot: 5
11710: R_ACONTa R_GLCpts R_GLUt2r R_H2Ot R_PGL: 5
11711: R_ACONTa R_GLCpts R_GLUt2r R_H2Ot R_RPE: 5
11712: R_ACONTa R_GLCpts R_GLUt2r R_H2Ot R_TALA: 5
11713: R_ACONTa R_GLCpts R_GLUt2r R_H2Ot R_TKT1: 5
11714: R_ACONTa R_GLCpts R_GLUt2r R_H2Ot R_TKT2: 5
11715: R_ACONTa R_GLCpts R_GND R_H2Ot R_SUCDi: 5
11716: R_ACONTa R_GLCpts R_H2Ot R_PGL R_SUCDi: 5
11717: R_ACONTa R_GLCpts R_H2Ot R_RPE R_SUCDi: 5
11718: R_ACONTa R_GLCpts R_H2Ot R_SUCDi R_TALA: 5
11719: R_ACONTa R_GLCpts R_H2Ot R_SUCDi R_TKT1: 5
11720: R_ACONTa R_GLCpts R_H2Ot R_SUCDi R_TKT2: 5
11721: R_ACONTa R_GLCpts R_ME2 R_NH4t R_THD2: 5
11722: R_ACONTa R_GLCpts R_NH4t R_PPS R_THD2: 5
11723: R_ACONTa R_GLNS R_GND R_H2Ot R_NH4t: 5
11724: R_ACONTa R_GLNS R_GND R_NH4t R_PFK: 5
11725: R_ACONTa R_GLNS R_H2Ot R_NH4t R_PGL: 5
11726: R_ACONTa R_GLNS R_H2Ot R_NH4t R_RPE: 5
11727: R_ACONTa R_GLNS R_H2Ot R_NH4t R_TALA: 5
11728: R_ACONTa R_GLNS R_H2Ot R_NH4t R_TKT1: 5
11729: R_ACONTa R_GLNS R_H2Ot R_NH4t R_TKT2: 5
11730: R_ACONTa R_GLNS R_NH4t R_PFK R_PGL: 5
11731: R_ACONTa R_GLNS R_NH4t R_PFK R_PPS: 5
11732: R_ACONTa R_GLNS R_NH4t R_PFK R_RPE: 5
11733: R_ACONTa R_GLNS R_NH4t R_PFK R_TALA: 5
11734: R_ACONTa R_GLNS R_NH4t R_PFK R_TKT1: 5
11735: R_ACONTa R_GLNS R_NH4t R_PFK R_TKT2: 5
11736: R_ACONTa R_GLNS R_NH4t R_PPC R_SUCOAS: 5
11737: R_ACONTa R_GLNabc R_GND R_ME2 R_THD2: 5
11738: R_ACONTa R_GLNabc R_ME2 R_PGL R_THD2: 5
11739: R_ACONTa R_GLNabc R_ME2 R_RPE R_THD2: 5
11740: R_ACONTa R_GLNabc R_ME2 R_TALA R_THD2: 5
11741: R_ACONTa R_GLNabc R_ME2 R_THD2 R_TKT1: 5
11742: R_ACONTa R_GLNabc R_ME2 R_THD2 R_TKT2: 5
11743: R_ACONTa R_GLNabc R_NADTRHD R_O2t R_TPI: 5
11744: R_ACONTa R_GLUDy R_GND R_ME2 R_THD2: 5
11745: R_ACONTa R_GLUDy R_GND R_NH4t R_PGM: 5
11746: R_ACONTa R_GLUDy R_ME2 R_PGL R_THD2: 5
11747: R_ACONTa R_GLUDy R_ME2 R_RPE R_THD2: 5
11748: R_ACONTa R_GLUDy R_ME2 R_TALA R_THD2: 5
11749: R_ACONTa R_GLUDy R_ME2 R_THD2 R_TKT1: 5
11750: R_ACONTa R_GLUDy R_ME2 R_THD2 R_TKT2: 5
11751: R_ACONTa R_GLUDy R_NH4t R_PGL R_PGM: 5
11752: R_ACONTa R_GLUDy R_NH4t R_PGM R_RPE: 5
11753: R_ACONTa R_GLUDy R_NH4t R_PGM R_TALA: 5
11754: R_ACONTa R_GLUDy R_NH4t R_PGM R_TKT1: 5
11755: R_ACONTa R_GLUDy R_NH4t R_PGM R_TKT2: 5
11756: R_ACONTa R_GLUt2r R_GND R_H2Ot R_NH4t: 5
11757: R_ACONTa R_GLUt2r R_GND R_H2Ot R_PFK: 5
11758: R_ACONTa R_GLUt2r R_GND R_H2Ot R_PGI: 5
11759: R_ACONTa R_GLUt2r R_GND R_H2Ot R_PGK: 5
11760: R_ACONTa R_GLUt2r R_GND R_H2Ot R_PTAr: 5
11761: R_ACONTa R_GLUt2r R_GND R_H2Ot R_TPI: 5
11762: R_ACONTa R_GLUt2r R_GND R_NH4t R_PFK: 5
11763: R_ACONTa R_GLUt2r R_H2Ot R_NH4t R_PGL: 5
11764: R_ACONTa R_GLUt2r R_H2Ot R_NH4t R_RPE: 5
11765: R_ACONTa R_GLUt2r R_H2Ot R_NH4t R_TALA: 5
11766: R_ACONTa R_GLUt2r R_H2Ot R_NH4t R_TKT1: 5
11767: R_ACONTa R_GLUt2r R_H2Ot R_NH4t R_TKT2: 5
11768: R_ACONTa R_GLUt2r R_H2Ot R_PFK R_PGI: 5
11769: R_ACONTa R_GLUt2r R_H2Ot R_PFK R_PGL: 5
11770: R_ACONTa R_GLUt2r R_H2Ot R_PFK R_RPE: 5
11771: R_ACONTa R_GLUt2r R_H2Ot R_PFK R_TALA: 5
11772: R_ACONTa R_GLUt2r R_H2Ot R_PFK R_TKT1: 5
11773: R_ACONTa R_GLUt2r R_H2Ot R_PGI R_PGK: 5
11774: R_ACONTa R_GLUt2r R_H2Ot R_PGI R_PGL: 5
11775: R_ACONTa R_GLUt2r R_H2Ot R_PGI R_RPE: 5
11776: R_ACONTa R_GLUt2r R_H2Ot R_PGI R_TALA: 5
11777: R_ACONTa R_GLUt2r R_H2Ot R_PGI R_TKT1: 5
11778: R_ACONTa R_GLUt2r R_H2Ot R_PGI R_TPI: 5
11779: R_ACONTa R_GLUt2r R_H2Ot R_PGK R_PGL: 5
11780: R_ACONTa R_GLUt2r R_H2Ot R_PGK R_RPE: 5
11781: R_ACONTa R_GLUt2r R_H2Ot R_PGK R_TALA: 5
11782: R_ACONTa R_GLUt2r R_H2Ot R_PGK R_TKT1: 5
11783: R_ACONTa R_GLUt2r R_H2Ot R_PGL R_PTAr: 5
11784: R_ACONTa R_GLUt2r R_H2Ot R_PGL R_TPI: 5
11785: R_ACONTa R_GLUt2r R_H2Ot R_PTAr R_RPE: 5
11786: R_ACONTa R_GLUt2r R_H2Ot R_PTAr R_TALA: 5
11787: R_ACONTa R_GLUt2r R_H2Ot R_PTAr R_TKT1: 5
11788: R_ACONTa R_GLUt2r R_H2Ot R_PTAr R_TKT2: 5
11789: R_ACONTa R_GLUt2r R_H2Ot R_RPE R_TPI: 5
11790: R_ACONTa R_GLUt2r R_H2Ot R_TALA R_TPI: 5
11791: R_ACONTa R_GLUt2r R_H2Ot R_TKT1 R_TPI: 5
11792: R_ACONTa R_GLUt2r R_NH4t R_PFK R_PGL: 5
11793: R_ACONTa R_GLUt2r R_NH4t R_PFK R_PPS: 5
11794: R_ACONTa R_GLUt2r R_NH4t R_PFK R_RPE: 5
11795: R_ACONTa R_GLUt2r R_NH4t R_PFK R_TALA: 5
11796: R_ACONTa R_GLUt2r R_NH4t R_PFK R_TKT1: 5
11797: R_ACONTa R_GLUt2r R_NH4t R_PFK R_TKT2: 5
11798: R_ACONTa R_GLUt2r R_NH4t R_PPC R_SUCOAS: 5
11799: R_ACONTa R_GND R_H2Ot R_NH4t R_PGM: 5
11800: R_ACONTa R_GND R_H2Ot R_PFK R_SUCDi: 5
11801: R_ACONTa R_GND R_H2Ot R_PPC R_SUCDi: 5
11802: R_ACONTa R_GND R_H2Ot R_PTAr R_SUCDi: 5
11803: R_ACONTa R_GND R_ICDHyr R_NH4t R_PFK: 5
11804: R_ACONTa R_GND R_ICDHyr R_PFK R_SUCOAS: 5
11805: R_ACONTa R_GND R_MDH R_NH4t R_THD2: 5
11806: R_ACONTa R_GND R_ME2 R_NH4t R_THD2: 5
11807: R_ACONTa R_GND R_NADH16 R_NH4t R_PGM: 5
11808: R_ACONTa R_GND R_NH4t R_PGM R_SERD_L: 5
11809: R_ACONTa R_GND R_NH4t R_PGM R_THD2: 5
11810: R_ACONTa R_GND R_NH4t R_PPC R_THD2: 5
11811: R_ACONTa R_H2Ot R_NH4t R_PGL R_PGM: 5
11812: R_ACONTa R_H2Ot R_NH4t R_PGM R_RPE: 5
11813: R_ACONTa R_H2Ot R_NH4t R_PGM R_TALA: 5
11814: R_ACONTa R_H2Ot R_NH4t R_PGM R_TKT1: 5
11815: R_ACONTa R_H2Ot R_NH4t R_PGM R_TKT2: 5
11816: R_ACONTa R_H2Ot R_PFK R_PGL R_SUCDi: 5
11817: R_ACONTa R_H2Ot R_PFK R_RPE R_SUCDi: 5
11818: R_ACONTa R_H2Ot R_PFK R_SUCDi R_TALA: 5
11819: R_ACONTa R_H2Ot R_PFK R_SUCDi R_TKT1: 5
11820: R_ACONTa R_H2Ot R_PFK R_SUCDi R_TKT2: 5
11821: R_ACONTa R_H2Ot R_PGL R_PPC R_SUCDi: 5
11822: R_ACONTa R_H2Ot R_PGL R_PTAr R_SUCDi: 5
11823: R_ACONTa R_H2Ot R_PPC R_RPE R_SUCDi: 5
11824: R_ACONTa R_H2Ot R_PPC R_SUCDi R_TALA: 5
11825: R_ACONTa R_H2Ot R_PPC R_SUCDi R_TKT1: 5
11826: R_ACONTa R_H2Ot R_PPC R_SUCDi R_TKT2: 5
11827: R_ACONTa R_H2Ot R_PTAr R_RPE R_SUCDi: 5
11828: R_ACONTa R_H2Ot R_PTAr R_SUCDi R_TALA: 5
11829: R_ACONTa R_H2Ot R_PTAr R_SUCDi R_TKT1: 5
11830: R_ACONTa R_H2Ot R_PTAr R_SUCDi R_TKT2: 5
11831: R_ACONTa R_ICDHyr R_NH4t R_PFK R_PGL: 5
11832: R_ACONTa R_ICDHyr R_NH4t R_PFK R_RPE: 5
11833: R_ACONTa R_ICDHyr R_NH4t R_PFK R_TALA: 5
11834: R_ACONTa R_ICDHyr R_NH4t R_PFK R_TKT1: 5
11835: R_ACONTa R_ICDHyr R_NH4t R_PFK R_TKT2: 5
11836: R_ACONTa R_ICDHyr R_PFK R_PGL R_SUCOAS: 5
11837: R_ACONTa R_ICDHyr R_PFK R_PPS R_SUCOAS: 5
11838: R_ACONTa R_ICDHyr R_PFK R_RPE R_SUCOAS: 5
11839: R_ACONTa R_ICDHyr R_PFK R_SUCOAS R_TALA: 5
11840: R_ACONTa R_ICDHyr R_PFK R_SUCOAS R_TKT1: 5
11841: R_ACONTa R_ICDHyr R_PFK R_SUCOAS R_TKT2: 5
11842: R_ACONTa R_MDH R_NH4t R_PGL R_THD2: 5
11843: R_ACONTa R_MDH R_NH4t R_RPE R_THD2: 5
11844: R_ACONTa R_MDH R_NH4t R_TALA R_THD2: 5
11845: R_ACONTa R_MDH R_NH4t R_THD2 R_TKT1: 5
11846: R_ACONTa R_MDH R_NH4t R_THD2 R_TKT2: 5
11847: R_ACONTa R_ME2 R_NH4t R_PGL R_THD2: 5
11848: R_ACONTa R_ME2 R_NH4t R_RPE R_THD2: 5
11849: R_ACONTa R_ME2 R_NH4t R_TALA R_THD2: 5
11850: R_ACONTa R_ME2 R_NH4t R_THD2 R_TKT1: 5
11851: R_ACONTa R_ME2 R_NH4t R_THD2 R_TKT2: 5
11852: R_ACONTa R_NADH16 R_NH4t R_PGI R_PGM: 5
11853: R_ACONTa R_NADH16 R_NH4t R_PGL R_PGM: 5
11854: R_ACONTa R_NADH16 R_NH4t R_PGM R_RPE: 5
11855: R_ACONTa R_NADH16 R_NH4t R_PGM R_TALA: 5
11856: R_ACONTa R_NADH16 R_NH4t R_PGM R_TKT1: 5
11857: R_ACONTa R_NADH16 R_NH4t R_PGM R_TKT2: 5
11858: R_ACONTa R_NH4t R_PGL R_PGM R_SERD_L: 5
11859: R_ACONTa R_NH4t R_PGL R_PGM R_THD2: 5
11860: R_ACONTa R_NH4t R_PGL R_PPC R_THD2: 5
11861: R_ACONTa R_NH4t R_PGM R_RPE R_SERD_L: 5
11862: R_ACONTa R_NH4t R_PGM R_RPE R_THD2: 5
11863: R_ACONTa R_NH4t R_PGM R_SERD_L R_TALA: 5
11864: R_ACONTa R_NH4t R_PGM R_SERD_L R_TKT1: 5
11865: R_ACONTa R_NH4t R_PGM R_SERD_L R_TKT2: 5
11866: R_ACONTa R_NH4t R_PGM R_TALA R_THD2: 5
11867: R_ACONTa R_NH4t R_PGM R_THD2 R_TKT1: 5
11868: R_ACONTa R_NH4t R_PGM R_THD2 R_TKT2: 5
11869: R_ACONTa R_NH4t R_PPC R_RPE R_THD2: 5
11870: R_ACONTa R_NH4t R_PPC R_TALA R_THD2: 5
11871: R_ACONTa R_NH4t R_PPC R_THD2 R_TKT1: 5
11872: R_ACONTa R_NH4t R_PPC R_THD2 R_TKT2: 5
11874: R_ACONTb R_ACt2r R_AKGDH R_AKGt2r R_NH4t: 5
11878: R_ACONTb R_ACt2r R_AKGDH R_NH4t R_PPC: 5
11880: R_ACONTb R_ACt2r R_AKGt2r R_NH4t R_SUCOAS: 5
11882: R_ACONTb R_ACt2r R_ASPT R_ATPS4r R_GLCpts: 5
11886: R_ACONTb R_ACt2r R_ATPS4r R_GLCpts R_GLUt2r: 5
11899: R_ACONTb R_ACt2r R_G6PDH2r R_NH4t R_PFK: 5
11900: R_ACONTb R_ACt2r R_GND R_NH4t R_PFK: 5
11901: R_ACONTb R_ACt2r R_NH4t R_PFK R_PGL: 5
11902: R_ACONTb R_ACt2r R_NH4t R_PFK R_RPE: 5
11903: R_ACONTb R_ACt2r R_NH4t R_PFK R_TALA: 5
11904: R_ACONTb R_ACt2r R_NH4t R_PFK R_TKT1: 5
11905: R_ACONTb R_ACt2r R_NH4t R_PFK R_TKT2: 5
11906: R_ACONTb R_ACt2r R_NH4t R_PPC R_SUCOAS: 5
11908: R_ACONTb R_AKGDH R_AKGt2r R_CO2t R_H2Ot: 5
11910: R_ACONTb R_AKGDH R_AKGt2r R_ENO R_GLNabc: 5
11928: R_ACONTb R_AKGDH R_AKGt2r R_FBA R_GLNabc: 5
11929: R_ACONTb R_AKGDH R_AKGt2r R_FBP R_GLNabc: 5
11930: R_ACONTb R_AKGDH R_AKGt2r R_GLNS R_NH4t: 5
11931: R_ACONTb R_AKGDH R_AKGt2r R_GLNabc R_ICL: 5
11932: R_ACONTb R_AKGDH R_AKGt2r R_GLNabc R_MALS: 5
11933: R_ACONTb R_AKGDH R_AKGt2r R_GLNabc R_PGI: 5
11934: R_ACONTb R_AKGDH R_AKGt2r R_GLNabc R_PGM: 5
11935: R_ACONTb R_AKGDH R_AKGt2r R_GLNabc R_TPI: 5
11936: R_ACONTb R_AKGDH R_AKGt2r R_GLUt2r R_NH4t: 5
11975: R_ACONTb R_AKGDH R_G6PDH2r R_ICDHyr R_PFK: 5
11976: R_ACONTb R_AKGDH R_GLNS R_NH4t R_PPC: 5
11977: R_ACONTb R_AKGDH R_GLUt2r R_NH4t R_PPC: 5
11978: R_ACONTb R_AKGDH R_GND R_ICDHyr R_PFK: 5
11979: R_ACONTb R_AKGDH R_ICDHyr R_PFK R_PGL: 5
11980: R_ACONTb R_AKGDH R_ICDHyr R_PFK R_PPS: 5
11981: R_ACONTb R_AKGDH R_ICDHyr R_PFK R_RPE: 5
11982: R_ACONTb R_AKGDH R_ICDHyr R_PFK R_TALA: 5
11983: R_ACONTb R_AKGDH R_ICDHyr R_PFK R_TKT1: 5
11984: R_ACONTb R_AKGDH R_ICDHyr R_PFK R_TKT2: 5
11986: R_ACONTb R_AKGt2r R_CO2t R_ENO R_GLNabc: 5
11996: R_ACONTb R_AKGt2r R_CO2t R_FRD7 R_H2Ot: 5
11997: R_ACONTb R_AKGt2r R_CO2t R_GLNabc R_PGM: 5
11998: R_ACONTb R_AKGt2r R_CO2t R_GLNabc R_SUCCt3: 5
11999: R_ACONTb R_AKGt2r R_CO2t R_H2Ot R_SUCOAS: 5
12000: R_ACONTb R_AKGt2r R_CO2t R_PYRt2r R_SUCCt3: 5
12004: R_ACONTb R_AKGt2r R_CYTBD R_GLNabc R_SUCCt3: 5
12008: R_ACONTb R_AKGt2r R_ENO R_GLNabc R_SUCOAS: 5
12048: R_ACONTb R_AKGt2r R_FBA R_GLNabc R_SUCOAS: 5
12049: R_ACONTb R_AKGt2r R_FBP R_GLNabc R_SUCOAS: 5
12050: R_ACONTb R_AKGt2r R_GLNS R_NH4t R_SUCOAS: 5
12051: R_ACONTb R_AKGt2r R_GLNabc R_ICL R_SUCOAS: 5
12052: R_ACONTb R_AKGt2r R_GLNabc R_MALS R_SUCOAS: 5
12053: R_ACONTb R_AKGt2r R_GLNabc R_O2t R_SUCCt3: 5
12054: R_ACONTb R_AKGt2r R_GLNabc R_PGI R_SUCOAS: 5
12055: R_ACONTb R_AKGt2r R_GLNabc R_PGM R_SUCOAS: 5
12056: R_ACONTb R_AKGt2r R_GLNabc R_SUCCt3 R_SUCDi: 5
12057: R_ACONTb R_AKGt2r R_GLNabc R_SUCOAS R_TPI: 5
12058: R_ACONTb R_AKGt2r R_GLUt2r R_NH4t R_SUCOAS: 5
12060: R_ACONTb R_ALCD2x R_CO2t R_CYTBD R_GLNabc: 5
12067: R_ACONTb R_ALCD2x R_CO2t R_GLNabc R_H2Ot: 5
12068: R_ACONTb R_ALCD2x R_CO2t R_GLNabc R_O2t: 5
12077: R_ACONTb R_ALCD2x R_CYTBD R_FRD7 R_GLNabc: 5
12078: R_ACONTb R_ALCD2x R_CYTBD R_FUM R_GLNabc: 5
12079: R_ACONTb R_ALCD2x R_CYTBD R_GLNabc R_MDH: 5
12080: R_ACONTb R_ALCD2x R_CYTBD R_GLNabc R_SUCCt3: 5
12107: R_ACONTb R_ALCD2x R_FRD7 R_GLNabc R_O2t: 5
12108: R_ACONTb R_ALCD2x R_FUM R_GLNabc R_O2t: 5
12109: R_ACONTb R_ALCD2x R_G3PD2 R_GLNabc R_NADH16: 5
12110: R_ACONTb R_ALCD2x R_G3PD5 R_GLNabc R_NADH16: 5
12111: R_ACONTb R_ALCD2x R_GLNabc R_MDH R_O2t: 5
12112: R_ACONTb R_ALCD2x R_GLNabc R_O2t R_SUCCt3: 5
12114: R_ACONTb R_ASNN R_GLUN R_GLUSy R_GLUt2r: 5
12116: R_ACONTb R_ASNS1 R_GLUN R_GLUSy R_GLUt2r: 5
12117: R_ACONTb R_ASPT R_ATPS4r R_ENO R_SERD_L: 5
12120: R_ACONTb R_ASPT R_ATPS4r R_FBA R_G6PDH2r: 5
12121: R_ACONTb R_ASPT R_ATPS4r R_FBA R_GND: 5
12122: R_ACONTb R_ASPT R_ATPS4r R_FBA R_PGI: 5
12123: R_ACONTb R_ASPT R_ATPS4r R_FBA R_PGL: 5
12124: R_ACONTb R_ASPT R_ATPS4r R_FBA R_RPE: 5
12125: R_ACONTb R_ASPT R_ATPS4r R_FBA R_TALA: 5
12126: R_ACONTb R_ASPT R_ATPS4r R_FBA R_TKT1: 5
12127: R_ACONTb R_ASPT R_ATPS4r R_FBA R_TKT2: 5
12128: R_ACONTb R_ASPT R_ATPS4r R_G6PDH2r R_PGI: 5
12129: R_ACONTb R_ASPT R_ATPS4r R_G6PDH2r R_TPI: 5
12130: R_ACONTb R_ASPT R_ATPS4r R_GND R_PGI: 5
12131: R_ACONTb R_ASPT R_ATPS4r R_GND R_TPI: 5
12132: R_ACONTb R_ASPT R_ATPS4r R_PFK R_PGI: 5
12133: R_ACONTb R_ASPT R_ATPS4r R_PGI R_PGL: 5
12134: R_ACONTb R_ASPT R_ATPS4r R_PGI R_RPE: 5
12135: R_ACONTb R_ASPT R_ATPS4r R_PGI R_TALA: 5
12136: R_ACONTb R_ASPT R_ATPS4r R_PGI R_TKT1: 5
12137: R_ACONTb R_ASPT R_ATPS4r R_PGI R_TKT2: 5
12138: R_ACONTb R_ASPT R_ATPS4r R_PGI R_TPI: 5
12139: R_ACONTb R_ASPT R_ATPS4r R_PGL R_TPI: 5
12140: R_ACONTb R_ASPT R_ATPS4r R_PGM R_SERD_L: 5
12141: R_ACONTb R_ASPT R_ATPS4r R_RPE R_TPI: 5
12142: R_ACONTb R_ASPT R_ATPS4r R_TALA R_TPI: 5
12143: R_ACONTb R_ASPT R_ATPS4r R_TKT1 R_TPI: 5
12144: R_ACONTb R_ASPT R_ATPS4r R_TKT2 R_TPI: 5
12175: R_ACONTb R_ATPS4r R_FBA R_G6PDH2r R_GLUt2r: 5
12176: R_ACONTb R_ATPS4r R_FBA R_GLUt2r R_GND: 5
12177: R_ACONTb R_ATPS4r R_FBA R_GLUt2r R_PGI: 5
12178: R_ACONTb R_ATPS4r R_FBA R_GLUt2r R_PGL: 5
12179: R_ACONTb R_ATPS4r R_FBA R_GLUt2r R_RPE: 5
12180: R_ACONTb R_ATPS4r R_FBA R_GLUt2r R_TALA: 5
12181: R_ACONTb R_ATPS4r R_FBA R_GLUt2r R_TKT1: 5
12182: R_ACONTb R_ATPS4r R_FBA R_GLUt2r R_TKT2: 5
12183: R_ACONTb R_ATPS4r R_G6PDH2r R_GLUt2r R_PGI: 5
12184: R_ACONTb R_ATPS4r R_G6PDH2r R_GLUt2r R_TPI: 5
12185: R_ACONTb R_ATPS4r R_GLUt2r R_GND R_PGI: 5
12186: R_ACONTb R_ATPS4r R_GLUt2r R_GND R_TPI: 5
12187: R_ACONTb R_ATPS4r R_GLUt2r R_PFK R_PGI: 5
12188: R_ACONTb R_ATPS4r R_GLUt2r R_PGI R_PGL: 5
12189: R_ACONTb R_ATPS4r R_GLUt2r R_PGI R_RPE: 5
12190: R_ACONTb R_ATPS4r R_GLUt2r R_PGI R_TALA: 5
12191: R_ACONTb R_ATPS4r R_GLUt2r R_PGI R_TKT1: 5
12192: R_ACONTb R_ATPS4r R_GLUt2r R_PGI R_TKT2: 5
12193: R_ACONTb R_ATPS4r R_GLUt2r R_PGI R_TPI: 5
12194: R_ACONTb R_ATPS4r R_GLUt2r R_PGL R_TPI: 5
12195: R_ACONTb R_ATPS4r R_GLUt2r R_RPE R_TPI: 5
12196: R_ACONTb R_ATPS4r R_GLUt2r R_TALA R_TPI: 5
12197: R_ACONTb R_ATPS4r R_GLUt2r R_TKT1 R_TPI: 5
12198: R_ACONTb R_ATPS4r R_GLUt2r R_TKT2 R_TPI: 5
12200: R_ACONTb R_CO2t R_CYTBD R_ETOHt2r R_GLNabc: 5
12209: R_ACONTb R_CO2t R_ENO R_NH4t R_PYRt2r: 5
12210: R_ACONTb R_CO2t R_ENO R_NH4t R_THD2: 5
12217: R_ACONTb R_CO2t R_ETOHt2r R_GLNabc R_H2Ot: 5
12218: R_ACONTb R_CO2t R_ETOHt2r R_GLNabc R_O2t: 5
12245: R_ACONTb R_CO2t R_NH4t R_PGM R_PYRt2r: 5
12246: R_ACONTb R_CO2t R_NH4t R_PGM R_THD2: 5
12256: R_ACONTb R_CYTBD R_ETOHt2r R_FRD7 R_GLNabc: 5
12257: R_ACONTb R_CYTBD R_ETOHt2r R_FUM R_GLNabc: 5
12258: R_ACONTb R_CYTBD R_ETOHt2r R_GLNabc R_MDH: 5
12259: R_ACONTb R_CYTBD R_ETOHt2r R_GLNabc R_SUCCt3: 5
12278: R_ACONTb R_CYTBD R_FBA R_GLNabc R_NADTRHD: 5
12279: R_ACONTb R_CYTBD R_GLNabc R_NADTRHD R_TPI: 5
12340: R_ACONTb R_ENO R_G6PDH2r R_GLUDy R_NH4t: 5
12341: R_ACONTb R_ENO R_G6PDH2r R_H2Ot R_NH4t: 5
12342: R_ACONTb R_ENO R_G6PDH2r R_NADH16 R_NH4t: 5
12343: R_ACONTb R_ENO R_G6PDH2r R_NH4t R_SERD_L: 5
12344: R_ACONTb R_ENO R_G6PDH2r R_NH4t R_THD2: 5
12345: R_ACONTb R_ENO R_GLUDy R_GND R_NH4t: 5
12346: R_ACONTb R_ENO R_GLUDy R_NH4t R_PGL: 5
12347: R_ACONTb R_ENO R_GLUDy R_NH4t R_RPE: 5
12348: R_ACONTb R_ENO R_GLUDy R_NH4t R_TALA: 5
12349: R_ACONTb R_ENO R_GLUDy R_NH4t R_TKT1: 5
12350: R_ACONTb R_ENO R_GLUDy R_NH4t R_TKT2: 5
12351: R_ACONTb R_ENO R_GND R_H2Ot R_NH4t: 5
12352: R_ACONTb R_ENO R_GND R_NADH16 R_NH4t: 5
12353: R_ACONTb R_ENO R_GND R_NH4t R_SERD_L: 5
12354: R_ACONTb R_ENO R_GND R_NH4t R_THD2: 5
12355: R_ACONTb R_ENO R_H2Ot R_NH4t R_PGL: 5
12356: R_ACONTb R_ENO R_H2Ot R_NH4t R_RPE: 5
12357: R_ACONTb R_ENO R_H2Ot R_NH4t R_TALA: 5
12358: R_ACONTb R_ENO R_H2Ot R_NH4t R_TKT1: 5
12359: R_ACONTb R_ENO R_H2Ot R_NH4t R_TKT2: 5
12360: R_ACONTb R_ENO R_NADH16 R_NH4t R_PGI: 5
12361: R_ACONTb R_ENO R_NADH16 R_NH4t R_PGL: 5
12362: R_ACONTb R_ENO R_NADH16 R_NH4t R_RPE: 5
12363: R_ACONTb R_ENO R_NADH16 R_NH4t R_TALA: 5
12364: R_ACONTb R_ENO R_NADH16 R_NH4t R_TKT1: 5
12365: R_ACONTb R_ENO R_NADH16 R_NH4t R_TKT2: 5
12366: R_ACONTb R_ENO R_NH4t R_PGL R_SERD_L: 5
12367: R_ACONTb R_ENO R_NH4t R_PGL R_THD2: 5
12368: R_ACONTb R_ENO R_NH4t R_RPE R_SERD_L: 5
12369: R_ACONTb R_ENO R_NH4t R_RPE R_THD2: 5
12370: R_ACONTb R_ENO R_NH4t R_SERD_L R_TALA: 5
12371: R_ACONTb R_ENO R_NH4t R_SERD_L R_TKT1: 5
12372: R_ACONTb R_ENO R_NH4t R_SERD_L R_TKT2: 5
12373: R_ACONTb R_ENO R_NH4t R_TALA R_THD2: 5
12374: R_ACONTb R_ENO R_NH4t R_THD2 R_TKT1: 5
12375: R_ACONTb R_ENO R_NH4t R_THD2 R_TKT2: 5
12402: R_ACONTb R_ETOHt2r R_FRD7 R_GLNabc R_O2t: 5
12403: R_ACONTb R_ETOHt2r R_FUM R_GLNabc R_O2t: 5
12404: R_ACONTb R_ETOHt2r R_G3PD2 R_GLNabc R_NADH16: 5
12405: R_ACONTb R_ETOHt2r R_G3PD5 R_GLNabc R_NADH16: 5
12406: R_ACONTb R_ETOHt2r R_GLNabc R_MDH R_O2t: 5
12407: R_ACONTb R_ETOHt2r R_GLNabc R_O2t R_SUCCt3: 5
13045: R_ACONTb R_FBA R_G6PDH2r R_GLUt2r R_H2Ot: 5
13046: R_ACONTb R_FBA R_GLNabc R_NADTRHD R_O2t: 5
13047: R_ACONTb R_FBA R_GLUt2r R_GND R_H2Ot: 5
13048: R_ACONTb R_FBA R_GLUt2r R_H2Ot R_PGI: 5
13049: R_ACONTb R_FBA R_GLUt2r R_H2Ot R_PGL: 5
13050: R_ACONTb R_FBA R_GLUt2r R_H2Ot R_RPE: 5
13051: R_ACONTb R_FBA R_GLUt2r R_H2Ot R_TALA: 5
13052: R_ACONTb R_FBA R_GLUt2r R_H2Ot R_TKT1: 5
13053: R_ACONTb R_FUM R_G6PDH2r R_GLCpts R_H2Ot: 5
13054: R_ACONTb R_FUM R_G6PDH2r R_H2Ot R_PFK: 5
13055: R_ACONTb R_FUM R_G6PDH2r R_H2Ot R_PPC: 5
13056: R_ACONTb R_FUM R_G6PDH2r R_H2Ot R_PTAr: 5
13057: R_ACONTb R_FUM R_GLCpts R_GND R_H2Ot: 5
13058: R_ACONTb R_FUM R_GLCpts R_H2Ot R_PGL: 5
13059: R_ACONTb R_FUM R_GLCpts R_H2Ot R_RPE: 5
13060: R_ACONTb R_FUM R_GLCpts R_H2Ot R_TALA: 5
13061: R_ACONTb R_FUM R_GLCpts R_H2Ot R_TKT1: 5
13062: R_ACONTb R_FUM R_GLCpts R_H2Ot R_TKT2: 5
13063: R_ACONTb R_FUM R_GND R_H2Ot R_PFK: 5
13064: R_ACONTb R_FUM R_GND R_H2Ot R_PPC: 5
13065: R_ACONTb R_FUM R_GND R_H2Ot R_PTAr: 5
13066: R_ACONTb R_FUM R_H2Ot R_PFK R_PGL: 5
13067: R_ACONTb R_FUM R_H2Ot R_PFK R_RPE: 5
13068: R_ACONTb R_FUM R_H2Ot R_PFK R_TALA: 5
13069: R_ACONTb R_FUM R_H2Ot R_PFK R_TKT1: 5
13070: R_ACONTb R_FUM R_H2Ot R_PFK R_TKT2: 5
13071: R_ACONTb R_FUM R_H2Ot R_PGL R_PPC: 5
13072: R_ACONTb R_FUM R_H2Ot R_PGL R_PTAr: 5
13073: R_ACONTb R_FUM R_H2Ot R_PPC R_RPE: 5
13074: R_ACONTb R_FUM R_H2Ot R_PPC R_TALA: 5
13075: R_ACONTb R_FUM R_H2Ot R_PPC R_TKT1: 5
13076: R_ACONTb R_FUM R_H2Ot R_PPC R_TKT2: 5
13077: R_ACONTb R_FUM R_H2Ot R_PTAr R_RPE: 5
13078: R_ACONTb R_FUM R_H2Ot R_PTAr R_TALA: 5
13079: R_ACONTb R_FUM R_H2Ot R_PTAr R_TKT1: 5
13080: R_ACONTb R_FUM R_H2Ot R_PTAr R_TKT2: 5
13081: R_ACONTb R_G6PDH2r R_GAPD R_GLUt2r R_H2Ot: 5
13082: R_ACONTb R_G6PDH2r R_GLCpts R_GLUt2r R_H2Ot: 5
13083: R_ACONTb R_G6PDH2r R_GLCpts R_H2Ot R_SUCDi: 5
13084: R_ACONTb R_G6PDH2r R_GLNS R_H2Ot R_NH4t: 5
13085: R_ACONTb R_G6PDH2r R_GLNS R_NH4t R_PFK: 5
13086: R_ACONTb R_G6PDH2r R_GLNabc R_ME2 R_THD2: 5
13087: R_ACONTb R_G6PDH2r R_GLUDy R_ME2 R_THD2: 5
13088: R_ACONTb R_G6PDH2r R_GLUDy R_NH4t R_PGM: 5
13089: R_ACONTb R_G6PDH2r R_GLUt2r R_H2Ot R_NH4t: 5
13090: R_ACONTb R_G6PDH2r R_GLUt2r R_H2Ot R_PFK: 5
13091: R_ACONTb R_G6PDH2r R_GLUt2r R_H2Ot R_PGI: 5
13092: R_ACONTb R_G6PDH2r R_GLUt2r R_H2Ot R_PGK: 5
13093: R_ACONTb R_G6PDH2r R_GLUt2r R_H2Ot R_PTAr: 5
13094: R_ACONTb R_G6PDH2r R_GLUt2r R_H2Ot R_TPI: 5
13095: R_ACONTb R_G6PDH2r R_GLUt2r R_NH4t R_PFK: 5
13096: R_ACONTb R_G6PDH2r R_H2Ot R_NH4t R_PGM: 5
13097: R_ACONTb R_G6PDH2r R_H2Ot R_PFK R_SUCDi: 5
13098: R_ACONTb R_G6PDH2r R_H2Ot R_PPC R_SUCDi: 5
13099: R_ACONTb R_G6PDH2r R_H2Ot R_PTAr R_SUCDi: 5
13100: R_ACONTb R_G6PDH2r R_ICDHyr R_NH4t R_PFK: 5
13101: R_ACONTb R_G6PDH2r R_ICDHyr R_PFK R_SUCOAS: 5
13102: R_ACONTb R_G6PDH2r R_MDH R_NH4t R_THD2: 5
13103: R_ACONTb R_G6PDH2r R_ME2 R_NH4t R_THD2: 5
13104: R_ACONTb R_G6PDH2r R_NADH16 R_NH4t R_PGM: 5
13105: R_ACONTb R_G6PDH2r R_NH4t R_PGM R_SERD_L: 5
13106: R_ACONTb R_G6PDH2r R_NH4t R_PGM R_THD2: 5
13107: R_ACONTb R_G6PDH2r R_NH4t R_PPC R_THD2: 5
13108: R_ACONTb R_GAPD R_GLUt2r R_GND R_H2Ot: 5
13109: R_ACONTb R_GAPD R_GLUt2r R_H2Ot R_PGI: 5
13110: R_ACONTb R_GAPD R_GLUt2r R_H2Ot R_PGL: 5
13111: R_ACONTb R_GAPD R_GLUt2r R_H2Ot R_RPE: 5
13112: R_ACONTb R_GAPD R_GLUt2r R_H2Ot R_TALA: 5
13113: R_ACONTb R_GAPD R_GLUt2r R_H2Ot R_TKT1: 5
13114: R_ACONTb R_GLCpts R_GLUt2r R_GND R_H2Ot: 5
13115: R_ACONTb R_GLCpts R_GLUt2r R_H2Ot R_PGL: 5
13116: R_ACONTb R_GLCpts R_GLUt2r R_H2Ot R_RPE: 5
13117: R_ACONTb R_GLCpts R_GLUt2r R_H2Ot R_TALA: 5
13118: R_ACONTb R_GLCpts R_GLUt2r R_H2Ot R_TKT1: 5
13119: R_ACONTb R_GLCpts R_GLUt2r R_H2Ot R_TKT2: 5
13120: R_ACONTb R_GLCpts R_GND R_H2Ot R_SUCDi: 5
13121: R_ACONTb R_GLCpts R_H2Ot R_PGL R_SUCDi: 5
13122: R_ACONTb R_GLCpts R_H2Ot R_RPE R_SUCDi: 5
13123: R_ACONTb R_GLCpts R_H2Ot R_SUCDi R_TALA: 5
13124: R_ACONTb R_GLCpts R_H2Ot R_SUCDi R_TKT1: 5
13125: R_ACONTb R_GLCpts R_H2Ot R_SUCDi R_TKT2: 5
13126: R_ACONTb R_GLCpts R_ME2 R_NH4t R_THD2: 5
13127: R_ACONTb R_GLCpts R_NH4t R_PPS R_THD2: 5
13128: R_ACONTb R_GLNS R_GND R_H2Ot R_NH4t: 5
13129: R_ACONTb R_GLNS R_GND R_NH4t R_PFK: 5
13130: R_ACONTb R_GLNS R_H2Ot R_NH4t R_PGL: 5
13131: R_ACONTb R_GLNS R_H2Ot R_NH4t R_RPE: 5
13132: R_ACONTb R_GLNS R_H2Ot R_NH4t R_TALA: 5
13133: R_ACONTb R_GLNS R_H2Ot R_NH4t R_TKT1: 5
13134: R_ACONTb R_GLNS R_H2Ot R_NH4t R_TKT2: 5
13135: R_ACONTb R_GLNS R_NH4t R_PFK R_PGL: 5
13136: R_ACONTb R_GLNS R_NH4t R_PFK R_PPS: 5
13137: R_ACONTb R_GLNS R_NH4t R_PFK R_RPE: 5
13138: R_ACONTb R_GLNS R_NH4t R_PFK R_TALA: 5
13139: R_ACONTb R_GLNS R_NH4t R_PFK R_TKT1: 5
13140: R_ACONTb R_GLNS R_NH4t R_PFK R_TKT2: 5
13141: R_ACONTb R_GLNS R_NH4t R_PPC R_SUCOAS: 5
13142: R_ACONTb R_GLNabc R_GND R_ME2 R_THD2: 5
13143: R_ACONTb R_GLNabc R_ME2 R_PGL R_THD2: 5
13144: R_ACONTb R_GLNabc R_ME2 R_RPE R_THD2: 5
13145: R_ACONTb R_GLNabc R_ME2 R_TALA R_THD2: 5
13146: R_ACONTb R_GLNabc R_ME2 R_THD2 R_TKT1: 5
13147: R_ACONTb R_GLNabc R_ME2 R_THD2 R_TKT2: 5
13148: R_ACONTb R_GLNabc R_NADTRHD R_O2t R_TPI: 5
13149: R_ACONTb R_GLUDy R_GND R_ME2 R_THD2: 5
13150: R_ACONTb R_GLUDy R_GND R_NH4t R_PGM: 5
13151: R_ACONTb R_GLUDy R_ME2 R_PGL R_THD2: 5
13152: R_ACONTb R_GLUDy R_ME2 R_RPE R_THD2: 5
13153: R_ACONTb R_GLUDy R_ME2 R_TALA R_THD2: 5
13154: R_ACONTb R_GLUDy R_ME2 R_THD2 R_TKT1: 5
13155: R_ACONTb R_GLUDy R_ME2 R_THD2 R_TKT2: 5
13156: R_ACONTb R_GLUDy R_NH4t R_PGL R_PGM: 5
13157: R_ACONTb R_GLUDy R_NH4t R_PGM R_RPE: 5
13158: R_ACONTb R_GLUDy R_NH4t R_PGM R_TALA: 5
13159: R_ACONTb R_GLUDy R_NH4t R_PGM R_TKT1: 5
13160: R_ACONTb R_GLUDy R_NH4t R_PGM R_TKT2: 5
13161: R_ACONTb R_GLUt2r R_GND R_H2Ot R_NH4t: 5
13162: R_ACONTb R_GLUt2r R_GND R_H2Ot R_PFK: 5
13163: R_ACONTb R_GLUt2r R_GND R_H2Ot R_PGI: 5
13164: R_ACONTb R_GLUt2r R_GND R_H2Ot R_PGK: 5
13165: R_ACONTb R_GLUt2r R_GND R_H2Ot R_PTAr: 5
13166: R_ACONTb R_GLUt2r R_GND R_H2Ot R_TPI: 5
13167: R_ACONTb R_GLUt2r R_GND R_NH4t R_PFK: 5
13168: R_ACONTb R_GLUt2r R_H2Ot R_NH4t R_PGL: 5
13169: R_ACONTb R_GLUt2r R_H2Ot R_NH4t R_RPE: 5
13170: R_ACONTb R_GLUt2r R_H2Ot R_NH4t R_TALA: 5
13171: R_ACONTb R_GLUt2r R_H2Ot R_NH4t R_TKT1: 5
13172: R_ACONTb R_GLUt2r R_H2Ot R_NH4t R_TKT2: 5
13173: R_ACONTb R_GLUt2r R_H2Ot R_PFK R_PGI: 5
13174: R_ACONTb R_GLUt2r R_H2Ot R_PFK R_PGL: 5
13175: R_ACONTb R_GLUt2r R_H2Ot R_PFK R_RPE: 5
13176: R_ACONTb R_GLUt2r R_H2Ot R_PFK R_TALA: 5
13177: R_ACONTb R_GLUt2r R_H2Ot R_PFK R_TKT1: 5
13178: R_ACONTb R_GLUt2r R_H2Ot R_PGI R_PGK: 5
13179: R_ACONTb R_GLUt2r R_H2Ot R_PGI R_PGL: 5
13180: R_ACONTb R_GLUt2r R_H2Ot R_PGI R_RPE: 5
13181: R_ACONTb R_GLUt2r R_H2Ot R_PGI R_TALA: 5
13182: R_ACONTb R_GLUt2r R_H2Ot R_PGI R_TKT1: 5
13183: R_ACONTb R_GLUt2r R_H2Ot R_PGI R_TPI: 5
13184: R_ACONTb R_GLUt2r R_H2Ot R_PGK R_PGL: 5
13185: R_ACONTb R_GLUt2r R_H2Ot R_PGK R_RPE: 5
13186: R_ACONTb R_GLUt2r R_H2Ot R_PGK R_TALA: 5
13187: R_ACONTb R_GLUt2r R_H2Ot R_PGK R_TKT1: 5
13188: R_ACONTb R_GLUt2r R_H2Ot R_PGL R_PTAr: 5
13189: R_ACONTb R_GLUt2r R_H2Ot R_PGL R_TPI: 5
13190: R_ACONTb R_GLUt2r R_H2Ot R_PTAr R_RPE: 5
13191: R_ACONTb R_GLUt2r R_H2Ot R_PTAr R_TALA: 5
13192: R_ACONTb R_GLUt2r R_H2Ot R_PTAr R_TKT1: 5
13193: R_ACONTb R_GLUt2r R_H2Ot R_PTAr R_TKT2: 5
13194: R_ACONTb R_GLUt2r R_H2Ot R_RPE R_TPI: 5
13195: R_ACONTb R_GLUt2r R_H2Ot R_TALA R_TPI: 5
13196: R_ACONTb R_GLUt2r R_H2Ot R_TKT1 R_TPI: 5
13197: R_ACONTb R_GLUt2r R_NH4t R_PFK R_PGL: 5
13198: R_ACONTb R_GLUt2r R_NH4t R_PFK R_PPS: 5
13199: R_ACONTb R_GLUt2r R_NH4t R_PFK R_RPE: 5
13200: R_ACONTb R_GLUt2r R_NH4t R_PFK R_TALA: 5
13201: R_ACONTb R_GLUt2r R_NH4t R_PFK R_TKT1: 5
13202: R_ACONTb R_GLUt2r R_NH4t R_PFK R_TKT2: 5
13203: R_ACONTb R_GLUt2r R_NH4t R_PPC R_SUCOAS: 5
13204: R_ACONTb R_GND R_H2Ot R_NH4t R_PGM: 5
13205: R_ACONTb R_GND R_H2Ot R_PFK R_SUCDi: 5
13206: R_ACONTb R_GND R_H2Ot R_PPC R_SUCDi: 5
13207: R_ACONTb R_GND R_H2Ot R_PTAr R_SUCDi: 5
13208: R_ACONTb R_GND R_ICDHyr R_NH4t R_PFK: 5
13209: R_ACONTb R_GND R_ICDHyr R_PFK R_SUCOAS: 5
13210: R_ACONTb R_GND R_MDH R_NH4t R_THD2: 5
13211: R_ACONTb R_GND R_ME2 R_NH4t R_THD2: 5
13212: R_ACONTb R_GND R_NADH16 R_NH4t R_PGM: 5
13213: R_ACONTb R_GND R_NH4t R_PGM R_SERD_L: 5
13214: R_ACONTb R_GND R_NH4t R_PGM R_THD2: 5
13215: R_ACONTb R_GND R_NH4t R_PPC R_THD2: 5
13216: R_ACONTb R_H2Ot R_NH4t R_PGL R_PGM: 5
13217: R_ACONTb R_H2Ot R_NH4t R_PGM R_RPE: 5
13218: R_ACONTb R_H2Ot R_NH4t R_PGM R_TALA: 5
13219: R_ACONTb R_H2Ot R_NH4t R_PGM R_TKT1: 5
13220: R_ACONTb R_H2Ot R_NH4t R_PGM R_TKT2: 5
13221: R_ACONTb R_H2Ot R_PFK R_PGL R_SUCDi: 5
13222: R_ACONTb R_H2Ot R_PFK R_RPE R_SUCDi: 5
13223: R_ACONTb R_H2Ot R_PFK R_SUCDi R_TALA: 5
13224: R_ACONTb R_H2Ot R_PFK R_SUCDi R_TKT1: 5
13225: R_ACONTb R_H2Ot R_PFK R_SUCDi R_TKT2: 5
13226: R_ACONTb R_H2Ot R_PGL R_PPC R_SUCDi: 5
13227: R_ACONTb R_H2Ot R_PGL R_PTAr R_SUCDi: 5
13228: R_ACONTb R_H2Ot R_PPC R_RPE R_SUCDi: 5
13229: R_ACONTb R_H2Ot R_PPC R_SUCDi R_TALA: 5
13230: R_ACONTb R_H2Ot R_PPC R_SUCDi R_TKT1: 5
13231: R_ACONTb R_H2Ot R_PPC R_SUCDi R_TKT2: 5
13232: R_ACONTb R_H2Ot R_PTAr R_RPE R_SUCDi: 5
13233: R_ACONTb R_H2Ot R_PTAr R_SUCDi R_TALA: 5
13234: R_ACONTb R_H2Ot R_PTAr R_SUCDi R_TKT1: 5
13235: R_ACONTb R_H2Ot R_PTAr R_SUCDi R_TKT2: 5
13236: R_ACONTb R_ICDHyr R_NH4t R_PFK R_PGL: 5
13237: R_ACONTb R_ICDHyr R_NH4t R_PFK R_RPE: 5
13238: R_ACONTb R_ICDHyr R_NH4t R_PFK R_TALA: 5
13239: R_ACONTb R_ICDHyr R_NH4t R_PFK R_TKT1: 5
13240: R_ACONTb R_ICDHyr R_NH4t R_PFK R_TKT2: 5
13241: R_ACONTb R_ICDHyr R_PFK R_PGL R_SUCOAS: 5
13242: R_ACONTb R_ICDHyr R_PFK R_PPS R_SUCOAS: 5
13243: R_ACONTb R_ICDHyr R_PFK R_RPE R_SUCOAS: 5
13244: R_ACONTb R_ICDHyr R_PFK R_SUCOAS R_TALA: 5
13245: R_ACONTb R_ICDHyr R_PFK R_SUCOAS R_TKT1: 5
13246: R_ACONTb R_ICDHyr R_PFK R_SUCOAS R_TKT2: 5
13247: R_ACONTb R_MDH R_NH4t R_PGL R_THD2: 5
13248: R_ACONTb R_MDH R_NH4t R_RPE R_THD2: 5
13249: R_ACONTb R_MDH R_NH4t R_TALA R_THD2: 5
13250: R_ACONTb R_MDH R_NH4t R_THD2 R_TKT1: 5
13251: R_ACONTb R_MDH R_NH4t R_THD2 R_TKT2: 5
13252: R_ACONTb R_ME2 R_NH4t R_PGL R_THD2: 5
13253: R_ACONTb R_ME2 R_NH4t R_RPE R_THD2: 5
13254: R_ACONTb R_ME2 R_NH4t R_TALA R_THD2: 5
13255: R_ACONTb R_ME2 R_NH4t R_THD2 R_TKT1: 5
13256: R_ACONTb R_ME2 R_NH4t R_THD2 R_TKT2: 5
13257: R_ACONTb R_NADH16 R_NH4t R_PGI R_PGM: 5
13258: R_ACONTb R_NADH16 R_NH4t R_PGL R_PGM: 5
13259: R_ACONTb R_NADH16 R_NH4t R_PGM R_RPE: 5
13260: R_ACONTb R_NADH16 R_NH4t R_PGM R_TALA: 5
13261: R_ACONTb R_NADH16 R_NH4t R_PGM R_TKT1: 5
13262: R_ACONTb R_NADH16 R_NH4t R_PGM R_TKT2: 5
13263: R_ACONTb R_NH4t R_PGL R_PGM R_SERD_L: 5
13264: R_ACONTb R_NH4t R_PGL R_PGM R_THD2: 5
13265: R_ACONTb R_NH4t R_PGL R_PPC R_THD2: 5
13266: R_ACONTb R_NH4t R_PGM R_RPE R_SERD_L: 5
13267: R_ACONTb R_NH4t R_PGM R_RPE R_THD2: 5
13268: R_ACONTb R_NH4t R_PGM R_SERD_L R_TALA: 5
13269: R_ACONTb R_NH4t R_PGM R_SERD_L R_TKT1: 5
13270: R_ACONTb R_NH4t R_PGM R_SERD_L R_TKT2: 5
13271: R_ACONTb R_NH4t R_PGM R_TALA R_THD2: 5
13272: R_ACONTb R_NH4t R_PGM R_THD2 R_TKT1: 5
13273: R_ACONTb R_NH4t R_PGM R_THD2 R_TKT2: 5
13274: R_ACONTb R_NH4t R_PPC R_RPE R_THD2: 5
13275: R_ACONTb R_NH4t R_PPC R_TALA R_THD2: 5
13276: R_ACONTb R_NH4t R_PPC R_THD2 R_TKT1: 5
13277: R_ACONTb R_NH4t R_PPC R_THD2 R_TKT2: 5
13279: R_ACt2r R_AKGDH R_AKGt2r R_ATPS4r R_NH4t: 5
13281: R_ACt2r R_AKGDH R_AKGt2r R_CS R_NH4t: 5
13283: R_ACt2r R_AKGDH R_AKGt2r R_CYTBD R_GLCpts: 5
13284: R_ACt2r R_AKGDH R_AKGt2r R_CYTBD R_PPC: 5
13291: R_ACt2r R_AKGDH R_AKGt2r R_GLCpts R_O2t: 5
13292: R_ACt2r R_AKGDH R_AKGt2r R_O2t R_PPC: 5
13294: R_ACt2r R_AKGDH R_ASPT R_CYTBD R_GLCpts: 5
13295: R_ACt2r R_AKGDH R_ASPT R_CYTBD R_PPC: 5
13300: R_ACt2r R_AKGDH R_ASPT R_GLCpts R_O2t: 5
13301: R_ACt2r R_AKGDH R_ASPT R_O2t R_PPC: 5
13302: R_ACt2r R_AKGDH R_ATPS4r R_CO2t R_PFK: 5
13306: R_ACt2r R_AKGDH R_ATPS4r R_G6PDH2r R_PFK: 5
13307: R_ACt2r R_AKGDH R_ATPS4r R_GND R_PFK: 5
13308: R_ACt2r R_AKGDH R_ATPS4r R_PFK R_PGL: 5
13309: R_ACt2r R_AKGDH R_ATPS4r R_PFK R_PPS: 5
13310: R_ACt2r R_AKGDH R_ATPS4r R_PFK R_RPE: 5
13311: R_ACt2r R_AKGDH R_ATPS4r R_PFK R_TALA: 5
13312: R_ACt2r R_AKGDH R_ATPS4r R_PFK R_TKT1: 5
13313: R_ACt2r R_AKGDH R_ATPS4r R_PFK R_TKT2: 5
13317: R_ACt2r R_AKGDH R_CS R_NH4t R_PPC: 5
13327: R_ACt2r R_AKGDH R_CYTBD R_FUM R_GLCpts: 5
13328: R_ACt2r R_AKGDH R_CYTBD R_FUM R_PPC: 5
13329: R_ACt2r R_AKGDH R_CYTBD R_GLCpts R_GLUt2r: 5
13330: R_ACt2r R_AKGDH R_CYTBD R_GLCpts R_MDH: 5
13331: R_ACt2r R_AKGDH R_CYTBD R_GLUt2r R_PPC: 5
13373: R_ACt2r R_AKGDH R_FUM R_GLCpts R_NADH16: 5
13374: R_ACt2r R_AKGDH R_FUM R_GLCpts R_O2t: 5
13375: R_ACt2r R_AKGDH R_FUM R_NADH16 R_PPC: 5
13376: R_ACt2r R_AKGDH R_FUM R_O2t R_PPC: 5
13377: R_ACt2r R_AKGDH R_GLCpts R_GLUt2r R_O2t: 5
13378: R_ACt2r R_AKGDH R_GLCpts R_MDH R_O2t: 5
13379: R_ACt2r R_AKGDH R_GLUt2r R_O2t R_PPC: 5
13381: R_ACt2r R_AKGt2r R_ATPS4r R_NH4t R_SUCOAS: 5
13383: R_ACt2r R_AKGt2r R_CO2t R_CYTBD R_GLCpts: 5
13384: R_ACt2r R_AKGt2r R_CO2t R_CYTBD R_PFK: 5
13385: R_ACt2r R_AKGt2r R_CO2t R_CYTBD R_PPC: 5
13392: R_ACt2r R_AKGt2r R_CO2t R_GLCpts R_NADH16: 5
13393: R_ACt2r R_AKGt2r R_CO2t R_GLCpts R_O2t: 5
13394: R_ACt2r R_AKGt2r R_CO2t R_NADH16 R_PFK: 5
13395: R_ACt2r R_AKGt2r R_CO2t R_NADH16 R_PPC: 5
13396: R_ACt2r R_AKGt2r R_CO2t R_O2t R_PFK: 5
13397: R_ACt2r R_AKGt2r R_CO2t R_O2t R_PPC: 5
13399: R_ACt2r R_AKGt2r R_CS R_NH4t R_SUCOAS: 5
13405: R_ACt2r R_AKGt2r R_CYTBD R_GLCpts R_SUCOAS: 5
13406: R_ACt2r R_AKGt2r R_CYTBD R_PPC R_SUCOAS: 5
13425: R_ACt2r R_AKGt2r R_GLCpts R_O2t R_SUCOAS: 5
13426: R_ACt2r R_AKGt2r R_O2t R_PPC R_SUCOAS: 5
13428: R_ACt2r R_ALCD2x R_CO2t R_GLCpts R_NADH16: 5
13429: R_ACt2r R_ALCD2x R_CO2t R_NADH16 R_PFK: 5
13430: R_ACt2r R_ALCD2x R_CO2t R_NADH16 R_PPC: 5
13435: R_ACt2r R_ALCD2x R_ME2 R_NADH16 R_THD2: 5
13437: R_ACt2r R_ASPT R_ATPS4r R_CO2t R_GLCpts: 5
13438: R_ACt2r R_ASPT R_ATPS4r R_CO2t R_PFK: 5
13439: R_ACt2r R_ASPT R_ATPS4r R_CO2t R_PPC: 5
13441: R_ACt2r R_ASPT R_ATPS4r R_CS R_GLCpts: 5
13443: R_ACt2r R_ASPT R_ATPS4r R_CYTBD R_GLCpts: 5
13444: R_ACt2r R_ASPT R_ATPS4r R_CYTBD R_PPC: 5
13455: R_ACt2r R_ASPT R_ATPS4r R_GLCpts R_ICDHyr: 5
13456: R_ACt2r R_ASPT R_ATPS4r R_GLCpts R_O2t: 5
13457: R_ACt2r R_ASPT R_ATPS4r R_GLCpts R_SUCDi: 5
13458: R_ACt2r R_ASPT R_ATPS4r R_O2t R_PPC: 5
13459: R_ACt2r R_ASPT R_ATPS4r R_PPC R_SUCDi: 5
13461: R_ACt2r R_ASPT R_CO2t R_CYTBD R_GLCpts: 5
13462: R_ACt2r R_ASPT R_CO2t R_CYTBD R_PFK: 5
13463: R_ACt2r R_ASPT R_CO2t R_CYTBD R_PPC: 5
13470: R_ACt2r R_ASPT R_CO2t R_GLCpts R_NADH16: 5
13471: R_ACt2r R_ASPT R_CO2t R_GLCpts R_O2t: 5
13472: R_ACt2r R_ASPT R_CO2t R_NADH16 R_PFK: 5
13473: R_ACt2r R_ASPT R_CO2t R_NADH16 R_PPC: 5
13474: R_ACt2r R_ASPT R_CO2t R_O2t R_PFK: 5
13475: R_ACt2r R_ASPT R_CO2t R_O2t R_PPC: 5
13487: R_ACt2r R_ASPT R_CYTBD R_GLCpts R_GLNabc: 5
13488: R_ACt2r R_ASPT R_CYTBD R_GLCpts R_GLUDy: 5
13489: R_ACt2r R_ASPT R_CYTBD R_GLCpts R_NADTRHD: 5
13490: R_ACt2r R_ASPT R_CYTBD R_GLCpts R_SUCOAS: 5
13491: R_ACt2r R_ASPT R_CYTBD R_GLNabc R_PPC: 5
13492: R_ACt2r R_ASPT R_CYTBD R_GLUDy R_PPC: 5
13493: R_ACt2r R_ASPT R_CYTBD R_NADTRHD R_PFK: 5
13494: R_ACt2r R_ASPT R_CYTBD R_NADTRHD R_PPC: 5
13495: R_ACt2r R_ASPT R_CYTBD R_PPC R_SUCOAS: 5
13531: R_ACt2r R_ASPT R_GLCpts R_GLNabc R_O2t: 5
13532: R_ACt2r R_ASPT R_GLCpts R_GLUDy R_O2t: 5
13533: R_ACt2r R_ASPT R_GLCpts R_NADTRHD R_O2t: 5
13534: R_ACt2r R_ASPT R_GLCpts R_O2t R_SUCOAS: 5
13535: R_ACt2r R_ASPT R_GLNabc R_O2t R_PPC: 5
13536: R_ACt2r R_ASPT R_GLUDy R_O2t R_PPC: 5
13537: R_ACt2r R_ASPT R_NADTRHD R_O2t R_PFK: 5
13538: R_ACt2r R_ASPT R_NADTRHD R_O2t R_PPC: 5
13539: R_ACt2r R_ASPT R_O2t R_PPC R_SUCOAS: 5
13547: R_ACt2r R_ATPS4r R_CO2t R_FRD7 R_GLCpts: 5
13548: R_ACt2r R_ATPS4r R_CO2t R_FRD7 R_PFK: 5
13549: R_ACt2r R_ATPS4r R_CO2t R_FRD7 R_PPC: 5
13550: R_ACt2r R_ATPS4r R_CO2t R_FUM R_PFK: 5
13551: R_ACt2r R_ATPS4r R_CO2t R_GLCpts R_GLUt2r: 5
13552: R_ACt2r R_ATPS4r R_CO2t R_GLCpts R_THD2: 5
13553: R_ACt2r R_ATPS4r R_CO2t R_GLUt2r R_PFK: 5
13554: R_ACt2r R_ATPS4r R_CO2t R_GLUt2r R_PPC: 5
13555: R_ACt2r R_ATPS4r R_CO2t R_MDH R_PFK: 5
13556: R_ACt2r R_ATPS4r R_CO2t R_PFK R_SUCOAS: 5
13557: R_ACt2r R_ATPS4r R_CO2t R_PFK R_THD2: 5
13558: R_ACt2r R_ATPS4r R_CO2t R_PPC R_THD2: 5
13562: R_ACt2r R_ATPS4r R_CS R_GLCpts R_GLUt2r: 5
13567: R_ACt2r R_ATPS4r R_CYTBD R_GLCpts R_GLUt2r: 5
13568: R_ACt2r R_ATPS4r R_CYTBD R_GLUt2r R_PPC: 5
13610: R_ACt2r R_ATPS4r R_FUM R_G6PDH2r R_PFK: 5
13611: R_ACt2r R_ATPS4r R_FUM R_GND R_PFK: 5
13612: R_ACt2r R_ATPS4r R_FUM R_PFK R_PGL: 5
13613: R_ACt2r R_ATPS4r R_FUM R_PFK R_PPS: 5
13614: R_ACt2r R_ATPS4r R_FUM R_PFK R_RPE: 5
13615: R_ACt2r R_ATPS4r R_FUM R_PFK R_TALA: 5
13616: R_ACt2r R_ATPS4r R_FUM R_PFK R_TKT1: 5
13617: R_ACt2r R_ATPS4r R_FUM R_PFK R_TKT2: 5
13618: R_ACt2r R_ATPS4r R_G6PDH2r R_MDH R_PFK: 5
13619: R_ACt2r R_ATPS4r R_G6PDH2r R_PFK R_SUCOAS: 5
13620: R_ACt2r R_ATPS4r R_GLCpts R_GLUt2r R_ICDHyr: 5
13621: R_ACt2r R_ATPS4r R_GLCpts R_GLUt2r R_O2t: 5
13622: R_ACt2r R_ATPS4r R_GLCpts R_GLUt2r R_SUCDi: 5
13623: R_ACt2r R_ATPS4r R_GLCpts R_ICDHyr R_NH4t: 5
13624: R_ACt2r R_ATPS4r R_GLUt2r R_O2t R_PPC: 5
13625: R_ACt2r R_ATPS4r R_GLUt2r R_PPC R_SUCDi: 5
13626: R_ACt2r R_ATPS4r R_GND R_MDH R_PFK: 5
13627: R_ACt2r R_ATPS4r R_GND R_PFK R_SUCOAS: 5
13628: R_ACt2r R_ATPS4r R_MDH R_PFK R_PGL: 5
13629: R_ACt2r R_ATPS4r R_MDH R_PFK R_RPE: 5
13630: R_ACt2r R_ATPS4r R_MDH R_PFK R_TALA: 5
13631: R_ACt2r R_ATPS4r R_MDH R_PFK R_TKT1: 5
13632: R_ACt2r R_ATPS4r R_MDH R_PFK R_TKT2: 5
13633: R_ACt2r R_ATPS4r R_PFK R_PGL R_SUCOAS: 5
13634: R_ACt2r R_ATPS4r R_PFK R_PPS R_SUCOAS: 5
13635: R_ACt2r R_ATPS4r R_PFK R_RPE R_SUCOAS: 5
13636: R_ACt2r R_ATPS4r R_PFK R_SUCOAS R_TALA: 5
13637: R_ACt2r R_ATPS4r R_PFK R_SUCOAS R_TKT1: 5
13638: R_ACt2r R_ATPS4r R_PFK R_SUCOAS R_TKT2: 5
13650: R_ACt2r R_CO2t R_CYTBD R_FUM R_GLCpts: 5
13651: R_ACt2r R_CO2t R_CYTBD R_FUM R_PFK: 5
13652: R_ACt2r R_CO2t R_CYTBD R_FUM R_PPC: 5
13653: R_ACt2r R_CO2t R_CYTBD R_GLCpts R_GLUt2r: 5
13654: R_ACt2r R_CO2t R_CYTBD R_GLCpts R_MDH: 5
13655: R_ACt2r R_CO2t R_CYTBD R_GLUt2r R_PFK: 5
13656: R_ACt2r R_CO2t R_CYTBD R_GLUt2r R_PPC: 5
13657: R_ACt2r R_CO2t R_CYTBD R_MDH R_PFK: 5
13659: R_ACt2r R_CO2t R_ETOHt2r R_GLCpts R_NADH16: 5
13660: R_ACt2r R_CO2t R_ETOHt2r R_NADH16 R_PFK: 5
13661: R_ACt2r R_CO2t R_ETOHt2r R_NADH16 R_PPC: 5
13715: R_ACt2r R_CO2t R_FUM R_GLCpts R_NADH16: 5
13716: R_ACt2r R_CO2t R_FUM R_GLCpts R_O2t: 5
13717: R_ACt2r R_CO2t R_FUM R_NADH16 R_PFK: 5
13718: R_ACt2r R_CO2t R_FUM R_NADH16 R_PPC: 5
13719: R_ACt2r R_CO2t R_FUM R_O2t R_PFK: 5
13720: R_ACt2r R_CO2t R_FUM R_O2t R_PPC: 5
13721: R_ACt2r R_CO2t R_GLCpts R_GLUt2r R_NADH16: 5
13722: R_ACt2r R_CO2t R_GLCpts R_GLUt2r R_O2t: 5
13723: R_ACt2r R_CO2t R_GLCpts R_H2Ot R_NADH16: 5
13724: R_ACt2r R_CO2t R_GLCpts R_MDH R_NADH16: 5
13725: R_ACt2r R_CO2t R_GLCpts R_MDH R_O2t: 5
13726: R_ACt2r R_CO2t R_GLUt2r R_NADH16 R_PFK: 5
13727: R_ACt2r R_CO2t R_GLUt2r R_NADH16 R_PPC: 5
13728: R_ACt2r R_CO2t R_GLUt2r R_O2t R_PFK: 5
13729: R_ACt2r R_CO2t R_GLUt2r R_O2t R_PPC: 5
13730: R_ACt2r R_CO2t R_H2Ot R_NADH16 R_PFK: 5
13731: R_ACt2r R_CO2t R_H2Ot R_NADH16 R_PPC: 5
13732: R_ACt2r R_CO2t R_MDH R_NADH16 R_PFK: 5
13733: R_ACt2r R_CO2t R_MDH R_O2t R_PFK: 5
13734: R_ACt2r R_CO2t R_NADH16 R_PPC R_THD2: 5
13747: R_ACt2r R_CS R_G6PDH2r R_NH4t R_PFK: 5
13748: R_ACt2r R_CS R_GND R_NH4t R_PFK: 5
13749: R_ACt2r R_CS R_NH4t R_PFK R_PGL: 5
13750: R_ACt2r R_CS R_NH4t R_PFK R_RPE: 5
13751: R_ACt2r R_CS R_NH4t R_PFK R_TALA: 5
13752: R_ACt2r R_CS R_NH4t R_PFK R_TKT1: 5
13753: R_ACt2r R_CS R_NH4t R_PFK R_TKT2: 5
13754: R_ACt2r R_CS R_NH4t R_PPC R_SUCOAS: 5
13794: R_ACt2r R_CYTBD R_FUM R_GLCpts R_GLNabc: 5
13795: R_ACt2r R_CYTBD R_FUM R_GLCpts R_GLUDy: 5
13796: R_ACt2r R_CYTBD R_FUM R_GLCpts R_NADTRHD: 5
13797: R_ACt2r R_CYTBD R_FUM R_GLCpts R_SUCOAS: 5
13798: R_ACt2r R_CYTBD R_FUM R_GLNabc R_PPC: 5
13799: R_ACt2r R_CYTBD R_FUM R_GLUDy R_PPC: 5
13800: R_ACt2r R_CYTBD R_FUM R_NADTRHD R_PFK: 5
13801: R_ACt2r R_CYTBD R_FUM R_NADTRHD R_PPC: 5
13802: R_ACt2r R_CYTBD R_FUM R_PPC R_SUCOAS: 5
13803: R_ACt2r R_CYTBD R_GLCpts R_GLNabc R_MDH: 5
13804: R_ACt2r R_CYTBD R_GLCpts R_GLUDy R_MDH: 5
13805: R_ACt2r R_CYTBD R_GLCpts R_GLUt2r R_SUCOAS: 5
13806: R_ACt2r R_CYTBD R_GLCpts R_MDH R_NADTRHD: 5
13807: R_ACt2r R_CYTBD R_GLCpts R_MDH R_SUCOAS: 5
13808: R_ACt2r R_CYTBD R_GLUt2r R_PPC R_SUCOAS: 5
13809: R_ACt2r R_CYTBD R_MDH R_NADTRHD R_PFK: 5
13814: R_ACt2r R_ETOHt2r R_ME2 R_NADH16 R_THD2: 5
14054: R_ACt2r R_FUM R_GLCpts R_GLNabc R_NADH16: 5
14055: R_ACt2r R_FUM R_GLCpts R_GLNabc R_O2t: 5
14056: R_ACt2r R_FUM R_GLCpts R_GLUDy R_NADH16: 5
14057: R_ACt2r R_FUM R_GLCpts R_GLUDy R_O2t: 5
14058: R_ACt2r R_FUM R_GLCpts R_H2Ot R_NADH16: 5
14059: R_ACt2r R_FUM R_GLCpts R_NADH16 R_SUCOAS: 5
14060: R_ACt2r R_FUM R_GLCpts R_NADTRHD R_O2t: 5
14061: R_ACt2r R_FUM R_GLCpts R_O2t R_SUCOAS: 5
14062: R_ACt2r R_FUM R_GLNabc R_NADH16 R_PPC: 5
14063: R_ACt2r R_FUM R_GLNabc R_O2t R_PPC: 5
14064: R_ACt2r R_FUM R_GLUDy R_NADH16 R_PPC: 5
14065: R_ACt2r R_FUM R_GLUDy R_O2t R_PPC: 5
14066: R_ACt2r R_FUM R_H2Ot R_NADH16 R_PPC: 5
14067: R_ACt2r R_FUM R_NADH16 R_PPC R_SUCOAS: 5
14068: R_ACt2r R_FUM R_NADTRHD R_O2t R_PFK: 5
14069: R_ACt2r R_FUM R_NADTRHD R_O2t R_PPC: 5
14070: R_ACt2r R_FUM R_O2t R_PPC R_SUCOAS: 5
14071: R_ACt2r R_GLCpts R_GLNabc R_MDH R_O2t: 5
14072: R_ACt2r R_GLCpts R_GLUDy R_MDH R_O2t: 5
14073: R_ACt2r R_GLCpts R_GLUt2r R_O2t R_SUCOAS: 5
14074: R_ACt2r R_GLCpts R_MDH R_NADTRHD R_O2t: 5
14075: R_ACt2r R_GLCpts R_MDH R_O2t R_SUCOAS: 5
14076: R_ACt2r R_GLUt2r R_O2t R_PPC R_SUCOAS: 5
14077: R_ACt2r R_MDH R_NADTRHD R_O2t R_PFK: 5
14078: R_AKGDH R_AKGt2r R_ALCD2x R_ATPS4r R_CYTBD: 5
14080: R_AKGDH R_AKGt2r R_ALCD2x R_ATPS4r R_O2t: 5
14082: R_AKGDH R_AKGt2r R_ALCD2x R_CYTBD R_H2Ot: 5
14084: R_AKGDH R_AKGt2r R_ALCD2x R_ENO R_H2Ot: 5
14096: R_AKGDH R_AKGt2r R_ALCD2x R_FBA R_H2Ot: 5
14097: R_AKGDH R_AKGt2r R_ALCD2x R_FBP R_H2Ot: 5
14098: R_AKGDH R_AKGt2r R_ALCD2x R_H2Ot R_ICDHyr: 5
14099: R_AKGDH R_AKGt2r R_ALCD2x R_H2Ot R_ICL: 5
14100: R_AKGDH R_AKGt2r R_ALCD2x R_H2Ot R_MALS: 5
14101: R_AKGDH R_AKGt2r R_ALCD2x R_H2Ot R_O2t: 5
14102: R_AKGDH R_AKGt2r R_ALCD2x R_H2Ot R_PGI: 5
14103: R_AKGDH R_AKGt2r R_ALCD2x R_H2Ot R_PGM: 5
14104: R_AKGDH R_AKGt2r R_ALCD2x R_H2Ot R_TPI: 5
14105: R_AKGDH R_AKGt2r R_ATPS4r R_CYTBD R_ETOHt2r: 5
14108: R_AKGDH R_AKGt2r R_ATPS4r R_ETOHt2r R_O2t: 5
14116: R_AKGDH R_AKGt2r R_CO2t R_CS R_H2Ot: 5
14118: R_AKGDH R_AKGt2r R_CO2t R_CYTBD R_H2Ot: 5
14129: R_AKGDH R_AKGt2r R_CO2t R_FBP R_H2Ot: 5
14130: R_AKGDH R_AKGt2r R_CO2t R_H2Ot R_ICDHyr: 5
14131: R_AKGDH R_AKGt2r R_CO2t R_H2Ot R_ICL: 5
14132: R_AKGDH R_AKGt2r R_CO2t R_H2Ot R_MALS: 5
14133: R_AKGDH R_AKGt2r R_CO2t R_H2Ot R_O2t: 5
14134: R_AKGDH R_AKGt2r R_CO2t R_H2Ot R_PGI: 5
14136: R_AKGDH R_AKGt2r R_CS R_ENO R_GLNabc: 5
14154: R_AKGDH R_AKGt2r R_CS R_FBA R_GLNabc: 5
14155: R_AKGDH R_AKGt2r R_CS R_FBP R_GLNabc: 5
14156: R_AKGDH R_AKGt2r R_CS R_GLNS R_NH4t: 5
14157: R_AKGDH R_AKGt2r R_CS R_GLNabc R_ICL: 5
14158: R_AKGDH R_AKGt2r R_CS R_GLNabc R_MALS: 5
14159: R_AKGDH R_AKGt2r R_CS R_GLNabc R_PGI: 5
14160: R_AKGDH R_AKGt2r R_CS R_GLNabc R_PGM: 5
14161: R_AKGDH R_AKGt2r R_CS R_GLNabc R_TPI: 5
14162: R_AKGDH R_AKGt2r R_CS R_GLUt2r R_NH4t: 5
14163: R_AKGDH R_AKGt2r R_CYTBD R_ENO R_G6PDH2r: 5
14164: R_AKGDH R_AKGt2r R_CYTBD R_ENO R_GND: 5
14165: R_AKGDH R_AKGt2r R_CYTBD R_ENO R_PGI: 5
14166: R_AKGDH R_AKGt2r R_CYTBD R_ENO R_PGL: 5
14167: R_AKGDH R_AKGt2r R_CYTBD R_ENO R_RPE: 5
14168: R_AKGDH R_AKGt2r R_CYTBD R_ENO R_TALA: 5
14169: R_AKGDH R_AKGt2r R_CYTBD R_ENO R_TKT1: 5
14170: R_AKGDH R_AKGt2r R_CYTBD R_ENO R_TKT2: 5
14172: R_AKGDH R_AKGt2r R_CYTBD R_ETOHt2r R_H2Ot: 5
14187: R_AKGDH R_AKGt2r R_CYTBD R_G6PDH2r R_H2Ot: 5
14188: R_AKGDH R_AKGt2r R_CYTBD R_G6PDH2r R_PGM: 5
14189: R_AKGDH R_AKGt2r R_CYTBD R_GND R_H2Ot: 5
14190: R_AKGDH R_AKGt2r R_CYTBD R_GND R_PGM: 5
14191: R_AKGDH R_AKGt2r R_CYTBD R_H2Ot R_PGL: 5
14192: R_AKGDH R_AKGt2r R_CYTBD R_H2Ot R_RPE: 5
14193: R_AKGDH R_AKGt2r R_CYTBD R_H2Ot R_TALA: 5
14194: R_AKGDH R_AKGt2r R_CYTBD R_H2Ot R_TKT1: 5
14195: R_AKGDH R_AKGt2r R_CYTBD R_H2Ot R_TKT2: 5
14196: R_AKGDH R_AKGt2r R_CYTBD R_PGI R_PGM: 5
14197: R_AKGDH R_AKGt2r R_CYTBD R_PGL R_PGM: 5
14198: R_AKGDH R_AKGt2r R_CYTBD R_PGM R_RPE: 5
14199: R_AKGDH R_AKGt2r R_CYTBD R_PGM R_TALA: 5
14200: R_AKGDH R_AKGt2r R_CYTBD R_PGM R_TKT1: 5
14201: R_AKGDH R_AKGt2r R_CYTBD R_PGM R_TKT2: 5
14203: R_AKGDH R_AKGt2r R_ENO R_ETOHt2r R_H2Ot: 5
14221: R_AKGDH R_AKGt2r R_ENO R_G6PDH2r R_GLUDy: 5
14222: R_AKGDH R_AKGt2r R_ENO R_G6PDH2r R_H2Ot: 5
14223: R_AKGDH R_AKGt2r R_ENO R_G6PDH2r R_NADH16: 5
14224: R_AKGDH R_AKGt2r R_ENO R_G6PDH2r R_O2t: 5
14225: R_AKGDH R_AKGt2r R_ENO R_G6PDH2r R_SERD_L: 5
14226: R_AKGDH R_AKGt2r R_ENO R_G6PDH2r R_THD2: 5
14227: R_AKGDH R_AKGt2r R_ENO R_GLNS R_GLUDy: 5
14228: R_AKGDH R_AKGt2r R_ENO R_GLUDy R_GLUSy: 5
14229: R_AKGDH R_AKGt2r R_ENO R_GLUDy R_GND: 5
14230: R_AKGDH R_AKGt2r R_ENO R_GLUDy R_PGL: 5
14231: R_AKGDH R_AKGt2r R_ENO R_GLUDy R_RPE: 5
14232: R_AKGDH R_AKGt2r R_ENO R_GLUDy R_TALA: 5
14233: R_AKGDH R_AKGt2r R_ENO R_GLUDy R_TKT1: 5
14234: R_AKGDH R_AKGt2r R_ENO R_GLUDy R_TKT2: 5
14235: R_AKGDH R_AKGt2r R_ENO R_GND R_H2Ot: 5
14236: R_AKGDH R_AKGt2r R_ENO R_GND R_NADH16: 5
14237: R_AKGDH R_AKGt2r R_ENO R_GND R_O2t: 5
14238: R_AKGDH R_AKGt2r R_ENO R_GND R_SERD_L: 5
14239: R_AKGDH R_AKGt2r R_ENO R_GND R_THD2: 5
14240: R_AKGDH R_AKGt2r R_ENO R_H2Ot R_PGL: 5
14241: R_AKGDH R_AKGt2r R_ENO R_H2Ot R_RPE: 5
14242: R_AKGDH R_AKGt2r R_ENO R_H2Ot R_TALA: 5
14243: R_AKGDH R_AKGt2r R_ENO R_H2Ot R_TKT1: 5
14244: R_AKGDH R_AKGt2r R_ENO R_H2Ot R_TKT2: 5
14245: R_AKGDH R_AKGt2r R_ENO R_NADH16 R_PGI: 5
14246: R_AKGDH R_AKGt2r R_ENO R_NADH16 R_PGL: 5
14247: R_AKGDH R_AKGt2r R_ENO R_NADH16 R_RPE: 5
14248: R_AKGDH R_AKGt2r R_ENO R_NADH16 R_TALA: 5
14249: R_AKGDH R_AKGt2r R_ENO R_NADH16 R_TKT1: 5
14250: R_AKGDH R_AKGt2r R_ENO R_NADH16 R_TKT2: 5
14251: R_AKGDH R_AKGt2r R_ENO R_O2t R_PGI: 5
14252: R_AKGDH R_AKGt2r R_ENO R_O2t R_PGL: 5
14253: R_AKGDH R_AKGt2r R_ENO R_O2t R_RPE: 5
14254: R_AKGDH R_AKGt2r R_ENO R_O2t R_TALA: 5
14255: R_AKGDH R_AKGt2r R_ENO R_O2t R_TKT1: 5
14256: R_AKGDH R_AKGt2r R_ENO R_O2t R_TKT2: 5
14257: R_AKGDH R_AKGt2r R_ENO R_PGL R_SERD_L: 5
14258: R_AKGDH R_AKGt2r R_ENO R_PGL R_THD2: 5
14259: R_AKGDH R_AKGt2r R_ENO R_RPE R_SERD_L: 5
14260: R_AKGDH R_AKGt2r R_ENO R_RPE R_THD2: 5
14261: R_AKGDH R_AKGt2r R_ENO R_SERD_L R_TALA: 5
14262: R_AKGDH R_AKGt2r R_ENO R_SERD_L R_TKT1: 5
14263: R_AKGDH R_AKGt2r R_ENO R_SERD_L R_TKT2: 5
14264: R_AKGDH R_AKGt2r R_ENO R_TALA R_THD2: 5
14265: R_AKGDH R_AKGt2r R_ENO R_THD2 R_TKT1: 5
14266: R_AKGDH R_AKGt2r R_ENO R_THD2 R_TKT2: 5
14278: R_AKGDH R_AKGt2r R_ETOHt2r R_FBA R_H2Ot: 5
14279: R_AKGDH R_AKGt2r R_ETOHt2r R_FBP R_H2Ot: 5
14280: R_AKGDH R_AKGt2r R_ETOHt2r R_H2Ot R_ICDHyr: 5
14281: R_AKGDH R_AKGt2r R_ETOHt2r R_H2Ot R_ICL: 5
14282: R_AKGDH R_AKGt2r R_ETOHt2r R_H2Ot R_MALS: 5
14283: R_AKGDH R_AKGt2r R_ETOHt2r R_H2Ot R_O2t: 5
14284: R_AKGDH R_AKGt2r R_ETOHt2r R_H2Ot R_PGI: 5
14285: R_AKGDH R_AKGt2r R_ETOHt2r R_H2Ot R_PGM: 5
14286: R_AKGDH R_AKGt2r R_ETOHt2r R_H2Ot R_TPI: 5
14400: R_AKGDH R_AKGt2r R_FBA R_GLNS R_GLUDy: 5
14401: R_AKGDH R_AKGt2r R_FBA R_GLUDy R_GLUSy: 5
14402: R_AKGDH R_AKGt2r R_FBP R_G6PDH2r R_H2Ot: 5
14403: R_AKGDH R_AKGt2r R_FBP R_GLNS R_GLUDy: 5
14404: R_AKGDH R_AKGt2r R_FBP R_GLUDy R_GLUSy: 5
14405: R_AKGDH R_AKGt2r R_FBP R_GND R_H2Ot: 5
14406: R_AKGDH R_AKGt2r R_FBP R_H2Ot R_PGL: 5
14407: R_AKGDH R_AKGt2r R_FBP R_H2Ot R_RPE: 5
14408: R_AKGDH R_AKGt2r R_FBP R_H2Ot R_TALA: 5
14409: R_AKGDH R_AKGt2r R_FBP R_H2Ot R_TKT1: 5
14410: R_AKGDH R_AKGt2r R_FBP R_H2Ot R_TKT2: 5
14411: R_AKGDH R_AKGt2r R_G6PDH2r R_GLUDy R_PGM: 5
14412: R_AKGDH R_AKGt2r R_G6PDH2r R_H2Ot R_ICL: 5
14413: R_AKGDH R_AKGt2r R_G6PDH2r R_H2Ot R_MALS: 5
14414: R_AKGDH R_AKGt2r R_G6PDH2r R_H2Ot R_O2t: 5
14415: R_AKGDH R_AKGt2r R_G6PDH2r R_H2Ot R_PGM: 5
14416: R_AKGDH R_AKGt2r R_G6PDH2r R_ME2 R_THD2: 5
14417: R_AKGDH R_AKGt2r R_G6PDH2r R_NADH16 R_PGM: 5
14418: R_AKGDH R_AKGt2r R_G6PDH2r R_O2t R_PGM: 5
14419: R_AKGDH R_AKGt2r R_G6PDH2r R_PGM R_SERD_L: 5
14420: R_AKGDH R_AKGt2r R_G6PDH2r R_PGM R_THD2: 5
14421: R_AKGDH R_AKGt2r R_GLNS R_GLUDy R_ICDHyr: 5
14422: R_AKGDH R_AKGt2r R_GLNS R_GLUDy R_ICL: 5
14423: R_AKGDH R_AKGt2r R_GLNS R_GLUDy R_MALS: 5
14424: R_AKGDH R_AKGt2r R_GLNS R_GLUDy R_PGI: 5
14425: R_AKGDH R_AKGt2r R_GLNS R_GLUDy R_PGM: 5
14426: R_AKGDH R_AKGt2r R_GLNS R_GLUDy R_TPI: 5
14427: R_AKGDH R_AKGt2r R_GLUDy R_GLUSy R_ICDHyr: 5
14428: R_AKGDH R_AKGt2r R_GLUDy R_GLUSy R_ICL: 5
14429: R_AKGDH R_AKGt2r R_GLUDy R_GLUSy R_MALS: 5
14430: R_AKGDH R_AKGt2r R_GLUDy R_GLUSy R_PGI: 5
14431: R_AKGDH R_AKGt2r R_GLUDy R_GLUSy R_PGM: 5
14432: R_AKGDH R_AKGt2r R_GLUDy R_GLUSy R_TPI: 5
14433: R_AKGDH R_AKGt2r R_GLUDy R_GND R_PGM: 5
14434: R_AKGDH R_AKGt2r R_GLUDy R_PGL R_PGM: 5
14435: R_AKGDH R_AKGt2r R_GLUDy R_PGM R_RPE: 5
14436: R_AKGDH R_AKGt2r R_GLUDy R_PGM R_TALA: 5
14437: R_AKGDH R_AKGt2r R_GLUDy R_PGM R_TKT1: 5
14438: R_AKGDH R_AKGt2r R_GLUDy R_PGM R_TKT2: 5
14439: R_AKGDH R_AKGt2r R_GND R_H2Ot R_ICL: 5
14440: R_AKGDH R_AKGt2r R_GND R_H2Ot R_MALS: 5
14441: R_AKGDH R_AKGt2r R_GND R_H2Ot R_O2t: 5
14442: R_AKGDH R_AKGt2r R_GND R_H2Ot R_PGM: 5
14443: R_AKGDH R_AKGt2r R_GND R_ME2 R_THD2: 5
14444: R_AKGDH R_AKGt2r R_GND R_NADH16 R_PGM: 5
14445: R_AKGDH R_AKGt2r R_GND R_O2t R_PGM: 5
14446: R_AKGDH R_AKGt2r R_GND R_PGM R_SERD_L: 5
14447: R_AKGDH R_AKGt2r R_GND R_PGM R_THD2: 5
14448: R_AKGDH R_AKGt2r R_H2Ot R_ICL R_PGL: 5
14449: R_AKGDH R_AKGt2r R_H2Ot R_ICL R_RPE: 5
14450: R_AKGDH R_AKGt2r R_H2Ot R_ICL R_TALA: 5
14451: R_AKGDH R_AKGt2r R_H2Ot R_ICL R_TKT1: 5
14452: R_AKGDH R_AKGt2r R_H2Ot R_ICL R_TKT2: 5
14453: R_AKGDH R_AKGt2r R_H2Ot R_MALS R_PGL: 5
14454: R_AKGDH R_AKGt2r R_H2Ot R_MALS R_RPE: 5
14455: R_AKGDH R_AKGt2r R_H2Ot R_MALS R_TALA: 5
14456: R_AKGDH R_AKGt2r R_H2Ot R_MALS R_TKT1: 5
14457: R_AKGDH R_AKGt2r R_H2Ot R_MALS R_TKT2: 5
14458: R_AKGDH R_AKGt2r R_H2Ot R_O2t R_PGL: 5
14459: R_AKGDH R_AKGt2r R_H2Ot R_O2t R_RPE: 5
14460: R_AKGDH R_AKGt2r R_H2Ot R_O2t R_TALA: 5
14461: R_AKGDH R_AKGt2r R_H2Ot R_O2t R_TKT1: 5
14462: R_AKGDH R_AKGt2r R_H2Ot R_O2t R_TKT2: 5
14463: R_AKGDH R_AKGt2r R_H2Ot R_PGL R_PGM: 5
14464: R_AKGDH R_AKGt2r R_H2Ot R_PGM R_RPE: 5
14465: R_AKGDH R_AKGt2r R_H2Ot R_PGM R_TALA: 5
14466: R_AKGDH R_AKGt2r R_H2Ot R_PGM R_TKT1: 5
14467: R_AKGDH R_AKGt2r R_H2Ot R_PGM R_TKT2: 5
14468: R_AKGDH R_AKGt2r R_MDH R_NH4t R_PPS: 5
14469: R_AKGDH R_AKGt2r R_ME2 R_PGL R_THD2: 5
14470: R_AKGDH R_AKGt2r R_ME2 R_RPE R_THD2: 5
14471: R_AKGDH R_AKGt2r R_ME2 R_TALA R_THD2: 5
14472: R_AKGDH R_AKGt2r R_ME2 R_THD2 R_TKT1: 5
14473: R_AKGDH R_AKGt2r R_ME2 R_THD2 R_TKT2: 5
14474: R_AKGDH R_AKGt2r R_NADH16 R_PGI R_PGM: 5
14475: R_AKGDH R_AKGt2r R_NADH16 R_PGL R_PGM: 5
14476: R_AKGDH R_AKGt2r R_NADH16 R_PGM R_RPE: 5
14477: R_AKGDH R_AKGt2r R_NADH16 R_PGM R_TALA: 5
14478: R_AKGDH R_AKGt2r R_NADH16 R_PGM R_TKT1: 5
14479: R_AKGDH R_AKGt2r R_NADH16 R_PGM R_TKT2: 5
14480: R_AKGDH R_AKGt2r R_NH4t R_PPCK R_PPS: 5
14481: R_AKGDH R_AKGt2r R_O2t R_PGI R_PGM: 5
14482: R_AKGDH R_AKGt2r R_O2t R_PGL R_PGM: 5
14483: R_AKGDH R_AKGt2r R_O2t R_PGM R_RPE: 5
14484: R_AKGDH R_AKGt2r R_O2t R_PGM R_TALA: 5
14485: R_AKGDH R_AKGt2r R_O2t R_PGM R_TKT1: 5
14486: R_AKGDH R_AKGt2r R_O2t R_PGM R_TKT2: 5
14487: R_AKGDH R_AKGt2r R_PGL R_PGM R_SERD_L: 5
14488: R_AKGDH R_AKGt2r R_PGL R_PGM R_THD2: 5
14489: R_AKGDH R_AKGt2r R_PGM R_RPE R_SERD_L: 5
14490: R_AKGDH R_AKGt2r R_PGM R_RPE R_THD2: 5
14491: R_AKGDH R_AKGt2r R_PGM R_SERD_L R_TALA: 5
14492: R_AKGDH R_AKGt2r R_PGM R_SERD_L R_TKT1: 5
14493: R_AKGDH R_AKGt2r R_PGM R_SERD_L R_TKT2: 5
14494: R_AKGDH R_AKGt2r R_PGM R_TALA R_THD2: 5
14495: R_AKGDH R_AKGt2r R_PGM R_THD2 R_TKT1: 5
14496: R_AKGDH R_AKGt2r R_PGM R_THD2 R_TKT2: 5
14502: R_AKGDH R_ALCD2x R_ATPS4r R_FBA R_H2Ot: 5
14503: R_AKGDH R_ALCD2x R_ATPS4r R_H2Ot R_TPI: 5
14508: R_AKGDH R_ALCD2x R_ENO R_G6PDH2r R_NADH16: 5
14509: R_AKGDH R_ALCD2x R_ENO R_GND R_NADH16: 5
14510: R_AKGDH R_ALCD2x R_ENO R_NADH16 R_PGI: 5
14511: R_AKGDH R_ALCD2x R_ENO R_NADH16 R_PGL: 5
14512: R_AKGDH R_ALCD2x R_ENO R_NADH16 R_RPE: 5
14513: R_AKGDH R_ALCD2x R_ENO R_NADH16 R_TALA: 5
14514: R_AKGDH R_ALCD2x R_ENO R_NADH16 R_TKT1: 5
14515: R_AKGDH R_ALCD2x R_ENO R_NADH16 R_TKT2: 5
14537: R_AKGDH R_ALCD2x R_G6PDH2r R_NADH16 R_PGM: 5
14538: R_AKGDH R_ALCD2x R_GND R_NADH16 R_PGM: 5
14539: R_AKGDH R_ALCD2x R_NADH16 R_PGI R_PGM: 5
14540: R_AKGDH R_ALCD2x R_NADH16 R_PGL R_PGM: 5
14541: R_AKGDH R_ALCD2x R_NADH16 R_PGM R_RPE: 5
14542: R_AKGDH R_ALCD2x R_NADH16 R_PGM R_TALA: 5
14543: R_AKGDH R_ALCD2x R_NADH16 R_PGM R_TKT1: 5
14544: R_AKGDH R_ALCD2x R_NADH16 R_PGM R_TKT2: 5
14545: R_AKGDH R_ALCD2x R_NADH16 R_PTAr R_SUCDi: 5
14550: R_AKGDH R_ASPT R_CYTBD R_ENO R_G6PDH2r: 5
14551: R_AKGDH R_ASPT R_CYTBD R_ENO R_GND: 5
14552: R_AKGDH R_ASPT R_CYTBD R_ENO R_NADTRHD: 5
14553: R_AKGDH R_ASPT R_CYTBD R_ENO R_PGL: 5
14554: R_AKGDH R_ASPT R_CYTBD R_ENO R_RPE: 5
14555: R_AKGDH R_ASPT R_CYTBD R_ENO R_TALA: 5
14556: R_AKGDH R_ASPT R_CYTBD R_ENO R_TKT1: 5
14557: R_AKGDH R_ASPT R_CYTBD R_ENO R_TKT2: 5
14561: R_AKGDH R_ASPT R_CYTBD R_G6PDH2r R_PGM: 5
14562: R_AKGDH R_ASPT R_CYTBD R_GND R_PGM: 5
14563: R_AKGDH R_ASPT R_CYTBD R_NADTRHD R_PGM: 5
14564: R_AKGDH R_ASPT R_CYTBD R_PGL R_PGM: 5
14565: R_AKGDH R_ASPT R_CYTBD R_PGM R_RPE: 5
14566: R_AKGDH R_ASPT R_CYTBD R_PGM R_TALA: 5
14567: R_AKGDH R_ASPT R_CYTBD R_PGM R_TKT1: 5
14568: R_AKGDH R_ASPT R_CYTBD R_PGM R_TKT2: 5
14577: R_AKGDH R_ASPT R_ENO R_G6PDH2r R_NADH16: 5
14578: R_AKGDH R_ASPT R_ENO R_G6PDH2r R_O2t: 5
14579: R_AKGDH R_ASPT R_ENO R_GND R_NADH16: 5
14580: R_AKGDH R_ASPT R_ENO R_GND R_O2t: 5
14581: R_AKGDH R_ASPT R_ENO R_NADH16 R_PGL: 5
14582: R_AKGDH R_ASPT R_ENO R_NADH16 R_RPE: 5
14583: R_AKGDH R_ASPT R_ENO R_NADH16 R_TALA: 5
14584: R_AKGDH R_ASPT R_ENO R_NADH16 R_TKT1: 5
14585: R_AKGDH R_ASPT R_ENO R_NADH16 R_TKT2: 5
14586: R_AKGDH R_ASPT R_ENO R_NADTRHD R_O2t: 5
14587: R_AKGDH R_ASPT R_ENO R_O2t R_PGL: 5
14588: R_AKGDH R_ASPT R_ENO R_O2t R_RPE: 5
14589: R_AKGDH R_ASPT R_ENO R_O2t R_TALA: 5
14590: R_AKGDH R_ASPT R_ENO R_O2t R_TKT1: 5
14591: R_AKGDH R_ASPT R_ENO R_O2t R_TKT2: 5
14607: R_AKGDH R_ASPT R_FBA R_G3PD2 R_NADTRHD: 5
14608: R_AKGDH R_ASPT R_FBA R_G3PD5 R_NADTRHD: 5
14609: R_AKGDH R_ASPT R_G3PD2 R_NADTRHD R_TPI: 5
14610: R_AKGDH R_ASPT R_G3PD5 R_NADTRHD R_TPI: 5
14611: R_AKGDH R_ASPT R_G6PDH2r R_NADH16 R_PGM: 5
14612: R_AKGDH R_ASPT R_G6PDH2r R_O2t R_PGM: 5
14613: R_AKGDH R_ASPT R_GND R_NADH16 R_PGM: 5
14614: R_AKGDH R_ASPT R_GND R_O2t R_PGM: 5
14615: R_AKGDH R_ASPT R_NADH16 R_PGL R_PGM: 5
14616: R_AKGDH R_ASPT R_NADH16 R_PGM R_RPE: 5
14617: R_AKGDH R_ASPT R_NADH16 R_PGM R_TALA: 5
14618: R_AKGDH R_ASPT R_NADH16 R_PGM R_TKT1: 5
14619: R_AKGDH R_ASPT R_NADH16 R_PGM R_TKT2: 5
14620: R_AKGDH R_ASPT R_NADH16 R_PTAr R_SUCDi: 5
14621: R_AKGDH R_ASPT R_NADTRHD R_O2t R_PGM: 5
14622: R_AKGDH R_ASPT R_O2t R_PGL R_PGM: 5
14623: R_AKGDH R_ASPT R_O2t R_PGM R_RPE: 5
14624: R_AKGDH R_ASPT R_O2t R_PGM R_TALA: 5
14625: R_AKGDH R_ASPT R_O2t R_PGM R_TKT1: 5
14626: R_AKGDH R_ASPT R_O2t R_PGM R_TKT2: 5
14634: R_AKGDH R_ATPS4r R_ETOHt2r R_FBA R_H2Ot: 5
14635: R_AKGDH R_ATPS4r R_ETOHt2r R_H2Ot R_TPI: 5
14695: R_AKGDH R_CO2t R_CYTBD R_G6PDH2r R_PDH: 5
14696: R_AKGDH R_CO2t R_CYTBD R_GND R_PDH: 5
14697: R_AKGDH R_CO2t R_CYTBD R_PDH R_PGL: 5
14698: R_AKGDH R_CO2t R_CYTBD R_PDH R_TALA: 5
14699: R_AKGDH R_CO2t R_CYTBD R_PDH R_TKT1: 5
14700: R_AKGDH R_CO2t R_ENO R_G6PDH2r R_PDH: 5
14701: R_AKGDH R_CO2t R_ENO R_GND R_PDH: 5
14702: R_AKGDH R_CO2t R_ENO R_PDH R_PGL: 5
14703: R_AKGDH R_CO2t R_ENO R_PDH R_TALA: 5
14704: R_AKGDH R_CO2t R_ENO R_PDH R_TKT1: 5
14736: R_AKGDH R_CO2t R_FBP R_G6PDH2r R_PDH: 5
14737: R_AKGDH R_CO2t R_FBP R_GND R_PDH: 5
14738: R_AKGDH R_CO2t R_FBP R_PDH R_PGL: 5
14739: R_AKGDH R_CO2t R_FBP R_PDH R_TALA: 5
14740: R_AKGDH R_CO2t R_FBP R_PDH R_TKT1: 5
14741: R_AKGDH R_CO2t R_FUM R_G6PDH2r R_PDH: 5
14742: R_AKGDH R_CO2t R_FUM R_GND R_PDH: 5
14743: R_AKGDH R_CO2t R_FUM R_PDH R_PGL: 5
14744: R_AKGDH R_CO2t R_FUM R_PDH R_TALA: 5
14745: R_AKGDH R_CO2t R_FUM R_PDH R_TKT1: 5
14746: R_AKGDH R_CO2t R_G6PDH2r R_ICDHyr R_PDH: 5
14747: R_AKGDH R_CO2t R_G6PDH2r R_ICL R_PDH: 5
14748: R_AKGDH R_CO2t R_G6PDH2r R_MALS R_PDH: 5
14749: R_AKGDH R_CO2t R_G6PDH2r R_NH4t R_PDH: 5
14750: R_AKGDH R_CO2t R_G6PDH2r R_O2t R_PDH: 5
14751: R_AKGDH R_CO2t R_G6PDH2r R_PDH R_PGM: 5
14752: R_AKGDH R_CO2t R_G6PDH2r R_PDH R_SUCCt3: 5
14753: R_AKGDH R_CO2t R_G6PDH2r R_PDH R_SUCDi: 5
14754: R_AKGDH R_CO2t R_GND R_ICDHyr R_PDH: 5
14755: R_AKGDH R_CO2t R_GND R_ICL R_PDH: 5
14756: R_AKGDH R_CO2t R_GND R_MALS R_PDH: 5
14757: R_AKGDH R_CO2t R_GND R_NH4t R_PDH: 5
14758: R_AKGDH R_CO2t R_GND R_O2t R_PDH: 5
14759: R_AKGDH R_CO2t R_GND R_PDH R_PGM: 5
14760: R_AKGDH R_CO2t R_GND R_PDH R_SUCCt3: 5
14761: R_AKGDH R_CO2t R_GND R_PDH R_SUCDi: 5
14762: R_AKGDH R_CO2t R_ICDHyr R_PDH R_PGL: 5
14763: R_AKGDH R_CO2t R_ICDHyr R_PDH R_TALA: 5
14764: R_AKGDH R_CO2t R_ICDHyr R_PDH R_TKT1: 5
14765: R_AKGDH R_CO2t R_ICL R_PDH R_PGL: 5
14766: R_AKGDH R_CO2t R_ICL R_PDH R_TALA: 5
14767: R_AKGDH R_CO2t R_ICL R_PDH R_TKT1: 5
14768: R_AKGDH R_CO2t R_MALS R_PDH R_PGL: 5
14769: R_AKGDH R_CO2t R_MALS R_PDH R_TALA: 5
14770: R_AKGDH R_CO2t R_MALS R_PDH R_TKT1: 5
14771: R_AKGDH R_CO2t R_NH4t R_PDH R_PGL: 5
14772: R_AKGDH R_CO2t R_NH4t R_PDH R_TALA: 5
14773: R_AKGDH R_CO2t R_NH4t R_PDH R_TKT1: 5
14774: R_AKGDH R_CO2t R_O2t R_PDH R_PGL: 5
14775: R_AKGDH R_CO2t R_O2t R_PDH R_TALA: 5
14776: R_AKGDH R_CO2t R_O2t R_PDH R_TKT1: 5
14777: R_AKGDH R_CO2t R_PDH R_PGL R_PGM: 5
14778: R_AKGDH R_CO2t R_PDH R_PGL R_SUCCt3: 5
14779: R_AKGDH R_CO2t R_PDH R_PGL R_SUCDi: 5
14780: R_AKGDH R_CO2t R_PDH R_PGM R_TALA: 5
14781: R_AKGDH R_CO2t R_PDH R_PGM R_TKT1: 5
14782: R_AKGDH R_CO2t R_PDH R_SUCCt3 R_TALA: 5
14783: R_AKGDH R_CO2t R_PDH R_SUCCt3 R_TKT1: 5
14784: R_AKGDH R_CO2t R_PDH R_SUCDi R_TALA: 5
14785: R_AKGDH R_CO2t R_PDH R_SUCDi R_TKT1: 5
14822: R_AKGDH R_CS R_G6PDH2r R_ICDHyr R_PFK: 5
14823: R_AKGDH R_CS R_GLNS R_NH4t R_PPC: 5
14824: R_AKGDH R_CS R_GLUt2r R_NH4t R_PPC: 5
14825: R_AKGDH R_CS R_GND R_ICDHyr R_PFK: 5
14826: R_AKGDH R_CS R_ICDHyr R_PFK R_PGL: 5
14827: R_AKGDH R_CS R_ICDHyr R_PFK R_PPS: 5
14828: R_AKGDH R_CS R_ICDHyr R_PFK R_RPE: 5
14829: R_AKGDH R_CS R_ICDHyr R_PFK R_TALA: 5
14830: R_AKGDH R_CS R_ICDHyr R_PFK R_TKT1: 5
14831: R_AKGDH R_CS R_ICDHyr R_PFK R_TKT2: 5
14848: R_AKGDH R_CYTBD R_ENO R_FUM R_G6PDH2r: 5
14849: R_AKGDH R_CYTBD R_ENO R_FUM R_GND: 5
14850: R_AKGDH R_CYTBD R_ENO R_FUM R_NADTRHD: 5
14851: R_AKGDH R_CYTBD R_ENO R_FUM R_PGL: 5
14852: R_AKGDH R_CYTBD R_ENO R_FUM R_RPE: 5
14853: R_AKGDH R_CYTBD R_ENO R_FUM R_TALA: 5
14854: R_AKGDH R_CYTBD R_ENO R_FUM R_TKT1: 5
14855: R_AKGDH R_CYTBD R_ENO R_FUM R_TKT2: 5
14856: R_AKGDH R_CYTBD R_ENO R_G6PDH2r R_GLUt2r: 5
14857: R_AKGDH R_CYTBD R_ENO R_G6PDH2r R_MDH: 5
14858: R_AKGDH R_CYTBD R_ENO R_GLUt2r R_GND: 5
14859: R_AKGDH R_CYTBD R_ENO R_GLUt2r R_PGI: 5
14860: R_AKGDH R_CYTBD R_ENO R_GLUt2r R_PGL: 5
14861: R_AKGDH R_CYTBD R_ENO R_GLUt2r R_RPE: 5
14862: R_AKGDH R_CYTBD R_ENO R_GLUt2r R_TALA: 5
14863: R_AKGDH R_CYTBD R_ENO R_GLUt2r R_TKT1: 5
14864: R_AKGDH R_CYTBD R_ENO R_GLUt2r R_TKT2: 5
14865: R_AKGDH R_CYTBD R_ENO R_GND R_MDH: 5
14866: R_AKGDH R_CYTBD R_ENO R_MDH R_NADTRHD: 5
14867: R_AKGDH R_CYTBD R_ENO R_MDH R_PGL: 5
14868: R_AKGDH R_CYTBD R_ENO R_MDH R_RPE: 5
14869: R_AKGDH R_CYTBD R_ENO R_MDH R_TALA: 5
14870: R_AKGDH R_CYTBD R_ENO R_MDH R_TKT1: 5
14871: R_AKGDH R_CYTBD R_ENO R_MDH R_TKT2: 5
14927: R_AKGDH R_CYTBD R_FBA R_GLUDy R_NADTRHD: 5
14928: R_AKGDH R_CYTBD R_FUM R_G6PDH2r R_PGM: 5
14929: R_AKGDH R_CYTBD R_FUM R_GND R_PGM: 5
14930: R_AKGDH R_CYTBD R_FUM R_NADTRHD R_PGM: 5
14931: R_AKGDH R_CYTBD R_FUM R_PGL R_PGM: 5
14932: R_AKGDH R_CYTBD R_FUM R_PGM R_RPE: 5
14933: R_AKGDH R_CYTBD R_FUM R_PGM R_TALA: 5
14934: R_AKGDH R_CYTBD R_FUM R_PGM R_TKT1: 5
14935: R_AKGDH R_CYTBD R_FUM R_PGM R_TKT2: 5
14936: R_AKGDH R_CYTBD R_G6PDH2r R_GLUt2r R_PGM: 5
14937: R_AKGDH R_CYTBD R_G6PDH2r R_MDH R_PGM: 5
14938: R_AKGDH R_CYTBD R_GLUDy R_NADTRHD R_TPI: 5
14939: R_AKGDH R_CYTBD R_GLUt2r R_GND R_PGM: 5
14940: R_AKGDH R_CYTBD R_GLUt2r R_PGI R_PGM: 5
14941: R_AKGDH R_CYTBD R_GLUt2r R_PGL R_PGM: 5
14942: R_AKGDH R_CYTBD R_GLUt2r R_PGM R_RPE: 5
14943: R_AKGDH R_CYTBD R_GLUt2r R_PGM R_TALA: 5
14944: R_AKGDH R_CYTBD R_GLUt2r R_PGM R_TKT1: 5
14945: R_AKGDH R_CYTBD R_GLUt2r R_PGM R_TKT2: 5
14946: R_AKGDH R_CYTBD R_GND R_MDH R_PGM: 5
14947: R_AKGDH R_CYTBD R_MDH R_NADTRHD R_PGM: 5
14948: R_AKGDH R_CYTBD R_MDH R_PGL R_PGM: 5
14949: R_AKGDH R_CYTBD R_MDH R_PGM R_RPE: 5
14950: R_AKGDH R_CYTBD R_MDH R_PGM R_TALA: 5
14951: R_AKGDH R_CYTBD R_MDH R_PGM R_TKT1: 5
14952: R_AKGDH R_CYTBD R_MDH R_PGM R_TKT2: 5
14955: R_AKGDH R_ENO R_ETOHt2r R_G6PDH2r R_NADH16: 5
14956: R_AKGDH R_ENO R_ETOHt2r R_GND R_NADH16: 5
14957: R_AKGDH R_ENO R_ETOHt2r R_NADH16 R_PGI: 5
14958: R_AKGDH R_ENO R_ETOHt2r R_NADH16 R_PGL: 5
14959: R_AKGDH R_ENO R_ETOHt2r R_NADH16 R_RPE: 5
14960: R_AKGDH R_ENO R_ETOHt2r R_NADH16 R_TALA: 5
14961: R_AKGDH R_ENO R_ETOHt2r R_NADH16 R_TKT1: 5
14962: R_AKGDH R_ENO R_ETOHt2r R_NADH16 R_TKT2: 5
15146: R_AKGDH R_ENO R_FUM R_G6PDH2r R_NADH16: 5
15147: R_AKGDH R_ENO R_FUM R_G6PDH2r R_O2t: 5
15148: R_AKGDH R_ENO R_FUM R_GND R_NADH16: 5
15149: R_AKGDH R_ENO R_FUM R_GND R_O2t: 5
15150: R_AKGDH R_ENO R_FUM R_NADH16 R_PGL: 5
15151: R_AKGDH R_ENO R_FUM R_NADH16 R_RPE: 5
15152: R_AKGDH R_ENO R_FUM R_NADH16 R_TALA: 5
15153: R_AKGDH R_ENO R_FUM R_NADH16 R_TKT1: 5
15154: R_AKGDH R_ENO R_FUM R_NADH16 R_TKT2: 5
15155: R_AKGDH R_ENO R_FUM R_NADTRHD R_O2t: 5
15156: R_AKGDH R_ENO R_FUM R_O2t R_PGL: 5
15157: R_AKGDH R_ENO R_FUM R_O2t R_RPE: 5
15158: R_AKGDH R_ENO R_FUM R_O2t R_TALA: 5
15159: R_AKGDH R_ENO R_FUM R_O2t R_TKT1: 5
15160: R_AKGDH R_ENO R_FUM R_O2t R_TKT2: 5
15161: R_AKGDH R_ENO R_G6PDH2r R_GLUDy R_NH4t: 5
15162: R_AKGDH R_ENO R_G6PDH2r R_GLUt2r R_NADH16: 5
15163: R_AKGDH R_ENO R_G6PDH2r R_GLUt2r R_O2t: 5
15164: R_AKGDH R_ENO R_G6PDH2r R_H2Ot R_NADH16: 5
15165: R_AKGDH R_ENO R_G6PDH2r R_H2Ot R_NH4t: 5
15166: R_AKGDH R_ENO R_G6PDH2r R_MDH R_NADH16: 5
15167: R_AKGDH R_ENO R_G6PDH2r R_MDH R_O2t: 5
15168: R_AKGDH R_ENO R_G6PDH2r R_NADH16 R_NH4t: 5
15169: R_AKGDH R_ENO R_G6PDH2r R_NH4t R_SERD_L: 5
15170: R_AKGDH R_ENO R_GLUDy R_GND R_NH4t: 5
15171: R_AKGDH R_ENO R_GLUDy R_NH4t R_PGL: 5
15172: R_AKGDH R_ENO R_GLUDy R_NH4t R_RPE: 5
15173: R_AKGDH R_ENO R_GLUDy R_NH4t R_TALA: 5
15174: R_AKGDH R_ENO R_GLUDy R_NH4t R_TKT1: 5
15175: R_AKGDH R_ENO R_GLUDy R_NH4t R_TKT2: 5
15176: R_AKGDH R_ENO R_GLUt2r R_GND R_NADH16: 5
15177: R_AKGDH R_ENO R_GLUt2r R_GND R_O2t: 5
15178: R_AKGDH R_ENO R_GLUt2r R_NADH16 R_PGI: 5
15179: R_AKGDH R_ENO R_GLUt2r R_NADH16 R_PGL: 5
15180: R_AKGDH R_ENO R_GLUt2r R_NADH16 R_RPE: 5
15181: R_AKGDH R_ENO R_GLUt2r R_NADH16 R_TALA: 5
15182: R_AKGDH R_ENO R_GLUt2r R_NADH16 R_TKT1: 5
15183: R_AKGDH R_ENO R_GLUt2r R_NADH16 R_TKT2: 5
15184: R_AKGDH R_ENO R_GLUt2r R_O2t R_PGI: 5
15185: R_AKGDH R_ENO R_GLUt2r R_O2t R_PGL: 5
15186: R_AKGDH R_ENO R_GLUt2r R_O2t R_RPE: 5
15187: R_AKGDH R_ENO R_GLUt2r R_O2t R_TALA: 5
15188: R_AKGDH R_ENO R_GLUt2r R_O2t R_TKT1: 5
15189: R_AKGDH R_ENO R_GLUt2r R_O2t R_TKT2: 5
15190: R_AKGDH R_ENO R_GND R_H2Ot R_NADH16: 5
15191: R_AKGDH R_ENO R_GND R_H2Ot R_NH4t: 5
15192: R_AKGDH R_ENO R_GND R_MDH R_NADH16: 5
15193: R_AKGDH R_ENO R_GND R_MDH R_O2t: 5
15194: R_AKGDH R_ENO R_GND R_NADH16 R_NH4t: 5
15195: R_AKGDH R_ENO R_GND R_NH4t R_SERD_L: 5
15196: R_AKGDH R_ENO R_H2Ot R_NADH16 R_PGL: 5
15197: R_AKGDH R_ENO R_H2Ot R_NADH16 R_RPE: 5
15198: R_AKGDH R_ENO R_H2Ot R_NADH16 R_TALA: 5
15199: R_AKGDH R_ENO R_H2Ot R_NADH16 R_TKT1: 5
15200: R_AKGDH R_ENO R_H2Ot R_NADH16 R_TKT2: 5
15201: R_AKGDH R_ENO R_H2Ot R_NH4t R_PGL: 5
15202: R_AKGDH R_ENO R_H2Ot R_NH4t R_RPE: 5
15203: R_AKGDH R_ENO R_H2Ot R_NH4t R_TALA: 5
15204: R_AKGDH R_ENO R_H2Ot R_NH4t R_TKT1: 5
15205: R_AKGDH R_ENO R_H2Ot R_NH4t R_TKT2: 5
15206: R_AKGDH R_ENO R_MDH R_NADH16 R_PGL: 5
15207: R_AKGDH R_ENO R_MDH R_NADH16 R_RPE: 5
15208: R_AKGDH R_ENO R_MDH R_NADH16 R_TALA: 5
15209: R_AKGDH R_ENO R_MDH R_NADH16 R_TKT1: 5
15210: R_AKGDH R_ENO R_MDH R_NADH16 R_TKT2: 5
15211: R_AKGDH R_ENO R_MDH R_NADTRHD R_O2t: 5
15212: R_AKGDH R_ENO R_MDH R_O2t R_PGL: 5
15213: R_AKGDH R_ENO R_MDH R_O2t R_RPE: 5
15214: R_AKGDH R_ENO R_MDH R_O2t R_TALA: 5
15215: R_AKGDH R_ENO R_MDH R_O2t R_TKT1: 5
15216: R_AKGDH R_ENO R_MDH R_O2t R_TKT2: 5
15217: R_AKGDH R_ENO R_NADH16 R_NH4t R_PGI: 5
15218: R_AKGDH R_ENO R_NADH16 R_NH4t R_PGL: 5
15219: R_AKGDH R_ENO R_NADH16 R_NH4t R_RPE: 5
15220: R_AKGDH R_ENO R_NADH16 R_NH4t R_TALA: 5
15221: R_AKGDH R_ENO R_NADH16 R_NH4t R_TKT1: 5
15222: R_AKGDH R_ENO R_NADH16 R_NH4t R_TKT2: 5
15223: R_AKGDH R_ENO R_NH4t R_PGL R_SERD_L: 5
15224: R_AKGDH R_ENO R_NH4t R_RPE R_SERD_L: 5
15225: R_AKGDH R_ENO R_NH4t R_SERD_L R_TALA: 5
15226: R_AKGDH R_ENO R_NH4t R_SERD_L R_TKT1: 5
15227: R_AKGDH R_ENO R_NH4t R_SERD_L R_TKT2: 5
15249: R_AKGDH R_ETOHt2r R_G6PDH2r R_NADH16 R_PGM: 5
15250: R_AKGDH R_ETOHt2r R_GND R_NADH16 R_PGM: 5
15251: R_AKGDH R_ETOHt2r R_NADH16 R_PGI R_PGM: 5
15252: R_AKGDH R_ETOHt2r R_NADH16 R_PGL R_PGM: 5
15253: R_AKGDH R_ETOHt2r R_NADH16 R_PGM R_RPE: 5
15254: R_AKGDH R_ETOHt2r R_NADH16 R_PGM R_TALA: 5
15255: R_AKGDH R_ETOHt2r R_NADH16 R_PGM R_TKT1: 5
15256: R_AKGDH R_ETOHt2r R_NADH16 R_PGM R_TKT2: 5
15257: R_AKGDH R_ETOHt2r R_NADH16 R_PTAr R_SUCDi: 5
15753: R_AKGDH R_FBA R_FUM R_G3PD2 R_NADTRHD: 5
15754: R_AKGDH R_FBA R_FUM R_G3PD5 R_NADTRHD: 5
15755: R_AKGDH R_FBA R_G3PD2 R_MDH R_NADTRHD: 5
15756: R_AKGDH R_FBA R_G3PD5 R_MDH R_NADTRHD: 5
15757: R_AKGDH R_FBA R_GLUDy R_NADTRHD R_O2t: 5
15758: R_AKGDH R_FUM R_G3PD2 R_NADTRHD R_TPI: 5
15759: R_AKGDH R_FUM R_G3PD5 R_NADTRHD R_TPI: 5
15760: R_AKGDH R_FUM R_G6PDH2r R_NADH16 R_PGM: 5
15761: R_AKGDH R_FUM R_G6PDH2r R_O2t R_PGM: 5
15762: R_AKGDH R_FUM R_GND R_NADH16 R_PGM: 5
15763: R_AKGDH R_FUM R_GND R_O2t R_PGM: 5
15764: R_AKGDH R_FUM R_NADH16 R_PGL R_PGM: 5
15765: R_AKGDH R_FUM R_NADH16 R_PGM R_RPE: 5
15766: R_AKGDH R_FUM R_NADH16 R_PGM R_TALA: 5
15767: R_AKGDH R_FUM R_NADH16 R_PGM R_TKT1: 5
15768: R_AKGDH R_FUM R_NADH16 R_PGM R_TKT2: 5
15769: R_AKGDH R_FUM R_NADTRHD R_O2t R_PGM: 5
15770: R_AKGDH R_FUM R_O2t R_PGL R_PGM: 5
15771: R_AKGDH R_FUM R_O2t R_PGM R_RPE: 5
15772: R_AKGDH R_FUM R_O2t R_PGM R_TALA: 5
15773: R_AKGDH R_FUM R_O2t R_PGM R_TKT1: 5
15774: R_AKGDH R_FUM R_O2t R_PGM R_TKT2: 5
15775: R_AKGDH R_G3PD2 R_H2Ot R_NADH16 R_PPC: 5
15776: R_AKGDH R_G3PD2 R_MDH R_NADTRHD R_TPI: 5
15777: R_AKGDH R_G3PD5 R_H2Ot R_NADH16 R_PPC: 5
15778: R_AKGDH R_G3PD5 R_MDH R_NADTRHD R_TPI: 5
15779: R_AKGDH R_G6PDH2r R_GLUDy R_NH4t R_PGM: 5
15780: R_AKGDH R_G6PDH2r R_GLUt2r R_NADH16 R_PGM: 5
15781: R_AKGDH R_G6PDH2r R_GLUt2r R_O2t R_PGM: 5
15782: R_AKGDH R_G6PDH2r R_H2Ot R_NADH16 R_PGM: 5
15783: R_AKGDH R_G6PDH2r R_H2Ot R_NH4t R_PGM: 5
15784: R_AKGDH R_G6PDH2r R_MDH R_NADH16 R_PGM: 5
15785: R_AKGDH R_G6PDH2r R_MDH R_O2t R_PGM: 5
15786: R_AKGDH R_G6PDH2r R_NADH16 R_NH4t R_PGM: 5
15787: R_AKGDH R_G6PDH2r R_NH4t R_PGM R_SERD_L: 5
15788: R_AKGDH R_GLNabc R_MDH R_NADH16 R_PTAr: 5
15789: R_AKGDH R_GLUDy R_GND R_NH4t R_PGM: 5
15790: R_AKGDH R_GLUDy R_MDH R_NADH16 R_PTAr: 5
15791: R_AKGDH R_GLUDy R_NADTRHD R_O2t R_TPI: 5
15792: R_AKGDH R_GLUDy R_NH4t R_PGL R_PGM: 5
15793: R_AKGDH R_GLUDy R_NH4t R_PGM R_RPE: 5
15794: R_AKGDH R_GLUDy R_NH4t R_PGM R_TALA: 5
15795: R_AKGDH R_GLUDy R_NH4t R_PGM R_TKT1: 5
15796: R_AKGDH R_GLUDy R_NH4t R_PGM R_TKT2: 5
15797: R_AKGDH R_GLUt2r R_GND R_NADH16 R_PGM: 5
15798: R_AKGDH R_GLUt2r R_GND R_O2t R_PGM: 5
15799: R_AKGDH R_GLUt2r R_NADH16 R_PGI R_PGM: 5
15800: R_AKGDH R_GLUt2r R_NADH16 R_PGL R_PGM: 5
15801: R_AKGDH R_GLUt2r R_NADH16 R_PGM R_RPE: 5
15802: R_AKGDH R_GLUt2r R_NADH16 R_PGM R_TALA: 5
15803: R_AKGDH R_GLUt2r R_NADH16 R_PGM R_TKT1: 5
15804: R_AKGDH R_GLUt2r R_NADH16 R_PGM R_TKT2: 5
15805: R_AKGDH R_GLUt2r R_NADH16 R_PTAr R_SUCDi: 5
15806: R_AKGDH R_GLUt2r R_O2t R_PGI R_PGM: 5
15807: R_AKGDH R_GLUt2r R_O2t R_PGL R_PGM: 5
15808: R_AKGDH R_GLUt2r R_O2t R_PGM R_RPE: 5
15809: R_AKGDH R_GLUt2r R_O2t R_PGM R_TALA: 5
15810: R_AKGDH R_GLUt2r R_O2t R_PGM R_TKT1: 5
15811: R_AKGDH R_GLUt2r R_O2t R_PGM R_TKT2: 5
15812: R_AKGDH R_GND R_H2Ot R_NADH16 R_PGM: 5
15813: R_AKGDH R_GND R_H2Ot R_NH4t R_PGM: 5
15814: R_AKGDH R_GND R_MDH R_NADH16 R_PGM: 5
15815: R_AKGDH R_GND R_MDH R_O2t R_PGM: 5
15816: R_AKGDH R_GND R_NADH16 R_NH4t R_PGM: 5
15817: R_AKGDH R_GND R_NH4t R_PGM R_SERD_L: 5
15818: R_AKGDH R_H2Ot R_NADH16 R_PGL R_PGM: 5
15819: R_AKGDH R_H2Ot R_NADH16 R_PGM R_RPE: 5
15820: R_AKGDH R_H2Ot R_NADH16 R_PGM R_TALA: 5
15821: R_AKGDH R_H2Ot R_NADH16 R_PGM R_TKT1: 5
15822: R_AKGDH R_H2Ot R_NADH16 R_PGM R_TKT2: 5
15823: R_AKGDH R_H2Ot R_NH4t R_PGL R_PGM: 5
15824: R_AKGDH R_H2Ot R_NH4t R_PGM R_RPE: 5
15825: R_AKGDH R_H2Ot R_NH4t R_PGM R_TALA: 5
15826: R_AKGDH R_H2Ot R_NH4t R_PGM R_TKT1: 5
15827: R_AKGDH R_H2Ot R_NH4t R_PGM R_TKT2: 5
15828: R_AKGDH R_ICDHyr R_MDH R_NADH16 R_PTAr: 5
15829: R_AKGDH R_MDH R_NADH16 R_NH4t R_PTAr: 5
15830: R_AKGDH R_MDH R_NADH16 R_PGL R_PGM: 5
15831: R_AKGDH R_MDH R_NADH16 R_PGM R_RPE: 5
15832: R_AKGDH R_MDH R_NADH16 R_PGM R_TALA: 5
15833: R_AKGDH R_MDH R_NADH16 R_PGM R_TKT1: 5
15834: R_AKGDH R_MDH R_NADH16 R_PGM R_TKT2: 5
15835: R_AKGDH R_MDH R_NADH16 R_PTAr R_SUCDi: 5
15836: R_AKGDH R_MDH R_NADTRHD R_O2t R_PGM: 5
15837: R_AKGDH R_MDH R_O2t R_PGL R_PGM: 5
15838: R_AKGDH R_MDH R_O2t R_PGM R_RPE: 5
15839: R_AKGDH R_MDH R_O2t R_PGM R_TALA: 5
15840: R_AKGDH R_MDH R_O2t R_PGM R_TKT1: 5
15841: R_AKGDH R_MDH R_O2t R_PGM R_TKT2: 5
15842: R_AKGDH R_ME1 R_ME2 R_PPC R_PPCK: 5
15843: R_AKGDH R_NADH16 R_NH4t R_PGI R_PGM: 5
15844: R_AKGDH R_NADH16 R_NH4t R_PGL R_PGM: 5
15845: R_AKGDH R_NADH16 R_NH4t R_PGM R_RPE: 5
15846: R_AKGDH R_NADH16 R_NH4t R_PGM R_TALA: 5
15847: R_AKGDH R_NADH16 R_NH4t R_PGM R_TKT1: 5
15848: R_AKGDH R_NADH16 R_NH4t R_PGM R_TKT2: 5
15849: R_AKGDH R_NH4t R_PGL R_PGM R_SERD_L: 5
15850: R_AKGDH R_NH4t R_PGM R_RPE R_SERD_L: 5
15851: R_AKGDH R_NH4t R_PGM R_SERD_L R_TALA: 5
15852: R_AKGDH R_NH4t R_PGM R_SERD_L R_TKT1: 5
15853: R_AKGDH R_NH4t R_PGM R_SERD_L R_TKT2: 5
15855: R_AKGt2r R_ALCD2x R_ATPS4r R_CYTBD R_FUM: 5
15856: R_AKGt2r R_ALCD2x R_ATPS4r R_CYTBD R_GLUt2r: 5
15857: R_AKGt2r R_ALCD2x R_ATPS4r R_CYTBD R_MDH: 5
15858: R_AKGt2r R_ALCD2x R_ATPS4r R_CYTBD R_SUCOAS: 5
15865: R_AKGt2r R_ALCD2x R_ATPS4r R_FUM R_O2t: 5
15866: R_AKGt2r R_ALCD2x R_ATPS4r R_GLUt2r R_O2t: 5
15867: R_AKGt2r R_ALCD2x R_ATPS4r R_MDH R_O2t: 5
15868: R_AKGt2r R_ALCD2x R_ATPS4r R_O2t R_SUCOAS: 5
15871: R_AKGt2r R_ALCD2x R_CYTBD R_FRD7 R_NH4t: 5
15872: R_AKGt2r R_ALCD2x R_CYTBD R_H2Ot R_SUCOAS: 5
15874: R_AKGt2r R_ALCD2x R_ENO R_H2Ot R_SUCOAS: 5
15894: R_AKGt2r R_ALCD2x R_FBA R_H2Ot R_SUCOAS: 5
15895: R_AKGt2r R_ALCD2x R_FBP R_H2Ot R_SUCOAS: 5
15896: R_AKGt2r R_ALCD2x R_FRD7 R_NH4t R_O2t: 5
15897: R_AKGt2r R_ALCD2x R_G3PD2 R_NADH16 R_NH4t: 5
15898: R_AKGt2r R_ALCD2x R_G3PD5 R_NADH16 R_NH4t: 5
15899: R_AKGt2r R_ALCD2x R_H2Ot R_ICDHyr R_SUCOAS: 5
15900: R_AKGt2r R_ALCD2x R_H2Ot R_ICL R_SUCOAS: 5
15901: R_AKGt2r R_ALCD2x R_H2Ot R_MALS R_SUCOAS: 5
15902: R_AKGt2r R_ALCD2x R_H2Ot R_O2t R_SUCOAS: 5
15903: R_AKGt2r R_ALCD2x R_H2Ot R_PGI R_SUCOAS: 5
15904: R_AKGt2r R_ALCD2x R_H2Ot R_PGM R_SUCOAS: 5
15905: R_AKGt2r R_ALCD2x R_H2Ot R_SUCCt3 R_SUCDi: 5
15906: R_AKGt2r R_ALCD2x R_H2Ot R_SUCOAS R_TPI: 5
15913: R_AKGt2r R_ASPT R_CO2t R_FUM R_NH4t: 5
15914: R_AKGt2r R_ASPT R_CO2t R_MDH R_NH4t: 5
15926: R_AKGt2r R_ATPS4r R_CO2t R_NADH16 R_PGI: 5
15927: R_AKGt2r R_ATPS4r R_CO2t R_PYRt2r R_SUCCt3: 5
15929: R_AKGt2r R_ATPS4r R_CYTBD R_ETOHt2r R_FUM: 5
15930: R_AKGt2r R_ATPS4r R_CYTBD R_ETOHt2r R_GLUt2r: 5
15931: R_AKGt2r R_ATPS4r R_CYTBD R_ETOHt2r R_MDH: 5
15932: R_AKGt2r R_ATPS4r R_CYTBD R_ETOHt2r R_SUCOAS: 5
15944: R_AKGt2r R_ATPS4r R_ETOHt2r R_FUM R_O2t: 5
15945: R_AKGt2r R_ATPS4r R_ETOHt2r R_GLUt2r R_O2t: 5
15946: R_AKGt2r R_ATPS4r R_ETOHt2r R_MDH R_O2t: 5
15947: R_AKGt2r R_ATPS4r R_ETOHt2r R_O2t R_SUCOAS: 5
15968: R_AKGt2r R_CO2t R_CS R_ENO R_GLNabc: 5
15978: R_AKGt2r R_CO2t R_CS R_FRD7 R_H2Ot: 5
15979: R_AKGt2r R_CO2t R_CS R_GLNabc R_PGM: 5
15980: R_AKGt2r R_CO2t R_CS R_GLNabc R_SUCCt3: 5
15981: R_AKGt2r R_CO2t R_CS R_H2Ot R_SUCOAS: 5
15982: R_AKGt2r R_CO2t R_CS R_PYRt2r R_SUCCt3: 5
15989: R_AKGt2r R_CO2t R_CYTBD R_FRD7 R_H2Ot: 5
15990: R_AKGt2r R_CO2t R_CYTBD R_H2Ot R_SUCOAS: 5
15991: R_AKGt2r R_CO2t R_CYTBD R_NADH16 R_PGI: 5
15993: R_AKGt2r R_CO2t R_ENO R_GLNabc R_ICDHyr: 5
16122: R_AKGt2r R_CO2t R_FBP R_FRD7 R_H2Ot: 5
16123: R_AKGt2r R_CO2t R_FBP R_H2Ot R_SUCOAS: 5
16124: R_AKGt2r R_CO2t R_FORti R_PYRt2r R_SUCCt3: 5
16125: R_AKGt2r R_CO2t R_FRD7 R_GLNabc R_ICDHyr: 5
16126: R_AKGt2r R_CO2t R_FRD7 R_H2Ot R_ICDHyr: 5
16127: R_AKGt2r R_CO2t R_FRD7 R_H2Ot R_ICL: 5
16128: R_AKGt2r R_CO2t R_FRD7 R_H2Ot R_MALS: 5
16129: R_AKGt2r R_CO2t R_FRD7 R_H2Ot R_O2t: 5
16130: R_AKGt2r R_CO2t R_FRD7 R_ICDHyr R_PYRt2r: 5
16131: R_AKGt2r R_CO2t R_FRD7 R_ME2 R_THD2: 5
16132: R_AKGt2r R_CO2t R_FTHFD R_PYRt2r R_SUCCt3: 5
16133: R_AKGt2r R_CO2t R_FUM R_GLNabc R_ICDHyr: 5
16134: R_AKGt2r R_CO2t R_FUM R_GLNabc R_NH4t: 5
16135: R_AKGt2r R_CO2t R_FUM R_NADH16 R_PGI: 5
16136: R_AKGt2r R_CO2t R_G3PD2 R_H2Ot R_NADH16: 5
16137: R_AKGt2r R_CO2t R_G3PD2 R_NADH16 R_NH4t: 5
16138: R_AKGt2r R_CO2t R_G3PD5 R_H2Ot R_NADH16: 5
16139: R_AKGt2r R_CO2t R_G3PD5 R_NADH16 R_NH4t: 5
16140: R_AKGt2r R_CO2t R_GHMT2 R_PYRt2r R_SUCCt3: 5
16141: R_AKGt2r R_CO2t R_GLNS R_GLUDy R_SUCCt3: 5
16142: R_AKGt2r R_CO2t R_GLNS R_PYRt2r R_SUCCt3: 5
16143: R_AKGt2r R_CO2t R_GLNabc R_ICDHyr R_MDH: 5
16144: R_AKGt2r R_CO2t R_GLNabc R_ICDHyr R_PGM: 5
16145: R_AKGt2r R_CO2t R_GLNabc R_ICDHyr R_SUCCt3: 5
16146: R_AKGt2r R_CO2t R_GLNabc R_MDH R_NH4t: 5
16147: R_AKGt2r R_CO2t R_GLUDy R_GLUSy R_SUCCt3: 5
16148: R_AKGt2r R_CO2t R_H2Ot R_ICDHyr R_SUCOAS: 5
16149: R_AKGt2r R_CO2t R_H2Ot R_ICL R_SUCOAS: 5
16150: R_AKGt2r R_CO2t R_H2Ot R_MALS R_SUCOAS: 5
16151: R_AKGt2r R_CO2t R_H2Ot R_NADH16 R_PGI: 5
16152: R_AKGt2r R_CO2t R_H2Ot R_O2t R_SUCOAS: 5
16153: R_AKGt2r R_CO2t R_H2Ot R_PGI R_SUCOAS: 5
16154: R_AKGt2r R_CO2t R_ICDHyr R_PYRt2r R_SUCCt3: 5
16155: R_AKGt2r R_CO2t R_MDH R_NADH16 R_PGI: 5
16156: R_AKGt2r R_CO2t R_MDH R_SUCCt3 R_THD2: 5
16157: R_AKGt2r R_CO2t R_ME2 R_SUCCt3 R_THD2: 5
16158: R_AKGt2r R_CO2t R_MTHFC R_PYRt2r R_SUCCt3: 5
16159: R_AKGt2r R_CO2t R_MTHFD R_PYRt2r R_SUCCt3: 5
16160: R_AKGt2r R_CO2t R_NADH16 R_O2t R_PGI: 5
16161: R_AKGt2r R_CO2t R_PYRt2r R_RPE R_SUCCt3: 5
16165: R_AKGt2r R_CS R_CYTBD R_GLNabc R_SUCCt3: 5
16169: R_AKGt2r R_CS R_ENO R_GLNabc R_SUCOAS: 5
16209: R_AKGt2r R_CS R_FBA R_GLNabc R_SUCOAS: 5
16210: R_AKGt2r R_CS R_FBP R_GLNabc R_SUCOAS: 5
16211: R_AKGt2r R_CS R_GLNS R_NH4t R_SUCOAS: 5
16212: R_AKGt2r R_CS R_GLNabc R_ICL R_SUCOAS: 5
16213: R_AKGt2r R_CS R_GLNabc R_MALS R_SUCOAS: 5
16214: R_AKGt2r R_CS R_GLNabc R_O2t R_SUCCt3: 5
16215: R_AKGt2r R_CS R_GLNabc R_PGI R_SUCOAS: 5
16216: R_AKGt2r R_CS R_GLNabc R_PGM R_SUCOAS: 5
16217: R_AKGt2r R_CS R_GLNabc R_SUCCt3 R_SUCDi: 5
16218: R_AKGt2r R_CS R_GLNabc R_SUCOAS R_TPI: 5
16219: R_AKGt2r R_CS R_GLUt2r R_NH4t R_SUCOAS: 5
16228: R_AKGt2r R_CYTBD R_ENO R_G6PDH2r R_SUCCt3: 5
16229: R_AKGt2r R_CYTBD R_ENO R_G6PDH2r R_SUCOAS: 5
16230: R_AKGt2r R_CYTBD R_ENO R_GND R_SUCCt3: 5
16231: R_AKGt2r R_CYTBD R_ENO R_GND R_SUCOAS: 5
16232: R_AKGt2r R_CYTBD R_ENO R_PGI R_SUCCt3: 5
16233: R_AKGt2r R_CYTBD R_ENO R_PGI R_SUCOAS: 5
16234: R_AKGt2r R_CYTBD R_ENO R_PGL R_SUCCt3: 5
16235: R_AKGt2r R_CYTBD R_ENO R_PGL R_SUCOAS: 5
16236: R_AKGt2r R_CYTBD R_ENO R_RPE R_SUCCt3: 5
16237: R_AKGt2r R_CYTBD R_ENO R_RPE R_SUCOAS: 5
16238: R_AKGt2r R_CYTBD R_ENO R_SUCCt3 R_TALA: 5
16239: R_AKGt2r R_CYTBD R_ENO R_SUCCt3 R_TKT1: 5
16240: R_AKGt2r R_CYTBD R_ENO R_SUCCt3 R_TKT2: 5
16241: R_AKGt2r R_CYTBD R_ENO R_SUCOAS R_TALA: 5
16242: R_AKGt2r R_CYTBD R_ENO R_SUCOAS R_TKT1: 5
16243: R_AKGt2r R_CYTBD R_ENO R_SUCOAS R_TKT2: 5
16246: R_AKGt2r R_CYTBD R_ETOHt2r R_FRD7 R_NH4t: 5
16247: R_AKGt2r R_CYTBD R_ETOHt2r R_H2Ot R_SUCOAS: 5
16305: R_AKGt2r R_CYTBD R_G6PDH2r R_H2Ot R_SUCCt3: 5
16306: R_AKGt2r R_CYTBD R_G6PDH2r R_H2Ot R_SUCOAS: 5
16307: R_AKGt2r R_CYTBD R_G6PDH2r R_PGM R_SUCCt3: 5
16308: R_AKGt2r R_CYTBD R_G6PDH2r R_PGM R_SUCOAS: 5
16309: R_AKGt2r R_CYTBD R_GLNS R_GLUDy R_SUCCt3: 5
16310: R_AKGt2r R_CYTBD R_GLNabc R_ICDHyr R_SUCCt3: 5
16311: R_AKGt2r R_CYTBD R_GLUDy R_GLUSy R_SUCCt3: 5
16312: R_AKGt2r R_CYTBD R_GND R_H2Ot R_SUCCt3: 5
16313: R_AKGt2r R_CYTBD R_GND R_H2Ot R_SUCOAS: 5
16314: R_AKGt2r R_CYTBD R_GND R_PGM R_SUCCt3: 5
16315: R_AKGt2r R_CYTBD R_GND R_PGM R_SUCOAS: 5
16316: R_AKGt2r R_CYTBD R_H2Ot R_PGL R_SUCCt3: 5
16317: R_AKGt2r R_CYTBD R_H2Ot R_PGL R_SUCOAS: 5
16318: R_AKGt2r R_CYTBD R_H2Ot R_RPE R_SUCCt3: 5
16319: R_AKGt2r R_CYTBD R_H2Ot R_RPE R_SUCOAS: 5
16320: R_AKGt2r R_CYTBD R_H2Ot R_SUCCt3 R_TALA: 5
16321: R_AKGt2r R_CYTBD R_H2Ot R_SUCCt3 R_TKT1: 5
16322: R_AKGt2r R_CYTBD R_H2Ot R_SUCCt3 R_TKT2: 5
16323: R_AKGt2r R_CYTBD R_H2Ot R_SUCOAS R_TALA: 5
16324: R_AKGt2r R_CYTBD R_H2Ot R_SUCOAS R_TKT1: 5
16325: R_AKGt2r R_CYTBD R_H2Ot R_SUCOAS R_TKT2: 5
16326: R_AKGt2r R_CYTBD R_PGI R_PGM R_SUCCt3: 5
16327: R_AKGt2r R_CYTBD R_PGI R_PGM R_SUCOAS: 5
16328: R_AKGt2r R_CYTBD R_PGL R_PGM R_SUCCt3: 5
16329: R_AKGt2r R_CYTBD R_PGL R_PGM R_SUCOAS: 5
16330: R_AKGt2r R_CYTBD R_PGM R_RPE R_SUCCt3: 5
16331: R_AKGt2r R_CYTBD R_PGM R_RPE R_SUCOAS: 5
16332: R_AKGt2r R_CYTBD R_PGM R_SUCCt3 R_TALA: 5
16333: R_AKGt2r R_CYTBD R_PGM R_SUCCt3 R_TKT1: 5
16334: R_AKGt2r R_CYTBD R_PGM R_SUCCt3 R_TKT2: 5
16335: R_AKGt2r R_CYTBD R_PGM R_SUCOAS R_TALA: 5
16336: R_AKGt2r R_CYTBD R_PGM R_SUCOAS R_TKT1: 5
16337: R_AKGt2r R_CYTBD R_PGM R_SUCOAS R_TKT2: 5
16339: R_AKGt2r R_ENO R_ETOHt2r R_H2Ot R_SUCOAS: 5
16383: R_AKGt2r R_ENO R_G6PDH2r R_GLUDy R_SUCOAS: 5
16384: R_AKGt2r R_ENO R_G6PDH2r R_H2Ot R_SUCOAS: 5
16385: R_AKGt2r R_ENO R_G6PDH2r R_NADH16 R_SUCOAS: 5
16386: R_AKGt2r R_ENO R_G6PDH2r R_O2t R_SUCCt3: 5
16387: R_AKGt2r R_ENO R_G6PDH2r R_O2t R_SUCOAS: 5
16388: R_AKGt2r R_ENO R_G6PDH2r R_SERD_L R_SUCOAS: 5
16389: R_AKGt2r R_ENO R_G6PDH2r R_SUCOAS R_THD2: 5
16390: R_AKGt2r R_ENO R_GLNS R_GLUDy R_SUCOAS: 5
16391: R_AKGt2r R_ENO R_GLUDy R_GLUSy R_SUCOAS: 5
16392: R_AKGt2r R_ENO R_GLUDy R_GND R_SUCOAS: 5
16393: R_AKGt2r R_ENO R_GLUDy R_PGL R_SUCOAS: 5
16394: R_AKGt2r R_ENO R_GLUDy R_RPE R_SUCOAS: 5
16395: R_AKGt2r R_ENO R_GLUDy R_SUCOAS R_TALA: 5
16396: R_AKGt2r R_ENO R_GLUDy R_SUCOAS R_TKT1: 5
16397: R_AKGt2r R_ENO R_GLUDy R_SUCOAS R_TKT2: 5
16398: R_AKGt2r R_ENO R_GND R_H2Ot R_SUCOAS: 5
16399: R_AKGt2r R_ENO R_GND R_NADH16 R_SUCOAS: 5
16400: R_AKGt2r R_ENO R_GND R_O2t R_SUCCt3: 5
16401: R_AKGt2r R_ENO R_GND R_O2t R_SUCOAS: 5
16402: R_AKGt2r R_ENO R_GND R_SERD_L R_SUCOAS: 5
16403: R_AKGt2r R_ENO R_GND R_SUCOAS R_THD2: 5
16404: R_AKGt2r R_ENO R_H2Ot R_PGL R_SUCOAS: 5
16405: R_AKGt2r R_ENO R_H2Ot R_RPE R_SUCOAS: 5
16406: R_AKGt2r R_ENO R_H2Ot R_SUCOAS R_TALA: 5
16407: R_AKGt2r R_ENO R_H2Ot R_SUCOAS R_TKT1: 5
16408: R_AKGt2r R_ENO R_H2Ot R_SUCOAS R_TKT2: 5
16409: R_AKGt2r R_ENO R_NADH16 R_PGI R_SUCOAS: 5
16410: R_AKGt2r R_ENO R_NADH16 R_PGL R_SUCOAS: 5
16411: R_AKGt2r R_ENO R_NADH16 R_RPE R_SUCOAS: 5
16412: R_AKGt2r R_ENO R_NADH16 R_SUCOAS R_TALA: 5
16413: R_AKGt2r R_ENO R_NADH16 R_SUCOAS R_TKT1: 5
16414: R_AKGt2r R_ENO R_NADH16 R_SUCOAS R_TKT2: 5
16415: R_AKGt2r R_ENO R_O2t R_PGI R_SUCCt3: 5
16416: R_AKGt2r R_ENO R_O2t R_PGI R_SUCOAS: 5
16417: R_AKGt2r R_ENO R_O2t R_PGL R_SUCCt3: 5
16418: R_AKGt2r R_ENO R_O2t R_PGL R_SUCOAS: 5
16419: R_AKGt2r R_ENO R_O2t R_RPE R_SUCCt3: 5
16420: R_AKGt2r R_ENO R_O2t R_RPE R_SUCOAS: 5
16421: R_AKGt2r R_ENO R_O2t R_SUCCt3 R_TALA: 5
16422: R_AKGt2r R_ENO R_O2t R_SUCCt3 R_TKT1: 5
16423: R_AKGt2r R_ENO R_O2t R_SUCCt3 R_TKT2: 5
16424: R_AKGt2r R_ENO R_O2t R_SUCOAS R_TALA: 5
16425: R_AKGt2r R_ENO R_O2t R_SUCOAS R_TKT1: 5
16426: R_AKGt2r R_ENO R_O2t R_SUCOAS R_TKT2: 5
16427: R_AKGt2r R_ENO R_PGL R_SERD_L R_SUCOAS: 5
16428: R_AKGt2r R_ENO R_PGL R_SUCOAS R_THD2: 5
16429: R_AKGt2r R_ENO R_RPE R_SERD_L R_SUCOAS: 5
16430: R_AKGt2r R_ENO R_RPE R_SUCOAS R_THD2: 5
16431: R_AKGt2r R_ENO R_SERD_L R_SUCOAS R_TALA: 5
16432: R_AKGt2r R_ENO R_SERD_L R_SUCOAS R_TKT1: 5
16433: R_AKGt2r R_ENO R_SERD_L R_SUCOAS R_TKT2: 5
16434: R_AKGt2r R_ENO R_SUCOAS R_TALA R_THD2: 5
16435: R_AKGt2r R_ENO R_SUCOAS R_THD2 R_TKT1: 5
16436: R_AKGt2r R_ENO R_SUCOAS R_THD2 R_TKT2: 5
16456: R_AKGt2r R_ETOHt2r R_FBA R_H2Ot R_SUCOAS: 5
16457: R_AKGt2r R_ETOHt2r R_FBP R_H2Ot R_SUCOAS: 5
16458: R_AKGt2r R_ETOHt2r R_FRD7 R_NH4t R_O2t: 5
16459: R_AKGt2r R_ETOHt2r R_G3PD2 R_NADH16 R_NH4t: 5
16460: R_AKGt2r R_ETOHt2r R_G3PD5 R_NADH16 R_NH4t: 5
16461: R_AKGt2r R_ETOHt2r R_H2Ot R_ICDHyr R_SUCOAS: 5
16462: R_AKGt2r R_ETOHt2r R_H2Ot R_ICL R_SUCOAS: 5
16463: R_AKGt2r R_ETOHt2r R_H2Ot R_MALS R_SUCOAS: 5
16464: R_AKGt2r R_ETOHt2r R_H2Ot R_O2t R_SUCOAS: 5
16465: R_AKGt2r R_ETOHt2r R_H2Ot R_PGI R_SUCOAS: 5
16466: R_AKGt2r R_ETOHt2r R_H2Ot R_PGM R_SUCOAS: 5
16467: R_AKGt2r R_ETOHt2r R_H2Ot R_SUCCt3 R_SUCDi: 5
16468: R_AKGt2r R_ETOHt2r R_H2Ot R_SUCOAS R_TPI: 5
16858: R_AKGt2r R_FBA R_GLNS R_GLUDy R_SUCOAS: 5
16859: R_AKGt2r R_FBA R_GLUDy R_GLUSy R_SUCOAS: 5
16860: R_AKGt2r R_FBP R_G6PDH2r R_H2Ot R_SUCOAS: 5
16861: R_AKGt2r R_FBP R_GLNS R_GLUDy R_SUCOAS: 5
16862: R_AKGt2r R_FBP R_GLUDy R_GLUSy R_SUCOAS: 5
16863: R_AKGt2r R_FBP R_GND R_H2Ot R_SUCOAS: 5
16864: R_AKGt2r R_FBP R_H2Ot R_PGL R_SUCOAS: 5
16865: R_AKGt2r R_FBP R_H2Ot R_RPE R_SUCOAS: 5
16866: R_AKGt2r R_FBP R_H2Ot R_SUCOAS R_TALA: 5
16867: R_AKGt2r R_FBP R_H2Ot R_SUCOAS R_TKT1: 5
16868: R_AKGt2r R_FBP R_H2Ot R_SUCOAS R_TKT2: 5
16869: R_AKGt2r R_G6PDH2r R_GLUDy R_PGM R_SUCOAS: 5
16870: R_AKGt2r R_G6PDH2r R_H2Ot R_ICL R_SUCOAS: 5
16871: R_AKGt2r R_G6PDH2r R_H2Ot R_MALS R_SUCOAS: 5
16872: R_AKGt2r R_G6PDH2r R_H2Ot R_O2t R_SUCCt3: 5
16873: R_AKGt2r R_G6PDH2r R_H2Ot R_O2t R_SUCOAS: 5
16874: R_AKGt2r R_G6PDH2r R_H2Ot R_PGM R_SUCOAS: 5
16875: R_AKGt2r R_G6PDH2r R_H2Ot R_SUCCt3 R_SUCDi: 5
16876: R_AKGt2r R_G6PDH2r R_ME2 R_SUCOAS R_THD2: 5
16877: R_AKGt2r R_G6PDH2r R_NADH16 R_PGM R_SUCOAS: 5
16878: R_AKGt2r R_G6PDH2r R_O2t R_PGM R_SUCCt3: 5
16879: R_AKGt2r R_G6PDH2r R_O2t R_PGM R_SUCOAS: 5
16880: R_AKGt2r R_G6PDH2r R_PGM R_SERD_L R_SUCOAS: 5
16881: R_AKGt2r R_G6PDH2r R_PGM R_SUCOAS R_THD2: 5
16882: R_AKGt2r R_GLNS R_GLUDy R_ICDHyr R_SUCOAS: 5
16883: R_AKGt2r R_GLNS R_GLUDy R_ICL R_SUCOAS: 5
16884: R_AKGt2r R_GLNS R_GLUDy R_MALS R_SUCOAS: 5
16885: R_AKGt2r R_GLNS R_GLUDy R_O2t R_SUCCt3: 5
16886: R_AKGt2r R_GLNS R_GLUDy R_PGI R_SUCOAS: 5
16887: R_AKGt2r R_GLNS R_GLUDy R_PGM R_SUCOAS: 5
16888: R_AKGt2r R_GLNS R_GLUDy R_SUCCt3 R_SUCDi: 5
16889: R_AKGt2r R_GLNS R_GLUDy R_SUCOAS R_TPI: 5
16890: R_AKGt2r R_GLNabc R_ICDHyr R_O2t R_SUCCt3: 5
16891: R_AKGt2r R_GLNabc R_ICDHyr R_SUCCt3 R_SUCDi: 5
16892: R_AKGt2r R_GLUDy R_GLUSy R_ICDHyr R_SUCOAS: 5
16893: R_AKGt2r R_GLUDy R_GLUSy R_ICL R_SUCOAS: 5
16894: R_AKGt2r R_GLUDy R_GLUSy R_MALS R_SUCOAS: 5
16895: R_AKGt2r R_GLUDy R_GLUSy R_O2t R_SUCCt3: 5
16896: R_AKGt2r R_GLUDy R_GLUSy R_PGI R_SUCOAS: 5
16897: R_AKGt2r R_GLUDy R_GLUSy R_PGM R_SUCOAS: 5
16898: R_AKGt2r R_GLUDy R_GLUSy R_SUCCt3 R_SUCDi: 5
16899: R_AKGt2r R_GLUDy R_GLUSy R_SUCOAS R_TPI: 5
16900: R_AKGt2r R_GLUDy R_GND R_PGM R_SUCOAS: 5
16901: R_AKGt2r R_GLUDy R_PGL R_PGM R_SUCOAS: 5
16902: R_AKGt2r R_GLUDy R_PGM R_RPE R_SUCOAS: 5
16903: R_AKGt2r R_GLUDy R_PGM R_SUCOAS R_TALA: 5
16904: R_AKGt2r R_GLUDy R_PGM R_SUCOAS R_TKT1: 5
16905: R_AKGt2r R_GLUDy R_PGM R_SUCOAS R_TKT2: 5
16906: R_AKGt2r R_GND R_H2Ot R_ICL R_SUCOAS: 5
16907: R_AKGt2r R_GND R_H2Ot R_MALS R_SUCOAS: 5
16908: R_AKGt2r R_GND R_H2Ot R_O2t R_SUCCt3: 5
16909: R_AKGt2r R_GND R_H2Ot R_O2t R_SUCOAS: 5
16910: R_AKGt2r R_GND R_H2Ot R_PGM R_SUCOAS: 5
16911: R_AKGt2r R_GND R_H2Ot R_SUCCt3 R_SUCDi: 5
16912: R_AKGt2r R_GND R_ME2 R_SUCOAS R_THD2: 5
16913: R_AKGt2r R_GND R_NADH16 R_PGM R_SUCOAS: 5
16914: R_AKGt2r R_GND R_O2t R_PGM R_SUCCt3: 5
16915: R_AKGt2r R_GND R_O2t R_PGM R_SUCOAS: 5
16916: R_AKGt2r R_GND R_PGM R_SERD_L R_SUCOAS: 5
16917: R_AKGt2r R_GND R_PGM R_SUCOAS R_THD2: 5
16918: R_AKGt2r R_H2Ot R_ICL R_PGL R_SUCOAS: 5
16919: R_AKGt2r R_H2Ot R_ICL R_RPE R_SUCOAS: 5
16920: R_AKGt2r R_H2Ot R_ICL R_SUCOAS R_TALA: 5
16921: R_AKGt2r R_H2Ot R_ICL R_SUCOAS R_TKT1: 5
16922: R_AKGt2r R_H2Ot R_ICL R_SUCOAS R_TKT2: 5
16923: R_AKGt2r R_H2Ot R_MALS R_PGL R_SUCOAS: 5
16924: R_AKGt2r R_H2Ot R_MALS R_RPE R_SUCOAS: 5
16925: R_AKGt2r R_H2Ot R_MALS R_SUCOAS R_TALA: 5
16926: R_AKGt2r R_H2Ot R_MALS R_SUCOAS R_TKT1: 5
16927: R_AKGt2r R_H2Ot R_MALS R_SUCOAS R_TKT2: 5
16928: R_AKGt2r R_H2Ot R_O2t R_PGL R_SUCCt3: 5
16929: R_AKGt2r R_H2Ot R_O2t R_PGL R_SUCOAS: 5
16930: R_AKGt2r R_H2Ot R_O2t R_RPE R_SUCCt3: 5
16931: R_AKGt2r R_H2Ot R_O2t R_RPE R_SUCOAS: 5
16932: R_AKGt2r R_H2Ot R_O2t R_SUCCt3 R_TALA: 5
16933: R_AKGt2r R_H2Ot R_O2t R_SUCCt3 R_TKT1: 5
16934: R_AKGt2r R_H2Ot R_O2t R_SUCCt3 R_TKT2: 5
16935: R_AKGt2r R_H2Ot R_O2t R_SUCOAS R_TALA: 5
16936: R_AKGt2r R_H2Ot R_O2t R_SUCOAS R_TKT1: 5
16937: R_AKGt2r R_H2Ot R_O2t R_SUCOAS R_TKT2: 5
16938: R_AKGt2r R_H2Ot R_PGL R_PGM R_SUCOAS: 5
16939: R_AKGt2r R_H2Ot R_PGL R_SUCCt3 R_SUCDi: 5
16940: R_AKGt2r R_H2Ot R_PGM R_RPE R_SUCOAS: 5
16941: R_AKGt2r R_H2Ot R_PGM R_SUCOAS R_TALA: 5
16942: R_AKGt2r R_H2Ot R_PGM R_SUCOAS R_TKT1: 5
16943: R_AKGt2r R_H2Ot R_PGM R_SUCOAS R_TKT2: 5
16944: R_AKGt2r R_H2Ot R_RPE R_SUCCt3 R_SUCDi: 5
16945: R_AKGt2r R_H2Ot R_SUCCt3 R_SUCDi R_TALA: 5
16946: R_AKGt2r R_H2Ot R_SUCCt3 R_SUCDi R_TKT1: 5
16947: R_AKGt2r R_H2Ot R_SUCCt3 R_SUCDi R_TKT2: 5
16948: R_AKGt2r R_MDH R_NH4t R_PPS R_SUCOAS: 5
16949: R_AKGt2r R_ME2 R_PGL R_SUCOAS R_THD2: 5
16950: R_AKGt2r R_ME2 R_RPE R_SUCOAS R_THD2: 5
16951: R_AKGt2r R_ME2 R_SUCOAS R_TALA R_THD2: 5
16952: R_AKGt2r R_ME2 R_SUCOAS R_THD2 R_TKT1: 5
16953: R_AKGt2r R_ME2 R_SUCOAS R_THD2 R_TKT2: 5
16954: R_AKGt2r R_NADH16 R_PGI R_PGM R_SUCOAS: 5
16955: R_AKGt2r R_NADH16 R_PGL R_PGM R_SUCOAS: 5
16956: R_AKGt2r R_NADH16 R_PGM R_RPE R_SUCOAS: 5
16957: R_AKGt2r R_NADH16 R_PGM R_SUCOAS R_TALA: 5
16958: R_AKGt2r R_NADH16 R_PGM R_SUCOAS R_TKT1: 5
16959: R_AKGt2r R_NADH16 R_PGM R_SUCOAS R_TKT2: 5
16960: R_AKGt2r R_NH4t R_PPCK R_PPS R_SUCOAS: 5
16961: R_AKGt2r R_O2t R_PGI R_PGM R_SUCCt3: 5
16962: R_AKGt2r R_O2t R_PGI R_PGM R_SUCOAS: 5
16963: R_AKGt2r R_O2t R_PGL R_PGM R_SUCCt3: 5
16964: R_AKGt2r R_O2t R_PGL R_PGM R_SUCOAS: 5
16965: R_AKGt2r R_O2t R_PGM R_RPE R_SUCCt3: 5
16966: R_AKGt2r R_O2t R_PGM R_RPE R_SUCOAS: 5
16967: R_AKGt2r R_O2t R_PGM R_SUCCt3 R_TALA: 5
16968: R_AKGt2r R_O2t R_PGM R_SUCCt3 R_TKT1: 5
16969: R_AKGt2r R_O2t R_PGM R_SUCCt3 R_TKT2: 5
16970: R_AKGt2r R_O2t R_PGM R_SUCOAS R_TALA: 5
16971: R_AKGt2r R_O2t R_PGM R_SUCOAS R_TKT1: 5
16972: R_AKGt2r R_O2t R_PGM R_SUCOAS R_TKT2: 5
16973: R_AKGt2r R_PGL R_PGM R_SERD_L R_SUCOAS: 5
16974: R_AKGt2r R_PGL R_PGM R_SUCOAS R_THD2: 5
16975: R_AKGt2r R_PGM R_RPE R_SERD_L R_SUCOAS: 5
16976: R_AKGt2r R_PGM R_RPE R_SUCOAS R_THD2: 5
16977: R_AKGt2r R_PGM R_SERD_L R_SUCOAS R_TALA: 5
16978: R_AKGt2r R_PGM R_SERD_L R_SUCOAS R_TKT1: 5
16979: R_AKGt2r R_PGM R_SERD_L R_SUCOAS R_TKT2: 5
16980: R_AKGt2r R_PGM R_SUCOAS R_TALA R_THD2: 5
16981: R_AKGt2r R_PGM R_SUCOAS R_THD2 R_TKT1: 5
16982: R_AKGt2r R_PGM R_SUCOAS R_THD2 R_TKT2: 5
16983: R_ALCD2x R_ASPT R_ATPS4r R_CYTBD R_FUM: 5
16984: R_ALCD2x R_ASPT R_ATPS4r R_CYTBD R_MDH: 5
16987: R_ALCD2x R_ASPT R_ATPS4r R_FUM R_O2t: 5
16988: R_ALCD2x R_ASPT R_ATPS4r R_MDH R_O2t: 5
16991: R_ALCD2x R_ASPT R_CYTBD R_FUM R_H2Ot: 5
16992: R_ALCD2x R_ASPT R_CYTBD R_H2Ot R_MDH: 5
16999: R_ALCD2x R_ASPT R_FUM R_H2Ot R_O2t: 5
17000: R_ALCD2x R_ASPT R_H2Ot R_MDH R_O2t: 5
17002: R_ALCD2x R_ATPS4r R_CO2t R_H2Ot R_PGI: 5
17003: R_ALCD2x R_ATPS4r R_CO2t R_NADH16 R_PGI: 5
17004: R_ALCD2x R_ATPS4r R_CYTBD R_D_LACt2 R_FUM: 5
17005: R_ALCD2x R_ATPS4r R_CYTBD R_D_LACt2 R_MDH: 5
17006: R_ALCD2x R_ATPS4r R_CYTBD R_D_LACt2 R_NADH16: 5
17017: R_ALCD2x R_ATPS4r R_CYTBD R_FUM R_LDH_D: 5
17018: R_ALCD2x R_ATPS4r R_CYTBD R_FUM R_NADH16: 5
17019: R_ALCD2x R_ATPS4r R_CYTBD R_GLUt2r R_NADH16: 5
17020: R_ALCD2x R_ATPS4r R_CYTBD R_H2Ot R_NADH16: 5
17021: R_ALCD2x R_ATPS4r R_CYTBD R_LDH_D R_MDH: 5
17022: R_ALCD2x R_ATPS4r R_CYTBD R_LDH_D R_NADH16: 5
17023: R_ALCD2x R_ATPS4r R_CYTBD R_MDH R_NADH16: 5
17027: R_ALCD2x R_ATPS4r R_D_LACt2 R_FUM R_O2t: 5
17028: R_ALCD2x R_ATPS4r R_D_LACt2 R_MDH R_O2t: 5
17029: R_ALCD2x R_ATPS4r R_D_LACt2 R_NADH16 R_O2t: 5
17030: R_ALCD2x R_ATPS4r R_ENO R_NADH16 R_THD2: 5
17064: R_ALCD2x R_ATPS4r R_FBA R_H2Ot R_SUCOAS: 5
17065: R_ALCD2x R_ATPS4r R_FUM R_LDH_D R_O2t: 5
17066: R_ALCD2x R_ATPS4r R_FUM R_NADH16 R_O2t: 5
17067: R_ALCD2x R_ATPS4r R_GAPD R_NADH16 R_THD2: 5
17068: R_ALCD2x R_ATPS4r R_GLCpts R_NADH16 R_THD2: 5
17069: R_ALCD2x R_ATPS4r R_GLUt2r R_NADH16 R_O2t: 5
17070: R_ALCD2x R_ATPS4r R_H2Ot R_NADH16 R_O2t: 5
17071: R_ALCD2x R_ATPS4r R_H2Ot R_SUCOAS R_TPI: 5
17072: R_ALCD2x R_ATPS4r R_LDH_D R_MDH R_O2t: 5
17073: R_ALCD2x R_ATPS4r R_LDH_D R_NADH16 R_O2t: 5
17074: R_ALCD2x R_ATPS4r R_MDH R_NADH16 R_O2t: 5
17075: R_ALCD2x R_ATPS4r R_MDH R_NADH16 R_THD2: 5
17076: R_ALCD2x R_ATPS4r R_ME2 R_NADH16 R_THD2: 5
17077: R_ALCD2x R_ATPS4r R_NADH16 R_PGK R_THD2: 5
17078: R_ALCD2x R_ATPS4r R_NADH16 R_PGM R_THD2: 5
17079: R_ALCD2x R_ATPS4r R_NADH16 R_PPC R_THD2: 5
17080: R_ALCD2x R_ATPS4r R_NADH16 R_PTAr R_THD2: 5
17082: R_ALCD2x R_CO2t R_CS R_CYTBD R_GLNabc: 5
17089: R_ALCD2x R_CO2t R_CS R_GLNabc R_H2Ot: 5
17090: R_ALCD2x R_CO2t R_CS R_GLNabc R_O2t: 5
17102: R_ALCD2x R_CO2t R_CYTBD R_GLNabc R_ICDHyr: 5
17103: R_ALCD2x R_CO2t R_CYTBD R_GLNabc R_NH4t: 5
17104: R_ALCD2x R_CO2t R_CYTBD R_GLUDy R_GLUSy: 5
17105: R_ALCD2x R_CO2t R_CYTBD R_GLYATi R_NH4t: 5
17106: R_ALCD2x R_CO2t R_CYTBD R_ME2 R_THD2: 5
17107: R_ALCD2x R_CO2t R_CYTBD R_NH4t R_RPE: 5
17108: R_ALCD2x R_CO2t R_CYTBD R_NH4t R_THRD: 5
17109: R_ALCD2x R_CO2t R_CYTBD R_NH4t R_TKT2: 5
17153: R_ALCD2x R_CO2t R_GLCpts R_NADH16 R_THD2: 5
17154: R_ALCD2x R_CO2t R_GLNabc R_H2Ot R_SUCCt3: 5
17155: R_ALCD2x R_CO2t R_GLNabc R_ICDHyr R_O2t: 5
17156: R_ALCD2x R_CO2t R_GLNabc R_NH4t R_O2t: 5
17157: R_ALCD2x R_CO2t R_GLUDy R_GLUSy R_O2t: 5
17158: R_ALCD2x R_CO2t R_GLYATi R_NH4t R_O2t: 5
17159: R_ALCD2x R_CO2t R_H2Ot R_NADH16 R_PGI: 5
17160: R_ALCD2x R_CO2t R_MDH R_NADH16 R_THD2: 5
17161: R_ALCD2x R_CO2t R_ME2 R_NADH16 R_THD2: 5
17162: R_ALCD2x R_CO2t R_ME2 R_O2t R_THD2: 5
17163: R_ALCD2x R_CO2t R_NADH16 R_PFK R_THD2: 5
17164: R_ALCD2x R_CO2t R_NADH16 R_PPC R_THD2: 5
17165: R_ALCD2x R_CO2t R_NH4t R_O2t R_RPE: 5
17166: R_ALCD2x R_CO2t R_NH4t R_O2t R_THRD: 5
17167: R_ALCD2x R_CO2t R_NH4t R_O2t R_TKT2: 5
17176: R_ALCD2x R_CS R_CYTBD R_FRD7 R_GLNabc: 5
17177: R_ALCD2x R_CS R_CYTBD R_FUM R_GLNabc: 5
17178: R_ALCD2x R_CS R_CYTBD R_GLNabc R_MDH: 5
17179: R_ALCD2x R_CS R_CYTBD R_GLNabc R_SUCCt3: 5
17206: R_ALCD2x R_CS R_FRD7 R_GLNabc R_O2t: 5
17207: R_ALCD2x R_CS R_FUM R_GLNabc R_O2t: 5
17208: R_ALCD2x R_CS R_G3PD2 R_GLNabc R_NADH16: 5
17209: R_ALCD2x R_CS R_G3PD5 R_GLNabc R_NADH16: 5
17210: R_ALCD2x R_CS R_GLNabc R_MDH R_O2t: 5
17211: R_ALCD2x R_CS R_GLNabc R_O2t R_SUCCt3: 5
17225: R_ALCD2x R_CYTBD R_D_LACt2 R_FORti R_FRD7: 5
17226: R_ALCD2x R_CYTBD R_D_LACt2 R_FORti R_NADH16: 5
17227: R_ALCD2x R_CYTBD R_D_LACt2 R_FORti R_SUCCt3: 5
17228: R_ALCD2x R_CYTBD R_D_LACt2 R_FRD7 R_PFL: 5
17229: R_ALCD2x R_CYTBD R_D_LACt2 R_NADH16 R_PFL: 5
17230: R_ALCD2x R_CYTBD R_D_LACt2 R_PFL R_SUCCt3: 5
17317: R_ALCD2x R_CYTBD R_FORti R_FRD7 R_LDH_D: 5
17318: R_ALCD2x R_CYTBD R_FORti R_LDH_D R_NADH16: 5
17319: R_ALCD2x R_CYTBD R_FORti R_LDH_D R_SUCCt3: 5
17320: R_ALCD2x R_CYTBD R_FRD7 R_GLNabc R_ICDHyr: 5
17321: R_ALCD2x R_CYTBD R_FRD7 R_GLNabc R_NH4t: 5
17322: R_ALCD2x R_CYTBD R_FRD7 R_GLNabc R_TKT2: 5
17323: R_ALCD2x R_CYTBD R_FRD7 R_GLUDy R_GLUSy: 5
17324: R_ALCD2x R_CYTBD R_FRD7 R_GLYATi R_TKT2: 5
17325: R_ALCD2x R_CYTBD R_FRD7 R_LDH_D R_PFL: 5
17326: R_ALCD2x R_CYTBD R_FRD7 R_ME2 R_THD2: 5
17327: R_ALCD2x R_CYTBD R_FRD7 R_NH4t R_TKT2: 5
17328: R_ALCD2x R_CYTBD R_FRD7 R_THRD R_TKT2: 5
17329: R_ALCD2x R_CYTBD R_FUM R_GLNabc R_ICDHyr: 5
17330: R_ALCD2x R_CYTBD R_FUM R_GLNabc R_NH4t: 5
17331: R_ALCD2x R_CYTBD R_FUM R_GLUDy R_GLUSy: 5
17332: R_ALCD2x R_CYTBD R_FUM R_ME2 R_THD2: 5
17333: R_ALCD2x R_CYTBD R_GLNabc R_ICDHyr R_MDH: 5
17334: R_ALCD2x R_CYTBD R_GLNabc R_ICDHyr R_SUCCt3: 5
17335: R_ALCD2x R_CYTBD R_GLNabc R_MDH R_NH4t: 5
17336: R_ALCD2x R_CYTBD R_GLNabc R_NH4t R_SUCCt3: 5
17337: R_ALCD2x R_CYTBD R_GLNabc R_SUCCt3 R_TKT2: 5
17338: R_ALCD2x R_CYTBD R_GLUDy R_GLUSy R_MDH: 5
17339: R_ALCD2x R_CYTBD R_GLUDy R_GLUSy R_SUCCt3: 5
17340: R_ALCD2x R_CYTBD R_GLYATi R_SUCCt3 R_TKT2: 5
17341: R_ALCD2x R_CYTBD R_LDH_D R_NADH16 R_PFL: 5
17342: R_ALCD2x R_CYTBD R_LDH_D R_PFL R_SUCCt3: 5
17343: R_ALCD2x R_CYTBD R_ME2 R_NADH16 R_THD2: 5
17344: R_ALCD2x R_CYTBD R_ME2 R_SUCCt3 R_THD2: 5
17345: R_ALCD2x R_CYTBD R_NH4t R_SUCCt3 R_TKT2: 5
17346: R_ALCD2x R_CYTBD R_SUCCt3 R_THRD R_TKT2: 5
17383: R_ALCD2x R_D_LACt2 R_FORti R_FRD7 R_O2t: 5
17384: R_ALCD2x R_D_LACt2 R_FORti R_G3PD2 R_NADH16: 5
17385: R_ALCD2x R_D_LACt2 R_FORti R_G3PD5 R_NADH16: 5
17386: R_ALCD2x R_D_LACt2 R_FORti R_NADH16 R_O2t: 5
17387: R_ALCD2x R_D_LACt2 R_FORti R_O2t R_SUCCt3: 5
17388: R_ALCD2x R_D_LACt2 R_FRD7 R_O2t R_PFL: 5
17389: R_ALCD2x R_D_LACt2 R_G3PD2 R_NADH16 R_PFL: 5
17390: R_ALCD2x R_D_LACt2 R_G3PD5 R_NADH16 R_PFL: 5
17391: R_ALCD2x R_D_LACt2 R_NADH16 R_O2t R_PFL: 5
17392: R_ALCD2x R_D_LACt2 R_O2t R_PFL R_SUCCt3: 5
17395: R_ALCD2x R_ENO R_G6PDH2r R_NADH16 R_SUCOAS: 5
17396: R_ALCD2x R_ENO R_GND R_NADH16 R_SUCOAS: 5
17397: R_ALCD2x R_ENO R_MDH R_NADH16 R_THD2: 5
17398: R_ALCD2x R_ENO R_ME2 R_NADH16 R_THD2: 5
17399: R_ALCD2x R_ENO R_NADH16 R_PGI R_SUCOAS: 5
17400: R_ALCD2x R_ENO R_NADH16 R_PGL R_SUCOAS: 5
17401: R_ALCD2x R_ENO R_NADH16 R_PPC R_THD2: 5
17402: R_ALCD2x R_ENO R_NADH16 R_PPS R_THD2: 5
17403: R_ALCD2x R_ENO R_NADH16 R_RPE R_SUCOAS: 5
17404: R_ALCD2x R_ENO R_NADH16 R_SUCOAS R_TALA: 5
17405: R_ALCD2x R_ENO R_NADH16 R_SUCOAS R_TKT1: 5
17406: R_ALCD2x R_ENO R_NADH16 R_SUCOAS R_TKT2: 5
17724: R_ALCD2x R_FBA R_MDH R_NADH16 R_THD2: 5
17725: R_ALCD2x R_FBA R_ME2 R_NADH16 R_THD2: 5
17726: R_ALCD2x R_FBA R_NADH16 R_PPC R_THD2: 5
17727: R_ALCD2x R_FBA R_NADH16 R_PPS R_THD2: 5
17728: R_ALCD2x R_FBP R_MDH R_NADH16 R_THD2: 5
17729: R_ALCD2x R_FBP R_ME2 R_NADH16 R_THD2: 5
17730: R_ALCD2x R_FBP R_NADH16 R_PPC R_THD2: 5
17731: R_ALCD2x R_FORti R_FRD7 R_LDH_D R_O2t: 5
17732: R_ALCD2x R_FORti R_G3PD2 R_LDH_D R_NADH16: 5
17733: R_ALCD2x R_FORti R_G3PD5 R_LDH_D R_NADH16: 5
17734: R_ALCD2x R_FORti R_LDH_D R_NADH16 R_O2t: 5
17735: R_ALCD2x R_FORti R_LDH_D R_O2t R_SUCCt3: 5
17736: R_ALCD2x R_FRD7 R_GLNabc R_ICDHyr R_O2t: 5
17737: R_ALCD2x R_FRD7 R_GLNabc R_NH4t R_O2t: 5
17738: R_ALCD2x R_FRD7 R_GLNabc R_O2t R_TKT2: 5
17739: R_ALCD2x R_FRD7 R_GLUDy R_GLUSy R_O2t: 5
17740: R_ALCD2x R_FRD7 R_GLYATi R_O2t R_TKT2: 5
17741: R_ALCD2x R_FRD7 R_LDH_D R_O2t R_PFL: 5
17742: R_ALCD2x R_FRD7 R_ME2 R_O2t R_THD2: 5
17743: R_ALCD2x R_FRD7 R_NH4t R_O2t R_TKT2: 5
17744: R_ALCD2x R_FRD7 R_O2t R_THRD R_TKT2: 5
17745: R_ALCD2x R_FUM R_GLCpts R_NADH16 R_THD2: 5
17746: R_ALCD2x R_FUM R_GLNabc R_H2Ot R_PPS: 5
17747: R_ALCD2x R_FUM R_GLNabc R_ICDHyr R_O2t: 5
17748: R_ALCD2x R_FUM R_GLNabc R_NH4t R_O2t: 5
17749: R_ALCD2x R_FUM R_GLUDy R_GLUSy R_O2t: 5
17750: R_ALCD2x R_FUM R_MDH R_NADH16 R_THD2: 5
17751: R_ALCD2x R_FUM R_ME2 R_NADH16 R_THD2: 5
17752: R_ALCD2x R_FUM R_ME2 R_O2t R_THD2: 5
17753: R_ALCD2x R_FUM R_NADH16 R_PPC R_THD2: 5
17754: R_ALCD2x R_FUM R_NADH16 R_PTAr R_THD2: 5
17755: R_ALCD2x R_G3PD2 R_GLNabc R_ICDHyr R_NADH16: 5
17756: R_ALCD2x R_G3PD2 R_GLNabc R_NADH16 R_NH4t: 5
17757: R_ALCD2x R_G3PD2 R_GLNabc R_NADH16 R_TKT2: 5
17758: R_ALCD2x R_G3PD2 R_GLUDy R_GLUSy R_NADH16: 5
17759: R_ALCD2x R_G3PD2 R_GLYATi R_NADH16 R_TKT2: 5
17760: R_ALCD2x R_G3PD2 R_LDH_D R_NADH16 R_PFL: 5
17761: R_ALCD2x R_G3PD2 R_MDH R_NADH16 R_THD2: 5
17762: R_ALCD2x R_G3PD2 R_ME2 R_NADH16 R_THD2: 5
17763: R_ALCD2x R_G3PD2 R_NADH16 R_NH4t R_TKT2: 5
17764: R_ALCD2x R_G3PD2 R_NADH16 R_THRD R_TKT2: 5
17765: R_ALCD2x R_G3PD5 R_GLNabc R_ICDHyr R_NADH16: 5
17766: R_ALCD2x R_G3PD5 R_GLNabc R_NADH16 R_NH4t: 5
17767: R_ALCD2x R_G3PD5 R_GLNabc R_NADH16 R_TKT2: 5
17768: R_ALCD2x R_G3PD5 R_GLUDy R_GLUSy R_NADH16: 5
17769: R_ALCD2x R_G3PD5 R_GLYATi R_NADH16 R_TKT2: 5
17770: R_ALCD2x R_G3PD5 R_LDH_D R_NADH16 R_PFL: 5
17771: R_ALCD2x R_G3PD5 R_MDH R_NADH16 R_THD2: 5
17772: R_ALCD2x R_G3PD5 R_ME2 R_NADH16 R_THD2: 5
17773: R_ALCD2x R_G3PD5 R_NADH16 R_NH4t R_TKT2: 5
17774: R_ALCD2x R_G3PD5 R_NADH16 R_THRD R_TKT2: 5
17775: R_ALCD2x R_G6PDH2r R_NADH16 R_PGM R_SUCOAS: 5
17776: R_ALCD2x R_GAPD R_MDH R_NADH16 R_THD2: 5
17777: R_ALCD2x R_GAPD R_ME2 R_NADH16 R_THD2: 5
17778: R_ALCD2x R_GAPD R_NADH16 R_PPC R_THD2: 5
17779: R_ALCD2x R_GAPD R_NADH16 R_PPS R_THD2: 5
17780: R_ALCD2x R_GLCpts R_NADH16 R_NH4t R_THD2: 5
17781: R_ALCD2x R_GLCpts R_NADH16 R_SUCDi R_THD2: 5
17782: R_ALCD2x R_GLNabc R_H2Ot R_MDH R_PPS: 5
17783: R_ALCD2x R_GLNabc R_H2Ot R_PPCK R_PPS: 5
17784: R_ALCD2x R_GLNabc R_H2Ot R_SUCCt3 R_SUCDi: 5
17785: R_ALCD2x R_GLNabc R_ICDHyr R_MDH R_O2t: 5
17786: R_ALCD2x R_GLNabc R_ICDHyr R_O2t R_SUCCt3: 5
17787: R_ALCD2x R_GLNabc R_MDH R_NH4t R_O2t: 5
17788: R_ALCD2x R_GLNabc R_NH4t R_O2t R_SUCCt3: 5
17789: R_ALCD2x R_GLNabc R_O2t R_SUCCt3 R_TKT2: 5
17790: R_ALCD2x R_GLUDy R_GLUSy R_MDH R_O2t: 5
17791: R_ALCD2x R_GLUDy R_GLUSy R_O2t R_SUCCt3: 5
17792: R_ALCD2x R_GLYATi R_O2t R_SUCCt3 R_TKT2: 5
17793: R_ALCD2x R_GND R_NADH16 R_PGM R_SUCOAS: 5
17794: R_ALCD2x R_LDH_D R_NADH16 R_O2t R_PFL: 5
17795: R_ALCD2x R_LDH_D R_O2t R_PFL R_SUCCt3: 5
17796: R_ALCD2x R_MDH R_NADH16 R_NH4t R_THD2: 5
17797: R_ALCD2x R_MDH R_NADH16 R_PGI R_THD2: 5
17798: R_ALCD2x R_MDH R_NADH16 R_PGK R_THD2: 5
17799: R_ALCD2x R_MDH R_NADH16 R_PGM R_THD2: 5
17800: R_ALCD2x R_MDH R_NADH16 R_PPS R_THD2: 5
17801: R_ALCD2x R_MDH R_NADH16 R_SUCDi R_THD2: 5
17802: R_ALCD2x R_MDH R_NADH16 R_THD2 R_TPI: 5
17803: R_ALCD2x R_ME2 R_NADH16 R_NH4t R_THD2: 5
17804: R_ALCD2x R_ME2 R_NADH16 R_O2t R_THD2: 5
17805: R_ALCD2x R_ME2 R_NADH16 R_PGI R_THD2: 5
17806: R_ALCD2x R_ME2 R_NADH16 R_PGK R_THD2: 5
17807: R_ALCD2x R_ME2 R_NADH16 R_PGM R_THD2: 5
17808: R_ALCD2x R_ME2 R_NADH16 R_PTAr R_THD2: 5
17809: R_ALCD2x R_ME2 R_NADH16 R_SUCDi R_THD2: 5
17810: R_ALCD2x R_ME2 R_NADH16 R_THD2 R_TPI: 5
17811: R_ALCD2x R_ME2 R_O2t R_SUCCt3 R_THD2: 5
17812: R_ALCD2x R_NADH16 R_NH4t R_PPC R_THD2: 5
17813: R_ALCD2x R_NADH16 R_NH4t R_PTAr R_THD2: 5
17814: R_ALCD2x R_NADH16 R_PGI R_PGM R_SUCOAS: 5
17815: R_ALCD2x R_NADH16 R_PGI R_PPC R_THD2: 5
17816: R_ALCD2x R_NADH16 R_PGK R_PPC R_THD2: 5
17817: R_ALCD2x R_NADH16 R_PGK R_PPS R_THD2: 5
17818: R_ALCD2x R_NADH16 R_PGL R_PGM R_SUCOAS: 5
17819: R_ALCD2x R_NADH16 R_PGM R_PPC R_THD2: 5
17820: R_ALCD2x R_NADH16 R_PGM R_PPS R_THD2: 5
17821: R_ALCD2x R_NADH16 R_PGM R_RPE R_SUCOAS: 5
17822: R_ALCD2x R_NADH16 R_PGM R_SUCOAS R_TALA: 5
17823: R_ALCD2x R_NADH16 R_PGM R_SUCOAS R_TKT1: 5
17824: R_ALCD2x R_NADH16 R_PGM R_SUCOAS R_TKT2: 5
17825: R_ALCD2x R_NADH16 R_PPC R_SUCDi R_THD2: 5
17826: R_ALCD2x R_NADH16 R_PPC R_THD2 R_TPI: 5
17827: R_ALCD2x R_NADH16 R_PPS R_THD2 R_TPI: 5
17828: R_ALCD2x R_NADH16 R_PTAr R_SUCDi R_SUCOAS: 5
17829: R_ALCD2x R_NADH16 R_PTAr R_SUCDi R_THD2: 5
17830: R_ALCD2x R_NH4t R_O2t R_SUCCt3 R_TKT2: 5
17831: R_ALCD2x R_O2t R_SUCCt3 R_THRD R_TKT2: 5
17833: R_ASNN R_CS R_GLUN R_GLUSy R_GLUt2r: 5
17835: R_ASNN R_ENO R_GLUN R_GLUSy R_NH4t: 5
17845: R_ASNN R_GAPD R_GLUN R_GLUSy R_GLUt2r: 5
17846: R_ASNN R_GLNS R_GLUN R_GLUSy R_NH4t: 5
17847: R_ASNN R_GLUDy R_GLUN R_GLUSy R_GLUt2r: 5
17848: R_ASNN R_GLUN R_GLUSy R_GLUt2r R_ICDHyr: 5
17849: R_ASNN R_GLUN R_GLUSy R_GLUt2r R_NH4t: 5
17850: R_ASNN R_GLUN R_GLUSy R_GLUt2r R_PGK: 5
17851: R_ASNN R_GLUN R_GLUSy R_NH4t R_PGM: 5
17853: R_ASNS1 R_CS R_GLUN R_GLUSy R_GLUt2r: 5
17855: R_ASNS1 R_ENO R_GLUN R_GLUSy R_NH4t: 5
17865: R_ASNS1 R_GAPD R_GLUN R_GLUSy R_GLUt2r: 5
17866: R_ASNS1 R_GLNS R_GLUN R_GLUSy R_NH4t: 5
17867: R_ASNS1 R_GLUDy R_GLUN R_GLUSy R_GLUt2r: 5
17868: R_ASNS1 R_GLUN R_GLUSy R_GLUt2r R_ICDHyr: 5
17869: R_ASNS1 R_GLUN R_GLUSy R_GLUt2r R_NH4t: 5
17870: R_ASNS1 R_GLUN R_GLUSy R_GLUt2r R_PGK: 5
17871: R_ASNS1 R_GLUN R_GLUSy R_NH4t R_PGM: 5
17876: R_ASPT R_ATPS4r R_CS R_ENO R_SERD_L: 5
17879: R_ASPT R_ATPS4r R_CS R_FBA R_G6PDH2r: 5
17880: R_ASPT R_ATPS4r R_CS R_FBA R_GND: 5
17881: R_ASPT R_ATPS4r R_CS R_FBA R_PGI: 5
17882: R_ASPT R_ATPS4r R_CS R_FBA R_PGL: 5
17883: R_ASPT R_ATPS4r R_CS R_FBA R_RPE: 5
17884: R_ASPT R_ATPS4r R_CS R_FBA R_TALA: 5
17885: R_ASPT R_ATPS4r R_CS R_FBA R_TKT1: 5
17886: R_ASPT R_ATPS4r R_CS R_FBA R_TKT2: 5
17887: R_ASPT R_ATPS4r R_CS R_G6PDH2r R_PGI: 5
17888: R_ASPT R_ATPS4r R_CS R_G6PDH2r R_TPI: 5
17889: R_ASPT R_ATPS4r R_CS R_GND R_PGI: 5
17890: R_ASPT R_ATPS4r R_CS R_GND R_TPI: 5
17891: R_ASPT R_ATPS4r R_CS R_PFK R_PGI: 5
17892: R_ASPT R_ATPS4r R_CS R_PGI R_PGL: 5
17893: R_ASPT R_ATPS4r R_CS R_PGI R_RPE: 5
17894: R_ASPT R_ATPS4r R_CS R_PGI R_TALA: 5
17895: R_ASPT R_ATPS4r R_CS R_PGI R_TKT1: 5
17896: R_ASPT R_ATPS4r R_CS R_PGI R_TKT2: 5
17897: R_ASPT R_ATPS4r R_CS R_PGI R_TPI: 5
17898: R_ASPT R_ATPS4r R_CS R_PGL R_TPI: 5
17899: R_ASPT R_ATPS4r R_CS R_PGM R_SERD_L: 5
17900: R_ASPT R_ATPS4r R_CS R_RPE R_TPI: 5
17901: R_ASPT R_ATPS4r R_CS R_TALA R_TPI: 5
17902: R_ASPT R_ATPS4r R_CS R_TKT1 R_TPI: 5
17903: R_ASPT R_ATPS4r R_CS R_TKT2 R_TPI: 5
17904: R_ASPT R_ATPS4r R_CYTBD R_ENO R_FBA: 5
17905: R_ASPT R_ATPS4r R_CYTBD R_ENO R_PFK: 5
17906: R_ASPT R_ATPS4r R_CYTBD R_ENO R_SERD_L: 5
17907: R_ASPT R_ATPS4r R_CYTBD R_ENO R_TPI: 5
17908: R_ASPT R_ATPS4r R_CYTBD R_ETOHt2r R_FUM: 5
17909: R_ASPT R_ATPS4r R_CYTBD R_ETOHt2r R_MDH: 5
17915: R_ASPT R_ATPS4r R_CYTBD R_FBA R_PGM: 5
17916: R_ASPT R_ATPS4r R_CYTBD R_PFK R_PGM: 5
17917: R_ASPT R_ATPS4r R_CYTBD R_PGM R_SERD_L: 5
17918: R_ASPT R_ATPS4r R_CYTBD R_PGM R_TPI: 5
17923: R_ASPT R_ATPS4r R_ENO R_FBA R_O2t: 5
17924: R_ASPT R_ATPS4r R_ENO R_FBA R_SUCDi: 5
17925: R_ASPT R_ATPS4r R_ENO R_ICDHyr R_SERD_L: 5
17926: R_ASPT R_ATPS4r R_ENO R_O2t R_PFK: 5
17927: R_ASPT R_ATPS4r R_ENO R_O2t R_SERD_L: 5
17928: R_ASPT R_ATPS4r R_ENO R_O2t R_TPI: 5
17929: R_ASPT R_ATPS4r R_ENO R_PFK R_SUCDi: 5
17930: R_ASPT R_ATPS4r R_ENO R_SERD_L R_SUCDi: 5
17931: R_ASPT R_ATPS4r R_ENO R_SUCDi R_TPI: 5
17934: R_ASPT R_ATPS4r R_ETOHt2r R_FUM R_O2t: 5
17935: R_ASPT R_ATPS4r R_ETOHt2r R_MDH R_O2t: 5
17970: R_ASPT R_ATPS4r R_FBA R_G3PD2 R_NADTRHD: 5
17971: R_ASPT R_ATPS4r R_FBA R_G3PD5 R_NADTRHD: 5
17972: R_ASPT R_ATPS4r R_FBA R_G6PDH2r R_ICDHyr: 5
17973: R_ASPT R_ATPS4r R_FBA R_GND R_ICDHyr: 5
17974: R_ASPT R_ATPS4r R_FBA R_ICDHyr R_PGI: 5
17975: R_ASPT R_ATPS4r R_FBA R_ICDHyr R_PGL: 5
17976: R_ASPT R_ATPS4r R_FBA R_ICDHyr R_RPE: 5
17977: R_ASPT R_ATPS4r R_FBA R_ICDHyr R_TALA: 5
17978: R_ASPT R_ATPS4r R_FBA R_ICDHyr R_TKT1: 5
17979: R_ASPT R_ATPS4r R_FBA R_ICDHyr R_TKT2: 5
17980: R_ASPT R_ATPS4r R_FBA R_O2t R_PGM: 5
17981: R_ASPT R_ATPS4r R_FBA R_PGM R_SUCDi: 5
17982: R_ASPT R_ATPS4r R_G3PD2 R_GAPD R_NADTRHD: 5
17983: R_ASPT R_ATPS4r R_G3PD2 R_NADTRHD R_PGI: 5
17984: R_ASPT R_ATPS4r R_G3PD2 R_NADTRHD R_PGK: 5
17985: R_ASPT R_ATPS4r R_G3PD2 R_NADTRHD R_PTAr: 5
17986: R_ASPT R_ATPS4r R_G3PD2 R_NADTRHD R_TPI: 5
17987: R_ASPT R_ATPS4r R_G3PD5 R_GAPD R_NADTRHD: 5
17988: R_ASPT R_ATPS4r R_G3PD5 R_NADTRHD R_PGI: 5
17989: R_ASPT R_ATPS4r R_G3PD5 R_NADTRHD R_PGK: 5
17990: R_ASPT R_ATPS4r R_G3PD5 R_NADTRHD R_PTAr: 5
17991: R_ASPT R_ATPS4r R_G3PD5 R_NADTRHD R_TPI: 5
17992: R_ASPT R_ATPS4r R_G6PDH2r R_ICDHyr R_PGI: 5
17993: R_ASPT R_ATPS4r R_G6PDH2r R_ICDHyr R_TPI: 5
17994: R_ASPT R_ATPS4r R_GND R_ICDHyr R_PGI: 5
17995: R_ASPT R_ATPS4r R_GND R_ICDHyr R_TPI: 5
17996: R_ASPT R_ATPS4r R_ICDHyr R_PFK R_PGI: 5
17997: R_ASPT R_ATPS4r R_ICDHyr R_PGI R_PGL: 5
17998: R_ASPT R_ATPS4r R_ICDHyr R_PGI R_RPE: 5
17999: R_ASPT R_ATPS4r R_ICDHyr R_PGI R_TALA: 5
18000: R_ASPT R_ATPS4r R_ICDHyr R_PGI R_TKT1: 5
18001: R_ASPT R_ATPS4r R_ICDHyr R_PGI R_TKT2: 5
18002: R_ASPT R_ATPS4r R_ICDHyr R_PGI R_TPI: 5
18003: R_ASPT R_ATPS4r R_ICDHyr R_PGL R_TPI: 5
18004: R_ASPT R_ATPS4r R_ICDHyr R_PGM R_SERD_L: 5
18005: R_ASPT R_ATPS4r R_ICDHyr R_RPE R_TPI: 5
18006: R_ASPT R_ATPS4r R_ICDHyr R_TALA R_TPI: 5
18007: R_ASPT R_ATPS4r R_ICDHyr R_TKT1 R_TPI: 5
18008: R_ASPT R_ATPS4r R_ICDHyr R_TKT2 R_TPI: 5
18009: R_ASPT R_ATPS4r R_O2t R_PFK R_PGM: 5
18010: R_ASPT R_ATPS4r R_O2t R_PGM R_SERD_L: 5
18011: R_ASPT R_ATPS4r R_O2t R_PGM R_TPI: 5
18012: R_ASPT R_ATPS4r R_PFK R_PGM R_SUCDi: 5
18013: R_ASPT R_ATPS4r R_PGM R_SERD_L R_SUCDi: 5
18014: R_ASPT R_ATPS4r R_PGM R_SUCDi R_TPI: 5
18019: R_ASPT R_CO2t R_CYTBD R_NADH16 R_PGI: 5
18020: R_ASPT R_CO2t R_ENO R_MDH R_TKT2: 5
18021: R_ASPT R_CO2t R_ENO R_NADTRHD R_PGI: 5
18070: R_ASPT R_CO2t R_FBP R_MDH R_TKT2: 5
18071: R_ASPT R_CO2t R_FUM R_GLYATi R_RPE: 5
18072: R_ASPT R_CO2t R_FUM R_RPE R_SUCOAS: 5
18073: R_ASPT R_CO2t R_FUM R_RPE R_THRD: 5
18074: R_ASPT R_CO2t R_G3PD2 R_NADTRHD R_PGI: 5
18075: R_ASPT R_CO2t R_G3PD5 R_NADTRHD R_PGI: 5
18076: R_ASPT R_CO2t R_H2Ot R_NADH16 R_PGI: 5
18077: R_ASPT R_CO2t R_ICDHyr R_MDH R_TKT2: 5
18078: R_ASPT R_CO2t R_ICL R_MDH R_TKT2: 5
18079: R_ASPT R_CO2t R_MALS R_MDH R_TKT2: 5
18080: R_ASPT R_CO2t R_MDH R_NH4t R_TKT2: 5
18081: R_ASPT R_CO2t R_MDH R_PGM R_TKT2: 5
18082: R_ASPT R_CO2t R_MDH R_PPS R_TKT2: 5
18083: R_ASPT R_CO2t R_NADH16 R_O2t R_PGI: 5
18084: R_ASPT R_CO2t R_NADTRHD R_PGI R_PGM: 5
18086: R_ASPT R_CYSDS R_ENO R_GLNabc R_SERD_L: 5
18087: R_ASPT R_CYSDS R_ENO R_GLUDy R_SERD_L: 5
18094: R_ASPT R_CYSDS R_GAPD R_GLNabc R_SERD_L: 5
18095: R_ASPT R_CYSDS R_GAPD R_GLUDy R_SERD_L: 5
18096: R_ASPT R_CYSDS R_GLNabc R_NH4t R_SERD_L: 5
18097: R_ASPT R_CYSDS R_GLNabc R_PGK R_SERD_L: 5
18098: R_ASPT R_CYSDS R_GLNabc R_PGM R_SERD_L: 5
18099: R_ASPT R_CYSDS R_GLUDy R_PGK R_SERD_L: 5
18100: R_ASPT R_CYSDS R_GLUDy R_PGM R_SERD_L: 5
18111: R_ASPT R_CYTBD R_ENO R_G6PDH2r R_SUCCt3: 5
18112: R_ASPT R_CYTBD R_ENO R_G6PDH2r R_SUCOAS: 5
18113: R_ASPT R_CYTBD R_ENO R_GLUt2r R_NADTRHD: 5
18114: R_ASPT R_CYTBD R_ENO R_GND R_SUCCt3: 5
18115: R_ASPT R_CYTBD R_ENO R_GND R_SUCOAS: 5
18116: R_ASPT R_CYTBD R_ENO R_NADTRHD R_NH4t: 5
18117: R_ASPT R_CYTBD R_ENO R_NADTRHD R_PFK: 5
18118: R_ASPT R_CYTBD R_ENO R_NADTRHD R_SERD_L: 5
18119: R_ASPT R_CYTBD R_ENO R_NADTRHD R_SUCCt3: 5
18120: R_ASPT R_CYTBD R_ENO R_NADTRHD R_SUCOAS: 5
18121: R_ASPT R_CYTBD R_ENO R_PGL R_SUCCt3: 5
18122: R_ASPT R_CYTBD R_ENO R_PGL R_SUCOAS: 5
18123: R_ASPT R_CYTBD R_ENO R_RPE R_SUCCt3: 5
18124: R_ASPT R_CYTBD R_ENO R_RPE R_SUCOAS: 5
18125: R_ASPT R_CYTBD R_ENO R_SUCCt3 R_TALA: 5
18126: R_ASPT R_CYTBD R_ENO R_SUCCt3 R_TKT1: 5
18127: R_ASPT R_CYTBD R_ENO R_SUCCt3 R_TKT2: 5
18128: R_ASPT R_CYTBD R_ENO R_SUCOAS R_TALA: 5
18129: R_ASPT R_CYTBD R_ENO R_SUCOAS R_TKT1: 5
18130: R_ASPT R_CYTBD R_ENO R_SUCOAS R_TKT2: 5
18133: R_ASPT R_CYTBD R_ETOHt2r R_FUM R_H2Ot: 5
18134: R_ASPT R_CYTBD R_ETOHt2r R_H2Ot R_MDH: 5
18181: R_ASPT R_CYTBD R_FBP R_NADTRHD R_PFK: 5
18182: R_ASPT R_CYTBD R_FUM R_H2Ot R_PGI: 5
18183: R_ASPT R_CYTBD R_G6PDH2r R_PGM R_SUCCt3: 5
18184: R_ASPT R_CYTBD R_G6PDH2r R_PGM R_SUCOAS: 5
18185: R_ASPT R_CYTBD R_GLCpts R_GLNabc R_PPS: 5
18186: R_ASPT R_CYTBD R_GLCpts R_GLUDy R_PPS: 5
18187: R_ASPT R_CYTBD R_GLNabc R_PFK R_PPS: 5
18188: R_ASPT R_CYTBD R_GLNabc R_PPC R_PPS: 5
18189: R_ASPT R_CYTBD R_GLUDy R_PFK R_PPS: 5
18190: R_ASPT R_CYTBD R_GLUDy R_PPC R_PPS: 5
18191: R_ASPT R_CYTBD R_GLUN R_GLUSy R_PTAr: 5
18192: R_ASPT R_CYTBD R_GLUt2r R_NADTRHD R_PGM: 5
18193: R_ASPT R_CYTBD R_GND R_PGM R_SUCCt3: 5
18194: R_ASPT R_CYTBD R_GND R_PGM R_SUCOAS: 5
18195: R_ASPT R_CYTBD R_H2Ot R_MDH R_PGI: 5
18196: R_ASPT R_CYTBD R_ICDHyr R_NADTRHD R_PFK: 5
18197: R_ASPT R_CYTBD R_ICL R_NADTRHD R_PFK: 5
18198: R_ASPT R_CYTBD R_MALS R_NADTRHD R_PFK: 5
18199: R_ASPT R_CYTBD R_NADTRHD R_NH4t R_PFK: 5
18200: R_ASPT R_CYTBD R_NADTRHD R_NH4t R_PGM: 5
18201: R_ASPT R_CYTBD R_NADTRHD R_PFK R_PGM: 5
18202: R_ASPT R_CYTBD R_NADTRHD R_PFK R_SUCCt3: 5
18203: R_ASPT R_CYTBD R_NADTRHD R_PGM R_SERD_L: 5
18204: R_ASPT R_CYTBD R_NADTRHD R_PGM R_SUCCt3: 5
18205: R_ASPT R_CYTBD R_NADTRHD R_PGM R_SUCOAS: 5
18206: R_ASPT R_CYTBD R_PGL R_PGM R_SUCCt3: 5
18207: R_ASPT R_CYTBD R_PGL R_PGM R_SUCOAS: 5
18208: R_ASPT R_CYTBD R_PGM R_RPE R_SUCCt3: 5
18209: R_ASPT R_CYTBD R_PGM R_RPE R_SUCOAS: 5
18210: R_ASPT R_CYTBD R_PGM R_SUCCt3 R_TALA: 5
18211: R_ASPT R_CYTBD R_PGM R_SUCCt3 R_TKT1: 5
18212: R_ASPT R_CYTBD R_PGM R_SUCCt3 R_TKT2: 5
18213: R_ASPT R_CYTBD R_PGM R_SUCOAS R_TALA: 5
18214: R_ASPT R_CYTBD R_PGM R_SUCOAS R_TKT1: 5
18215: R_ASPT R_CYTBD R_PGM R_SUCOAS R_TKT2: 5
18262: R_ASPT R_ENO R_FBA R_G3PD2 R_NADTRHD: 5
18263: R_ASPT R_ENO R_FBA R_G3PD5 R_NADTRHD: 5
18264: R_ASPT R_ENO R_G3PD2 R_NADTRHD R_PFK: 5
18265: R_ASPT R_ENO R_G3PD2 R_NADTRHD R_TPI: 5
18266: R_ASPT R_ENO R_G3PD5 R_NADTRHD R_PFK: 5
18267: R_ASPT R_ENO R_G3PD5 R_NADTRHD R_TPI: 5
18268: R_ASPT R_ENO R_G6PDH2r R_NADH16 R_SUCOAS: 5
18269: R_ASPT R_ENO R_G6PDH2r R_O2t R_SUCCt3: 5
18270: R_ASPT R_ENO R_G6PDH2r R_O2t R_SUCOAS: 5
18271: R_ASPT R_ENO R_GLNabc R_PFK R_PPS: 5
18272: R_ASPT R_ENO R_GLUDy R_PFK R_PPS: 5
18273: R_ASPT R_ENO R_GLUt2r R_NADTRHD R_O2t: 5
18274: R_ASPT R_ENO R_GND R_NADH16 R_SUCOAS: 5
18275: R_ASPT R_ENO R_GND R_O2t R_SUCCt3: 5
18276: R_ASPT R_ENO R_GND R_O2t R_SUCOAS: 5
18277: R_ASPT R_ENO R_NADH16 R_PGL R_SUCOAS: 5
18278: R_ASPT R_ENO R_NADH16 R_RPE R_SUCOAS: 5
18279: R_ASPT R_ENO R_NADH16 R_SUCOAS R_TALA: 5
18280: R_ASPT R_ENO R_NADH16 R_SUCOAS R_TKT1: 5
18281: R_ASPT R_ENO R_NADH16 R_SUCOAS R_TKT2: 5
18282: R_ASPT R_ENO R_NADTRHD R_NH4t R_O2t: 5
18283: R_ASPT R_ENO R_NADTRHD R_O2t R_PFK: 5
18284: R_ASPT R_ENO R_NADTRHD R_O2t R_SERD_L: 5
18285: R_ASPT R_ENO R_NADTRHD R_O2t R_SUCCt3: 5
18286: R_ASPT R_ENO R_NADTRHD R_O2t R_SUCOAS: 5
18287: R_ASPT R_ENO R_O2t R_PGL R_SUCCt3: 5
18288: R_ASPT R_ENO R_O2t R_PGL R_SUCOAS: 5
18289: R_ASPT R_ENO R_O2t R_RPE R_SUCCt3: 5
18290: R_ASPT R_ENO R_O2t R_RPE R_SUCOAS: 5
18291: R_ASPT R_ENO R_O2t R_SUCCt3 R_TALA: 5
18292: R_ASPT R_ENO R_O2t R_SUCCt3 R_TKT1: 5
18293: R_ASPT R_ENO R_O2t R_SUCCt3 R_TKT2: 5
18294: R_ASPT R_ENO R_O2t R_SUCOAS R_TALA: 5
18295: R_ASPT R_ENO R_O2t R_SUCOAS R_TKT1: 5
18296: R_ASPT R_ENO R_O2t R_SUCOAS R_TKT2: 5
18303: R_ASPT R_ETOHt2r R_FUM R_H2Ot R_O2t: 5
18304: R_ASPT R_ETOHt2r R_H2Ot R_MDH R_O2t: 5
18539: R_ASPT R_FBA R_G3PD2 R_NADTRHD R_PGM: 5
18540: R_ASPT R_FBA R_G3PD2 R_NADTRHD R_SUCOAS: 5
18541: R_ASPT R_FBA R_G3PD5 R_NADTRHD R_PGM: 5
18542: R_ASPT R_FBA R_G3PD5 R_NADTRHD R_SUCOAS: 5
18543: R_ASPT R_FBP R_GLNabc R_PFK R_PPS: 5
18544: R_ASPT R_FBP R_GLUDy R_PFK R_PPS: 5
18545: R_ASPT R_FBP R_NADTRHD R_O2t R_PFK: 5
18546: R_ASPT R_FBP R_NH4t R_PFK R_PPS: 5
18547: R_ASPT R_FUM R_H2Ot R_O2t R_PGI: 5
18548: R_ASPT R_G3PD2 R_NADTRHD R_PFK R_PGM: 5
18549: R_ASPT R_G3PD2 R_NADTRHD R_PGM R_TPI: 5
18550: R_ASPT R_G3PD2 R_NADTRHD R_SUCOAS R_TPI: 5
18551: R_ASPT R_G3PD5 R_NADTRHD R_PFK R_PGM: 5
18552: R_ASPT R_G3PD5 R_NADTRHD R_PGM R_TPI: 5
18553: R_ASPT R_G3PD5 R_NADTRHD R_SUCOAS R_TPI: 5
18554: R_ASPT R_G6PDH2r R_GLNabc R_PGI R_PPS: 5
18555: R_ASPT R_G6PDH2r R_GLUDy R_PGI R_PPS: 5
18556: R_ASPT R_G6PDH2r R_NADH16 R_PGM R_SUCOAS: 5
18557: R_ASPT R_G6PDH2r R_O2t R_PGM R_SUCCt3: 5
18558: R_ASPT R_G6PDH2r R_O2t R_PGM R_SUCOAS: 5
18559: R_ASPT R_GAPD R_GLNabc R_PFK R_PPS: 5
18560: R_ASPT R_GAPD R_GLNabc R_PPS R_TKT2: 5
18561: R_ASPT R_GAPD R_GLUDy R_PFK R_PPS: 5
18562: R_ASPT R_GAPD R_GLUDy R_PPS R_TKT2: 5
18563: R_ASPT R_GLCpts R_GLNabc R_ICL R_PPS: 5
18564: R_ASPT R_GLCpts R_GLNabc R_MALS R_PPS: 5
18565: R_ASPT R_GLCpts R_GLNabc R_O2t R_PPS: 5
18566: R_ASPT R_GLCpts R_GLNabc R_PPS R_SUCDi: 5
18567: R_ASPT R_GLCpts R_GLUDy R_ICL R_PPS: 5
18568: R_ASPT R_GLCpts R_GLUDy R_MALS R_PPS: 5
18569: R_ASPT R_GLCpts R_GLUDy R_O2t R_PPS: 5
18570: R_ASPT R_GLCpts R_GLUDy R_PPS R_SUCDi: 5
18571: R_ASPT R_GLNabc R_GND R_PGI R_PPS: 5
18572: R_ASPT R_GLNabc R_ICL R_PFK R_PPS: 5
18573: R_ASPT R_GLNabc R_ICL R_PPS R_PTAr: 5
18574: R_ASPT R_GLNabc R_MALS R_PFK R_PPS: 5
18575: R_ASPT R_GLNabc R_MALS R_PPS R_PTAr: 5
18576: R_ASPT R_GLNabc R_NADH16 R_PTAr R_SUCDi: 5
18577: R_ASPT R_GLNabc R_O2t R_PFK R_PPS: 5
18578: R_ASPT R_GLNabc R_O2t R_PPC R_PPS: 5
18579: R_ASPT R_GLNabc R_PFK R_PGI R_PPS: 5
18580: R_ASPT R_GLNabc R_PFK R_PGK R_PPS: 5
18581: R_ASPT R_GLNabc R_PFK R_PGM R_PPS: 5
18582: R_ASPT R_GLNabc R_PFK R_PPS R_SUCDi: 5
18583: R_ASPT R_GLNabc R_PGI R_PGL R_PPS: 5
18584: R_ASPT R_GLNabc R_PGI R_PPS R_RPE: 5
18585: R_ASPT R_GLNabc R_PGI R_PPS R_TALA: 5
18586: R_ASPT R_GLNabc R_PGI R_PPS R_TKT1: 5
18587: R_ASPT R_GLNabc R_PGK R_PPS R_TKT2: 5
18588: R_ASPT R_GLNabc R_PPC R_PPS R_SUCDi: 5
18589: R_ASPT R_GLNabc R_PPS R_PTAr R_SUCDi: 5
18590: R_ASPT R_GLUDy R_GND R_PGI R_PPS: 5
18591: R_ASPT R_GLUDy R_ICL R_PFK R_PPS: 5
18592: R_ASPT R_GLUDy R_ICL R_PPS R_PTAr: 5
18593: R_ASPT R_GLUDy R_MALS R_PFK R_PPS: 5
18594: R_ASPT R_GLUDy R_MALS R_PPS R_PTAr: 5
18595: R_ASPT R_GLUDy R_NADH16 R_PTAr R_SUCDi: 5
18596: R_ASPT R_GLUDy R_O2t R_PFK R_PPS: 5
18597: R_ASPT R_GLUDy R_O2t R_PPC R_PPS: 5
18598: R_ASPT R_GLUDy R_PFK R_PGI R_PPS: 5
18599: R_ASPT R_GLUDy R_PFK R_PGK R_PPS: 5
18600: R_ASPT R_GLUDy R_PFK R_PGM R_PPS: 5
18601: R_ASPT R_GLUDy R_PFK R_PPS R_SUCDi: 5
18602: R_ASPT R_GLUDy R_PGI R_PGL R_PPS: 5
18603: R_ASPT R_GLUDy R_PGI R_PPS R_RPE: 5
18604: R_ASPT R_GLUDy R_PGI R_PPS R_TALA: 5
18605: R_ASPT R_GLUDy R_PGI R_PPS R_TKT1: 5
18606: R_ASPT R_GLUDy R_PGK R_PPS R_TKT2: 5
18607: R_ASPT R_GLUDy R_PPC R_PPS R_SUCDi: 5
18608: R_ASPT R_GLUDy R_PPS R_PTAr R_SUCDi: 5
18609: R_ASPT R_GLUN R_GLUSy R_O2t R_PTAr: 5
18610: R_ASPT R_GLUt2r R_NADTRHD R_O2t R_PGM: 5
18611: R_ASPT R_GND R_NADH16 R_PGM R_SUCOAS: 5
18612: R_ASPT R_GND R_O2t R_PGM R_SUCCt3: 5
18613: R_ASPT R_GND R_O2t R_PGM R_SUCOAS: 5
18614: R_ASPT R_H2Ot R_MDH R_O2t R_PGI: 5
18615: R_ASPT R_H2Ot R_NADH16 R_PTAr R_SUCDi: 5
18616: R_ASPT R_ICDHyr R_NADTRHD R_O2t R_PFK: 5
18617: R_ASPT R_ICL R_NADTRHD R_O2t R_PFK: 5
18618: R_ASPT R_ICL R_NH4t R_PFK R_PPS: 5
18619: R_ASPT R_MALS R_NADTRHD R_O2t R_PFK: 5
18620: R_ASPT R_MALS R_NH4t R_PFK R_PPS: 5
18621: R_ASPT R_NADH16 R_PGL R_PGM R_SUCOAS: 5
18622: R_ASPT R_NADH16 R_PGM R_RPE R_SUCOAS: 5
18623: R_ASPT R_NADH16 R_PGM R_SUCOAS R_TALA: 5
18624: R_ASPT R_NADH16 R_PGM R_SUCOAS R_TKT1: 5
18625: R_ASPT R_NADH16 R_PGM R_SUCOAS R_TKT2: 5
18626: R_ASPT R_NADH16 R_PTAr R_SUCDi R_SUCOAS: 5
18627: R_ASPT R_NADTRHD R_NH4t R_O2t R_PFK: 5
18628: R_ASPT R_NADTRHD R_NH4t R_O2t R_PGM: 5
18629: R_ASPT R_NADTRHD R_O2t R_PFK R_PGM: 5
18630: R_ASPT R_NADTRHD R_O2t R_PFK R_SUCCt3: 5
18631: R_ASPT R_NADTRHD R_O2t R_PGM R_SERD_L: 5
18632: R_ASPT R_NADTRHD R_O2t R_PGM R_SUCCt3: 5
18633: R_ASPT R_NADTRHD R_O2t R_PGM R_SUCOAS: 5
18634: R_ASPT R_O2t R_PGL R_PGM R_SUCCt3: 5
18635: R_ASPT R_O2t R_PGL R_PGM R_SUCOAS: 5
18636: R_ASPT R_O2t R_PGM R_RPE R_SUCCt3: 5
18637: R_ASPT R_O2t R_PGM R_RPE R_SUCOAS: 5
18638: R_ASPT R_O2t R_PGM R_SUCCt3 R_TALA: 5
18639: R_ASPT R_O2t R_PGM R_SUCCt3 R_TKT1: 5
18640: R_ASPT R_O2t R_PGM R_SUCCt3 R_TKT2: 5
18641: R_ASPT R_O2t R_PGM R_SUCOAS R_TALA: 5
18642: R_ASPT R_O2t R_PGM R_SUCOAS R_TKT1: 5
18643: R_ASPT R_O2t R_PGM R_SUCOAS R_TKT2: 5
18645: R_ATPS4r R_CO2t R_ETOHt2r R_H2Ot R_PGI: 5
18646: R_ATPS4r R_CO2t R_ETOHt2r R_NADH16 R_PGI: 5
18685: R_ATPS4r R_CO2t R_G3PD2 R_NADH16 R_PTAr: 5
18686: R_ATPS4r R_CO2t R_G3PD5 R_NADH16 R_PTAr: 5
18687: R_ATPS4r R_CO2t R_H2Ot R_NADH16 R_PPC: 5
18688: R_ATPS4r R_CO2t R_NADH16 R_NH4t R_PGI: 5
18719: R_ATPS4r R_CS R_FBA R_G6PDH2r R_GLUt2r: 5
18720: R_ATPS4r R_CS R_FBA R_GLUt2r R_GND: 5
18721: R_ATPS4r R_CS R_FBA R_GLUt2r R_PGI: 5
18722: R_ATPS4r R_CS R_FBA R_GLUt2r R_PGL: 5
18723: R_ATPS4r R_CS R_FBA R_GLUt2r R_RPE: 5
18724: R_ATPS4r R_CS R_FBA R_GLUt2r R_TALA: 5
18725: R_ATPS4r R_CS R_FBA R_GLUt2r R_TKT1: 5
18726: R_ATPS4r R_CS R_FBA R_GLUt2r R_TKT2: 5
18727: R_ATPS4r R_CS R_G6PDH2r R_GLUt2r R_PGI: 5
18728: R_ATPS4r R_CS R_G6PDH2r R_GLUt2r R_TPI: 5
18729: R_ATPS4r R_CS R_GLUt2r R_GND R_PGI: 5
18730: R_ATPS4r R_CS R_GLUt2r R_GND R_TPI: 5
18731: R_ATPS4r R_CS R_GLUt2r R_PFK R_PGI: 5
18732: R_ATPS4r R_CS R_GLUt2r R_PGI R_PGL: 5
18733: R_ATPS4r R_CS R_GLUt2r R_PGI R_RPE: 5
18734: R_ATPS4r R_CS R_GLUt2r R_PGI R_TALA: 5
18735: R_ATPS4r R_CS R_GLUt2r R_PGI R_TKT1: 5
18736: R_ATPS4r R_CS R_GLUt2r R_PGI R_TKT2: 5
18737: R_ATPS4r R_CS R_GLUt2r R_PGI R_TPI: 5
18738: R_ATPS4r R_CS R_GLUt2r R_PGL R_TPI: 5
18739: R_ATPS4r R_CS R_GLUt2r R_RPE R_TPI: 5
18740: R_ATPS4r R_CS R_GLUt2r R_TALA R_TPI: 5
18741: R_ATPS4r R_CS R_GLUt2r R_TKT1 R_TPI: 5
18742: R_ATPS4r R_CS R_GLUt2r R_TKT2 R_TPI: 5
18743: R_ATPS4r R_CYTBD R_D_LACt2 R_ETOHt2r R_FUM: 5
18744: R_ATPS4r R_CYTBD R_D_LACt2 R_ETOHt2r R_MDH: 5
18745: R_ATPS4r R_CYTBD R_D_LACt2 R_ETOHt2r R_NADH16: 5
18749: R_ATPS4r R_CYTBD R_ENO R_FBA R_NADTRHD: 5
18750: R_ATPS4r R_CYTBD R_ENO R_NADTRHD R_PFK: 5
18751: R_ATPS4r R_CYTBD R_ENO R_NADTRHD R_TPI: 5
18762: R_ATPS4r R_CYTBD R_ETOHt2r R_FUM R_LDH_D: 5
18763: R_ATPS4r R_CYTBD R_ETOHt2r R_FUM R_NADH16: 5
18764: R_ATPS4r R_CYTBD R_ETOHt2r R_GLUt2r R_NADH16: 5
18765: R_ATPS4r R_CYTBD R_ETOHt2r R_H2Ot R_NADH16: 5
18766: R_ATPS4r R_CYTBD R_ETOHt2r R_LDH_D R_MDH: 5
18767: R_ATPS4r R_CYTBD R_ETOHt2r R_LDH_D R_NADH16: 5
18768: R_ATPS4r R_CYTBD R_ETOHt2r R_MDH R_NADH16: 5
18796: R_ATPS4r R_CYTBD R_FBA R_NADTRHD R_PGM: 5
18797: R_ATPS4r R_CYTBD R_NADTRHD R_PFK R_PGM: 5
18798: R_ATPS4r R_CYTBD R_NADTRHD R_PGM R_TPI: 5
18802: R_ATPS4r R_D_LACt2 R_ETOHt2r R_FUM R_O2t: 5
18803: R_ATPS4r R_D_LACt2 R_ETOHt2r R_MDH R_O2t: 5
18804: R_ATPS4r R_D_LACt2 R_ETOHt2r R_NADH16 R_O2t: 5
18811: R_ATPS4r R_D_LACt2 R_FORti R_SUCCt3 R_THD2: 5
18812: R_ATPS4r R_ENO R_ETOHt2r R_NADH16 R_THD2: 5
18831: R_ATPS4r R_ENO R_FBA R_NADTRHD R_O2t: 5
18832: R_ATPS4r R_ENO R_FORt2 R_SUCCt3 R_THD2: 5
18833: R_ATPS4r R_ENO R_FORti R_SUCCt3 R_THD2: 5
18834: R_ATPS4r R_ENO R_NADTRHD R_O2t R_PFK: 5
18835: R_ATPS4r R_ENO R_NADTRHD R_O2t R_TPI: 5
18869: R_ATPS4r R_ETOHt2r R_FBA R_H2Ot R_SUCOAS: 5
18870: R_ATPS4r R_ETOHt2r R_FUM R_LDH_D R_O2t: 5
18871: R_ATPS4r R_ETOHt2r R_FUM R_NADH16 R_O2t: 5
18872: R_ATPS4r R_ETOHt2r R_GAPD R_NADH16 R_THD2: 5
18873: R_ATPS4r R_ETOHt2r R_GLCpts R_NADH16 R_THD2: 5
18874: R_ATPS4r R_ETOHt2r R_GLUt2r R_NADH16 R_O2t: 5
18875: R_ATPS4r R_ETOHt2r R_H2Ot R_NADH16 R_O2t: 5
18876: R_ATPS4r R_ETOHt2r R_H2Ot R_SUCOAS R_TPI: 5
18877: R_ATPS4r R_ETOHt2r R_LDH_D R_MDH R_O2t: 5
18878: R_ATPS4r R_ETOHt2r R_LDH_D R_NADH16 R_O2t: 5
18879: R_ATPS4r R_ETOHt2r R_MDH R_NADH16 R_O2t: 5
18880: R_ATPS4r R_ETOHt2r R_MDH R_NADH16 R_THD2: 5
18881: R_ATPS4r R_ETOHt2r R_ME2 R_NADH16 R_THD2: 5
18882: R_ATPS4r R_ETOHt2r R_NADH16 R_PGK R_THD2: 5
18883: R_ATPS4r R_ETOHt2r R_NADH16 R_PGM R_THD2: 5
18884: R_ATPS4r R_ETOHt2r R_NADH16 R_PPC R_THD2: 5
18885: R_ATPS4r R_ETOHt2r R_NADH16 R_PTAr R_THD2: 5
19197: R_ATPS4r R_FBA R_FORt2 R_SUCCt2_2 R_THD2: 5
19198: R_ATPS4r R_FBA R_FORt2 R_SUCCt3 R_THD2: 5
19199: R_ATPS4r R_FBA R_FORti R_SUCCt2_2 R_THD2: 5
19200: R_ATPS4r R_FBA R_FORti R_SUCCt3 R_THD2: 5
19201: R_ATPS4r R_FBA R_FUM R_G3PD2 R_NADTRHD: 5
19202: R_ATPS4r R_FBA R_FUM R_G3PD5 R_NADTRHD: 5
19203: R_ATPS4r R_FBA R_G3PD2 R_MDH R_NADTRHD: 5
19204: R_ATPS4r R_FBA R_G3PD5 R_MDH R_NADTRHD: 5
19205: R_ATPS4r R_FBA R_G6PDH2r R_GLUt2r R_ICDHyr: 5
19206: R_ATPS4r R_FBA R_GLUt2r R_GND R_ICDHyr: 5
19207: R_ATPS4r R_FBA R_GLUt2r R_ICDHyr R_PGI: 5
19208: R_ATPS4r R_FBA R_GLUt2r R_ICDHyr R_PGL: 5
19209: R_ATPS4r R_FBA R_GLUt2r R_ICDHyr R_RPE: 5
19210: R_ATPS4r R_FBA R_GLUt2r R_ICDHyr R_TALA: 5
19211: R_ATPS4r R_FBA R_GLUt2r R_ICDHyr R_TKT1: 5
19212: R_ATPS4r R_FBA R_GLUt2r R_ICDHyr R_TKT2: 5
19213: R_ATPS4r R_FBA R_NADTRHD R_O2t R_PGM: 5
19214: R_ATPS4r R_FBP R_G6PDH2r R_MDH R_PFK: 5
19215: R_ATPS4r R_FBP R_GND R_MDH R_PFK: 5
19216: R_ATPS4r R_FBP R_MDH R_PFK R_PGL: 5
19217: R_ATPS4r R_FBP R_MDH R_PFK R_RPE: 5
19218: R_ATPS4r R_FBP R_MDH R_PFK R_TALA: 5
19219: R_ATPS4r R_FBP R_MDH R_PFK R_TKT1: 5
19220: R_ATPS4r R_FBP R_MDH R_PFK R_TKT2: 5
19221: R_ATPS4r R_FORt2 R_GAPD R_SUCCt2_2 R_THD2: 5
19222: R_ATPS4r R_FORt2 R_GAPD R_SUCCt3 R_THD2: 5
19223: R_ATPS4r R_FORt2 R_GLCpts R_SUCCt3 R_THD2: 5
19224: R_ATPS4r R_FORt2 R_PFK R_SUCCt3 R_THD2: 5
19225: R_ATPS4r R_FORt2 R_PGK R_SUCCt2_2 R_THD2: 5
19226: R_ATPS4r R_FORt2 R_PGK R_SUCCt3 R_THD2: 5
19227: R_ATPS4r R_FORt2 R_PGM R_SUCCt3 R_THD2: 5
19228: R_ATPS4r R_FORt2 R_PTAr R_SUCCt3 R_THD2: 5
19229: R_ATPS4r R_FORt2 R_SUCCt2_2 R_THD2 R_TPI: 5
19230: R_ATPS4r R_FORt2 R_SUCCt3 R_THD2 R_TPI: 5
19231: R_ATPS4r R_FORti R_GAPD R_SUCCt2_2 R_THD2: 5
19232: R_ATPS4r R_FORti R_GAPD R_SUCCt3 R_THD2: 5
19233: R_ATPS4r R_FORti R_GLCpts R_SUCCt3 R_THD2: 5
19234: R_ATPS4r R_FORti R_LDH_D R_SUCCt3 R_THD2: 5
19235: R_ATPS4r R_FORti R_PFK R_SUCCt3 R_THD2: 5
19236: R_ATPS4r R_FORti R_PGI R_SUCCt3 R_THD2: 5
19237: R_ATPS4r R_FORti R_PGK R_SUCCt2_2 R_THD2: 5
19238: R_ATPS4r R_FORti R_PGK R_SUCCt3 R_THD2: 5
19239: R_ATPS4r R_FORti R_PGM R_SUCCt3 R_THD2: 5
19240: R_ATPS4r R_FORti R_PPC R_SUCCt3 R_THD2: 5
19241: R_ATPS4r R_FORti R_PTAr R_SUCCt3 R_THD2: 5
19242: R_ATPS4r R_FORti R_SUCCt2_2 R_THD2 R_TPI: 5
19243: R_ATPS4r R_FORti R_SUCCt3 R_THD2 R_TPI: 5
19244: R_ATPS4r R_FUM R_G3PD2 R_NADTRHD R_PGI: 5
19245: R_ATPS4r R_FUM R_G3PD2 R_NADTRHD R_TPI: 5
19246: R_ATPS4r R_FUM R_G3PD5 R_NADTRHD R_PGI: 5
19247: R_ATPS4r R_FUM R_G3PD5 R_NADTRHD R_TPI: 5
19248: R_ATPS4r R_G3PD2 R_MDH R_NADTRHD R_PGI: 5
19249: R_ATPS4r R_G3PD2 R_MDH R_NADTRHD R_TPI: 5
19250: R_ATPS4r R_G3PD5 R_MDH R_NADTRHD R_PGI: 5
19251: R_ATPS4r R_G3PD5 R_MDH R_NADTRHD R_TPI: 5
19252: R_ATPS4r R_G6PDH2r R_GLUt2r R_ICDHyr R_PGI: 5
19253: R_ATPS4r R_G6PDH2r R_GLUt2r R_ICDHyr R_TPI: 5
19254: R_ATPS4r R_GLCpts R_H2Ot R_NADH16 R_THD2: 5
19255: R_ATPS4r R_GLUt2r R_GND R_ICDHyr R_PGI: 5
19256: R_ATPS4r R_GLUt2r R_GND R_ICDHyr R_TPI: 5
19257: R_ATPS4r R_GLUt2r R_ICDHyr R_PFK R_PGI: 5
19258: R_ATPS4r R_GLUt2r R_ICDHyr R_PGI R_PGL: 5
19259: R_ATPS4r R_GLUt2r R_ICDHyr R_PGI R_RPE: 5
19260: R_ATPS4r R_GLUt2r R_ICDHyr R_PGI R_TALA: 5
19261: R_ATPS4r R_GLUt2r R_ICDHyr R_PGI R_TKT1: 5
19262: R_ATPS4r R_GLUt2r R_ICDHyr R_PGI R_TKT2: 5
19263: R_ATPS4r R_GLUt2r R_ICDHyr R_PGI R_TPI: 5
19264: R_ATPS4r R_GLUt2r R_ICDHyr R_PGL R_TPI: 5
19265: R_ATPS4r R_GLUt2r R_ICDHyr R_RPE R_TPI: 5
19266: R_ATPS4r R_GLUt2r R_ICDHyr R_TALA R_TPI: 5
19267: R_ATPS4r R_GLUt2r R_ICDHyr R_TKT1 R_TPI: 5
19268: R_ATPS4r R_GLUt2r R_ICDHyr R_TKT2 R_TPI: 5
19269: R_ATPS4r R_H2Ot R_NADH16 R_PTAr R_THD2: 5
19270: R_ATPS4r R_NADTRHD R_O2t R_PFK R_PGM: 5
19271: R_ATPS4r R_NADTRHD R_O2t R_PGM R_TPI: 5
19273: R_CO2t R_CS R_CYTBD R_ETOHt2r R_GLNabc: 5
19282: R_CO2t R_CS R_ENO R_NH4t R_PYRt2r: 5
19283: R_CO2t R_CS R_ENO R_NH4t R_THD2: 5
19290: R_CO2t R_CS R_ETOHt2r R_GLNabc R_H2Ot: 5
19291: R_CO2t R_CS R_ETOHt2r R_GLNabc R_O2t: 5
19318: R_CO2t R_CS R_NH4t R_PGM R_PYRt2r: 5
19319: R_CO2t R_CS R_NH4t R_PGM R_THD2: 5
19322: R_CO2t R_CYTBD R_ENO R_NADTRHD R_PGI: 5
19333: R_CO2t R_CYTBD R_ETOHt2r R_GLNabc R_ICDHyr: 5
19334: R_CO2t R_CYTBD R_ETOHt2r R_GLNabc R_NH4t: 5
19335: R_CO2t R_CYTBD R_ETOHt2r R_GLUDy R_GLUSy: 5
19336: R_CO2t R_CYTBD R_ETOHt2r R_GLYATi R_NH4t: 5
19337: R_CO2t R_CYTBD R_ETOHt2r R_ME2 R_THD2: 5
19338: R_CO2t R_CYTBD R_ETOHt2r R_NH4t R_RPE: 5
19339: R_CO2t R_CYTBD R_ETOHt2r R_NH4t R_THRD: 5
19340: R_CO2t R_CYTBD R_ETOHt2r R_NH4t R_TKT2: 5
19393: R_CO2t R_CYTBD R_G6PDH2r R_PDH R_SUCCt3: 5
19394: R_CO2t R_CYTBD R_G6PDH2r R_PDH R_SUCOAS: 5
19395: R_CO2t R_CYTBD R_GLUDy R_NADTRHD R_PGI: 5
19396: R_CO2t R_CYTBD R_GLUt2r R_NADH16 R_PGI: 5
19397: R_CO2t R_CYTBD R_GND R_PDH R_SUCCt3: 5
19398: R_CO2t R_CYTBD R_GND R_PDH R_SUCOAS: 5
19399: R_CO2t R_CYTBD R_NADH16 R_NADTRHD R_PGI: 5
19400: R_CO2t R_CYTBD R_NADH16 R_NH4t R_PGI: 5
19401: R_CO2t R_CYTBD R_NADTRHD R_PGI R_PGM: 5
19402: R_CO2t R_CYTBD R_PDH R_PGL R_SUCCt3: 5
19403: R_CO2t R_CYTBD R_PDH R_PGL R_SUCOAS: 5
19404: R_CO2t R_CYTBD R_PDH R_SUCCt3 R_TALA: 5
19405: R_CO2t R_CYTBD R_PDH R_SUCCt3 R_TKT1: 5
19406: R_CO2t R_CYTBD R_PDH R_SUCOAS R_TALA: 5
19407: R_CO2t R_CYTBD R_PDH R_SUCOAS R_TKT1: 5
19445: R_CO2t R_ENO R_G6PDH2r R_PDH R_SUCOAS: 5
19446: R_CO2t R_ENO R_GLNabc R_GLUDy R_GLUt2r: 5
19447: R_CO2t R_ENO R_GLNabc R_GLUt2r R_H2Ot: 5
19448: R_CO2t R_ENO R_GLNabc R_GLUt2r R_PGI: 5
19449: R_CO2t R_ENO R_GLNabc R_GLUt2r R_SERD_L: 5
19450: R_CO2t R_ENO R_GND R_PDH R_SUCOAS: 5
19451: R_CO2t R_ENO R_ICDHyr R_NH4t R_PYRt2r: 5
19452: R_CO2t R_ENO R_ICDHyr R_NH4t R_THD2: 5
19453: R_CO2t R_ENO R_MDH R_NH4t R_THD2: 5
19454: R_CO2t R_ENO R_NADTRHD R_O2t R_PGI: 5
19455: R_CO2t R_ENO R_PDH R_PGL R_SUCOAS: 5
19497: R_CO2t R_ETOHt2r R_GLCpts R_NADH16 R_THD2: 5
19498: R_CO2t R_ETOHt2r R_GLNabc R_H2Ot R_SUCCt3: 5
19499: R_CO2t R_ETOHt2r R_GLNabc R_ICDHyr R_O2t: 5
19500: R_CO2t R_ETOHt2r R_GLNabc R_NH4t R_O2t: 5
19501: R_CO2t R_ETOHt2r R_GLUDy R_GLUSy R_O2t: 5
19502: R_CO2t R_ETOHt2r R_GLYATi R_NH4t R_O2t: 5
19503: R_CO2t R_ETOHt2r R_H2Ot R_NADH16 R_PGI: 5
19504: R_CO2t R_ETOHt2r R_MDH R_NADH16 R_THD2: 5
19505: R_CO2t R_ETOHt2r R_ME2 R_NADH16 R_THD2: 5
19506: R_CO2t R_ETOHt2r R_ME2 R_O2t R_THD2: 5
19507: R_CO2t R_ETOHt2r R_NADH16 R_PFK R_THD2: 5
19508: R_CO2t R_ETOHt2r R_NADH16 R_PPC R_THD2: 5
19509: R_CO2t R_ETOHt2r R_NH4t R_O2t R_RPE: 5
19510: R_CO2t R_ETOHt2r R_NH4t R_O2t R_THRD: 5
19511: R_CO2t R_ETOHt2r R_NH4t R_O2t R_TKT2: 5
20034: R_CO2t R_FBP R_G6PDH2r R_PDH R_SUCOAS: 5
20035: R_CO2t R_FBP R_GND R_PDH R_SUCOAS: 5
20036: R_CO2t R_FBP R_PDH R_PGL R_SUCOAS: 5
20037: R_CO2t R_FRD7 R_GLNabc R_PPC R_THD2: 5
20038: R_CO2t R_FRD7 R_GLUDy R_PPC R_THD2: 5
20039: R_CO2t R_FUM R_G6PDH2r R_PDH R_SUCOAS: 5
20040: R_CO2t R_FUM R_GLNabc R_NH4t R_PGI: 5
20041: R_CO2t R_FUM R_GLNabc R_NH4t R_TKT2: 5
20042: R_CO2t R_FUM R_GLUt2r R_NADH16 R_PGI: 5
20043: R_CO2t R_FUM R_GND R_PDH R_SUCOAS: 5
20044: R_CO2t R_FUM R_NADH16 R_NH4t R_PGI: 5
20045: R_CO2t R_FUM R_PDH R_PGL R_SUCOAS: 5
20046: R_CO2t R_FUM R_PDH R_SUCOAS R_TALA: 5
20047: R_CO2t R_FUM R_PDH R_SUCOAS R_TKT1: 5
20048: R_CO2t R_G3PD2 R_GARFT R_NADH16 R_RPE: 5
20049: R_CO2t R_G3PD2 R_GART R_NADH16 R_RPE: 5
20050: R_CO2t R_G3PD2 R_GLYATi R_NADH16 R_RPE: 5
20051: R_CO2t R_G3PD2 R_H2Ot R_NADH16 R_PPC: 5
20052: R_CO2t R_G3PD2 R_NADH16 R_PFL R_RPE: 5
20053: R_CO2t R_G3PD2 R_NADH16 R_RPE R_SUCOAS: 5
20054: R_CO2t R_G3PD2 R_NADH16 R_RPE R_THRD: 5
20055: R_CO2t R_G3PD5 R_GARFT R_NADH16 R_RPE: 5
20056: R_CO2t R_G3PD5 R_GART R_NADH16 R_RPE: 5
20057: R_CO2t R_G3PD5 R_GLYATi R_NADH16 R_RPE: 5
20058: R_CO2t R_G3PD5 R_H2Ot R_NADH16 R_PPC: 5
20059: R_CO2t R_G3PD5 R_NADH16 R_PFL R_RPE: 5
20060: R_CO2t R_G3PD5 R_NADH16 R_RPE R_SUCOAS: 5
20061: R_CO2t R_G3PD5 R_NADH16 R_RPE R_THRD: 5
20062: R_CO2t R_G6PDH2r R_GLNabc R_PPC R_THD2: 5
20063: R_CO2t R_G6PDH2r R_GLUDy R_PPC R_THD2: 5
20064: R_CO2t R_G6PDH2r R_ICDHyr R_PDH R_SUCOAS: 5
20065: R_CO2t R_G6PDH2r R_ICL R_PDH R_SUCOAS: 5
20066: R_CO2t R_G6PDH2r R_MALS R_PDH R_SUCOAS: 5
20067: R_CO2t R_G6PDH2r R_NH4t R_PDH R_SUCOAS: 5
20068: R_CO2t R_G6PDH2r R_O2t R_PDH R_SUCCt3: 5
20069: R_CO2t R_G6PDH2r R_O2t R_PDH R_SUCOAS: 5
20070: R_CO2t R_G6PDH2r R_PDH R_PGM R_SUCOAS: 5
20071: R_CO2t R_G6PDH2r R_PDH R_SUCCt3 R_SUCDi: 5
20072: R_CO2t R_G6PDH2r R_PDH R_SUCCt3 R_SUCOAS: 5
20073: R_CO2t R_G6PDH2r R_PDH R_SUCDi R_SUCOAS: 5
20074: R_CO2t R_GLCpts R_H2Ot R_NADH16 R_THD2: 5
20075: R_CO2t R_GLNabc R_GLUDy R_GLUt2r R_PGM: 5
20076: R_CO2t R_GLNabc R_GLUt2r R_H2Ot R_PGM: 5
20077: R_CO2t R_GLNabc R_GLUt2r R_PGI R_PGM: 5
20078: R_CO2t R_GLNabc R_GLUt2r R_PGM R_SERD_L: 5
20079: R_CO2t R_GLNabc R_GND R_PPC R_THD2: 5
20080: R_CO2t R_GLNabc R_MDH R_NH4t R_PGI: 5
20081: R_CO2t R_GLNabc R_MDH R_NH4t R_TKT2: 5
20082: R_CO2t R_GLNabc R_NADH16 R_PPC R_THD2: 5
20083: R_CO2t R_GLNabc R_PGL R_PPC R_THD2: 5
20084: R_CO2t R_GLNabc R_PPC R_RPE R_THD2: 5
20085: R_CO2t R_GLNabc R_PPC R_TALA R_THD2: 5
20086: R_CO2t R_GLNabc R_PPC R_THD2 R_TKT1: 5
20087: R_CO2t R_GLNabc R_PPC R_THD2 R_TKT2: 5
20088: R_CO2t R_GLUDy R_GND R_PPC R_THD2: 5
20089: R_CO2t R_GLUDy R_NADH16 R_PPC R_THD2: 5
20090: R_CO2t R_GLUDy R_NADTRHD R_O2t R_PGI: 5
20091: R_CO2t R_GLUDy R_PGL R_PPC R_THD2: 5
20092: R_CO2t R_GLUDy R_PPC R_RPE R_THD2: 5
20093: R_CO2t R_GLUDy R_PPC R_TALA R_THD2: 5
20094: R_CO2t R_GLUDy R_PPC R_THD2 R_TKT1: 5
20095: R_CO2t R_GLUDy R_PPC R_THD2 R_TKT2: 5
20096: R_CO2t R_GLUt2r R_H2Ot R_NADH16 R_PGI: 5
20097: R_CO2t R_GLUt2r R_MDH R_NADH16 R_PGI: 5
20098: R_CO2t R_GLUt2r R_NADH16 R_O2t R_PGI: 5
20099: R_CO2t R_GLYATi R_SUCCt3 R_SUCOAS R_TALA: 5
20100: R_CO2t R_GLYATi R_SUCCt3 R_SUCOAS R_TKT1: 5
20101: R_CO2t R_GND R_ICDHyr R_PDH R_SUCOAS: 5
20102: R_CO2t R_GND R_ICL R_PDH R_SUCOAS: 5
20103: R_CO2t R_GND R_MALS R_PDH R_SUCOAS: 5
20104: R_CO2t R_GND R_NH4t R_PDH R_SUCOAS: 5
20105: R_CO2t R_GND R_O2t R_PDH R_SUCCt3: 5
20106: R_CO2t R_GND R_O2t R_PDH R_SUCOAS: 5
20107: R_CO2t R_GND R_PDH R_PGM R_SUCOAS: 5
20108: R_CO2t R_GND R_PDH R_SUCCt3 R_SUCDi: 5
20109: R_CO2t R_GND R_PDH R_SUCCt3 R_SUCOAS: 5
20110: R_CO2t R_GND R_PDH R_SUCDi R_SUCOAS: 5
20111: R_CO2t R_H2Ot R_MDH R_NADH16 R_THD2: 5
20112: R_CO2t R_H2Ot R_NADH16 R_NH4t R_PGI: 5
20113: R_CO2t R_H2Ot R_NADH16 R_PFK R_THD2: 5
20114: R_CO2t R_H2Ot R_NADH16 R_PPC R_THD2: 5
20115: R_CO2t R_ICDHyr R_NH4t R_PGM R_PYRt2r: 5
20116: R_CO2t R_ICDHyr R_NH4t R_PGM R_THD2: 5
20117: R_CO2t R_ICDHyr R_PDH R_PGL R_SUCOAS: 5
20118: R_CO2t R_ICL R_PDH R_PGL R_SUCOAS: 5
20119: R_CO2t R_MALS R_PDH R_PGL R_SUCOAS: 5
20120: R_CO2t R_MDH R_ME1 R_ME2 R_PFK: 5
20121: R_CO2t R_MDH R_NADH16 R_NH4t R_PGI: 5
20122: R_CO2t R_MDH R_NH4t R_PGM R_THD2: 5
20123: R_CO2t R_ME1 R_ME2 R_PFK R_PPCK: 5
20124: R_CO2t R_ME1 R_ME2 R_PPC R_PPCK: 5
20125: R_CO2t R_ME2 R_NADH16 R_PTAr R_THD2: 5
20126: R_CO2t R_NADH16 R_NADTRHD R_O2t R_PGI: 5
20127: R_CO2t R_NADH16 R_NH4t R_O2t R_PGI: 5
20128: R_CO2t R_NADH16 R_PPC R_PTAr R_THD2: 5
20129: R_CO2t R_NADH16 R_PPS R_PTAr R_THD2: 5
20130: R_CO2t R_NADTRHD R_O2t R_PGI R_PGM: 5
20131: R_CO2t R_NH4t R_PDH R_PGL R_SUCOAS: 5
20132: R_CO2t R_O2t R_PDH R_PGL R_SUCCt3: 5
20133: R_CO2t R_O2t R_PDH R_PGL R_SUCOAS: 5
20134: R_CO2t R_O2t R_PDH R_SUCCt3 R_TALA: 5
20135: R_CO2t R_O2t R_PDH R_SUCCt3 R_TKT1: 5
20136: R_CO2t R_O2t R_PDH R_SUCOAS R_TALA: 5
20137: R_CO2t R_O2t R_PDH R_SUCOAS R_TKT1: 5
20138: R_CO2t R_PDH R_PGL R_PGM R_SUCOAS: 5
20139: R_CO2t R_PDH R_PGL R_SUCCt3 R_SUCDi: 5
20140: R_CO2t R_PDH R_PGL R_SUCCt3 R_SUCOAS: 5
20141: R_CO2t R_PDH R_PGL R_SUCDi R_SUCOAS: 5
20142: R_CO2t R_PDH R_SUCCt3 R_SUCDi R_TALA: 5
20143: R_CO2t R_PDH R_SUCCt3 R_SUCDi R_TKT1: 5
20144: R_CO2t R_PDH R_SUCDi R_SUCOAS R_TALA: 5
20145: R_CO2t R_PDH R_SUCDi R_SUCOAS R_TKT1: 5
20146: R_CO2t R_SUCCt3 R_SUCOAS R_TALA R_THRD: 5
20147: R_CO2t R_SUCCt3 R_SUCOAS R_THRD R_TKT1: 5
20157: R_CS R_CYTBD R_ETOHt2r R_FRD7 R_GLNabc: 5
20158: R_CS R_CYTBD R_ETOHt2r R_FUM R_GLNabc: 5
20159: R_CS R_CYTBD R_ETOHt2r R_GLNabc R_MDH: 5
20160: R_CS R_CYTBD R_ETOHt2r R_GLNabc R_SUCCt3: 5
20179: R_CS R_CYTBD R_FBA R_GLNabc R_NADTRHD: 5
20180: R_CS R_CYTBD R_GLNabc R_NADTRHD R_TPI: 5
20241: R_CS R_ENO R_G6PDH2r R_GLUDy R_NH4t: 5
20242: R_CS R_ENO R_G6PDH2r R_H2Ot R_NH4t: 5
20243: R_CS R_ENO R_G6PDH2r R_NADH16 R_NH4t: 5
20244: R_CS R_ENO R_G6PDH2r R_NH4t R_SERD_L: 5
20245: R_CS R_ENO R_G6PDH2r R_NH4t R_THD2: 5
20246: R_CS R_ENO R_GLUDy R_GND R_NH4t: 5
20247: R_CS R_ENO R_GLUDy R_NH4t R_PGL: 5
20248: R_CS R_ENO R_GLUDy R_NH4t R_RPE: 5
20249: R_CS R_ENO R_GLUDy R_NH4t R_TALA: 5
20250: R_CS R_ENO R_GLUDy R_NH4t R_TKT1: 5
20251: R_CS R_ENO R_GLUDy R_NH4t R_TKT2: 5
20252: R_CS R_ENO R_GND R_H2Ot R_NH4t: 5
20253: R_CS R_ENO R_GND R_NADH16 R_NH4t: 5
20254: R_CS R_ENO R_GND R_NH4t R_SERD_L: 5
20255: R_CS R_ENO R_GND R_NH4t R_THD2: 5
20256: R_CS R_ENO R_H2Ot R_NH4t R_PGL: 5
20257: R_CS R_ENO R_H2Ot R_NH4t R_RPE: 5
20258: R_CS R_ENO R_H2Ot R_NH4t R_TALA: 5
20259: R_CS R_ENO R_H2Ot R_NH4t R_TKT1: 5
20260: R_CS R_ENO R_H2Ot R_NH4t R_TKT2: 5
20261: R_CS R_ENO R_NADH16 R_NH4t R_PGI: 5
20262: R_CS R_ENO R_NADH16 R_NH4t R_PGL: 5
20263: R_CS R_ENO R_NADH16 R_NH4t R_RPE: 5
20264: R_CS R_ENO R_NADH16 R_NH4t R_TALA: 5
20265: R_CS R_ENO R_NADH16 R_NH4t R_TKT1: 5
20266: R_CS R_ENO R_NADH16 R_NH4t R_TKT2: 5
20267: R_CS R_ENO R_NH4t R_PGL R_SERD_L: 5
20268: R_CS R_ENO R_NH4t R_PGL R_THD2: 5
20269: R_CS R_ENO R_NH4t R_RPE R_SERD_L: 5
20270: R_CS R_ENO R_NH4t R_RPE R_THD2: 5
20271: R_CS R_ENO R_NH4t R_SERD_L R_TALA: 5
20272: R_CS R_ENO R_NH4t R_SERD_L R_TKT1: 5
20273: R_CS R_ENO R_NH4t R_SERD_L R_TKT2: 5
20274: R_CS R_ENO R_NH4t R_TALA R_THD2: 5
20275: R_CS R_ENO R_NH4t R_THD2 R_TKT1: 5
20276: R_CS R_ENO R_NH4t R_THD2 R_TKT2: 5
20303: R_CS R_ETOHt2r R_FRD7 R_GLNabc R_O2t: 5
20304: R_CS R_ETOHt2r R_FUM R_GLNabc R_O2t: 5
20305: R_CS R_ETOHt2r R_G3PD2 R_GLNabc R_NADH16: 5
20306: R_CS R_ETOHt2r R_G3PD5 R_GLNabc R_NADH16: 5
20307: R_CS R_ETOHt2r R_GLNabc R_MDH R_O2t: 5
20308: R_CS R_ETOHt2r R_GLNabc R_O2t R_SUCCt3: 5
20946: R_CS R_FBA R_G6PDH2r R_GLUt2r R_H2Ot: 5
20947: R_CS R_FBA R_GLNabc R_NADTRHD R_O2t: 5
20948: R_CS R_FBA R_GLUt2r R_GND R_H2Ot: 5
20949: R_CS R_FBA R_GLUt2r R_H2Ot R_PGI: 5
20950: R_CS R_FBA R_GLUt2r R_H2Ot R_PGL: 5
20951: R_CS R_FBA R_GLUt2r R_H2Ot R_RPE: 5
20952: R_CS R_FBA R_GLUt2r R_H2Ot R_TALA: 5
20953: R_CS R_FBA R_GLUt2r R_H2Ot R_TKT1: 5
20954: R_CS R_FUM R_G6PDH2r R_GLCpts R_H2Ot: 5
20955: R_CS R_FUM R_G6PDH2r R_H2Ot R_PFK: 5
20956: R_CS R_FUM R_G6PDH2r R_H2Ot R_PPC: 5
20957: R_CS R_FUM R_G6PDH2r R_H2Ot R_PTAr: 5
20958: R_CS R_FUM R_GLCpts R_GND R_H2Ot: 5
20959: R_CS R_FUM R_GLCpts R_H2Ot R_PGL: 5
20960: R_CS R_FUM R_GLCpts R_H2Ot R_RPE: 5
20961: R_CS R_FUM R_GLCpts R_H2Ot R_TALA: 5
20962: R_CS R_FUM R_GLCpts R_H2Ot R_TKT1: 5
20963: R_CS R_FUM R_GLCpts R_H2Ot R_TKT2: 5
20964: R_CS R_FUM R_GND R_H2Ot R_PFK: 5
20965: R_CS R_FUM R_GND R_H2Ot R_PPC: 5
20966: R_CS R_FUM R_GND R_H2Ot R_PTAr: 5
20967: R_CS R_FUM R_H2Ot R_PFK R_PGL: 5
20968: R_CS R_FUM R_H2Ot R_PFK R_RPE: 5
20969: R_CS R_FUM R_H2Ot R_PFK R_TALA: 5
20970: R_CS R_FUM R_H2Ot R_PFK R_TKT1: 5
20971: R_CS R_FUM R_H2Ot R_PFK R_TKT2: 5
20972: R_CS R_FUM R_H2Ot R_PGL R_PPC: 5
20973: R_CS R_FUM R_H2Ot R_PGL R_PTAr: 5
20974: R_CS R_FUM R_H2Ot R_PPC R_RPE: 5
20975: R_CS R_FUM R_H2Ot R_PPC R_TALA: 5
20976: R_CS R_FUM R_H2Ot R_PPC R_TKT1: 5
20977: R_CS R_FUM R_H2Ot R_PPC R_TKT2: 5
20978: R_CS R_FUM R_H2Ot R_PTAr R_RPE: 5
20979: R_CS R_FUM R_H2Ot R_PTAr R_TALA: 5
20980: R_CS R_FUM R_H2Ot R_PTAr R_TKT1: 5
20981: R_CS R_FUM R_H2Ot R_PTAr R_TKT2: 5
20982: R_CS R_G6PDH2r R_GAPD R_GLUt2r R_H2Ot: 5
20983: R_CS R_G6PDH2r R_GLCpts R_GLUt2r R_H2Ot: 5
20984: R_CS R_G6PDH2r R_GLCpts R_H2Ot R_SUCDi: 5
20985: R_CS R_G6PDH2r R_GLNS R_H2Ot R_NH4t: 5
20986: R_CS R_G6PDH2r R_GLNS R_NH4t R_PFK: 5
20987: R_CS R_G6PDH2r R_GLNabc R_ME2 R_THD2: 5
20988: R_CS R_G6PDH2r R_GLUDy R_ME2 R_THD2: 5
20989: R_CS R_G6PDH2r R_GLUDy R_NH4t R_PGM: 5
20990: R_CS R_G6PDH2r R_GLUt2r R_H2Ot R_NH4t: 5
20991: R_CS R_G6PDH2r R_GLUt2r R_H2Ot R_PFK: 5
20992: R_CS R_G6PDH2r R_GLUt2r R_H2Ot R_PGI: 5
20993: R_CS R_G6PDH2r R_GLUt2r R_H2Ot R_PGK: 5
20994: R_CS R_G6PDH2r R_GLUt2r R_H2Ot R_PTAr: 5
20995: R_CS R_G6PDH2r R_GLUt2r R_H2Ot R_TPI: 5
20996: R_CS R_G6PDH2r R_GLUt2r R_NH4t R_PFK: 5
20997: R_CS R_G6PDH2r R_H2Ot R_NH4t R_PGM: 5
20998: R_CS R_G6PDH2r R_H2Ot R_PFK R_SUCDi: 5
20999: R_CS R_G6PDH2r R_H2Ot R_PPC R_SUCDi: 5
21000: R_CS R_G6PDH2r R_H2Ot R_PTAr R_SUCDi: 5
21001: R_CS R_G6PDH2r R_ICDHyr R_NH4t R_PFK: 5
21002: R_CS R_G6PDH2r R_ICDHyr R_PFK R_SUCOAS: 5
21003: R_CS R_G6PDH2r R_MDH R_NH4t R_THD2: 5
21004: R_CS R_G6PDH2r R_ME2 R_NH4t R_THD2: 5
21005: R_CS R_G6PDH2r R_NADH16 R_NH4t R_PGM: 5
21006: R_CS R_G6PDH2r R_NH4t R_PGM R_SERD_L: 5
21007: R_CS R_G6PDH2r R_NH4t R_PGM R_THD2: 5
21008: R_CS R_G6PDH2r R_NH4t R_PPC R_THD2: 5
21009: R_CS R_GAPD R_GLUt2r R_GND R_H2Ot: 5
21010: R_CS R_GAPD R_GLUt2r R_H2Ot R_PGI: 5
21011: R_CS R_GAPD R_GLUt2r R_H2Ot R_PGL: 5
21012: R_CS R_GAPD R_GLUt2r R_H2Ot R_RPE: 5
21013: R_CS R_GAPD R_GLUt2r R_H2Ot R_TALA: 5
21014: R_CS R_GAPD R_GLUt2r R_H2Ot R_TKT1: 5
21015: R_CS R_GLCpts R_GLUt2r R_GND R_H2Ot: 5
21016: R_CS R_GLCpts R_GLUt2r R_H2Ot R_PGL: 5
21017: R_CS R_GLCpts R_GLUt2r R_H2Ot R_RPE: 5
21018: R_CS R_GLCpts R_GLUt2r R_H2Ot R_TALA: 5
21019: R_CS R_GLCpts R_GLUt2r R_H2Ot R_TKT1: 5
21020: R_CS R_GLCpts R_GLUt2r R_H2Ot R_TKT2: 5
21021: R_CS R_GLCpts R_GND R_H2Ot R_SUCDi: 5
21022: R_CS R_GLCpts R_H2Ot R_PGL R_SUCDi: 5
21023: R_CS R_GLCpts R_H2Ot R_RPE R_SUCDi: 5
21024: R_CS R_GLCpts R_H2Ot R_SUCDi R_TALA: 5
21025: R_CS R_GLCpts R_H2Ot R_SUCDi R_TKT1: 5
21026: R_CS R_GLCpts R_H2Ot R_SUCDi R_TKT2: 5
21027: R_CS R_GLCpts R_ME2 R_NH4t R_THD2: 5
21028: R_CS R_GLCpts R_NH4t R_PPS R_THD2: 5
21029: R_CS R_GLNS R_GND R_H2Ot R_NH4t: 5
21030: R_CS R_GLNS R_GND R_NH4t R_PFK: 5
21031: R_CS R_GLNS R_H2Ot R_NH4t R_PGL: 5
21032: R_CS R_GLNS R_H2Ot R_NH4t R_RPE: 5
21033: R_CS R_GLNS R_H2Ot R_NH4t R_TALA: 5
21034: R_CS R_GLNS R_H2Ot R_NH4t R_TKT1: 5
21035: R_CS R_GLNS R_H2Ot R_NH4t R_TKT2: 5
21036: R_CS R_GLNS R_NH4t R_PFK R_PGL: 5
21037: R_CS R_GLNS R_NH4t R_PFK R_PPS: 5
21038: R_CS R_GLNS R_NH4t R_PFK R_RPE: 5
21039: R_CS R_GLNS R_NH4t R_PFK R_TALA: 5
21040: R_CS R_GLNS R_NH4t R_PFK R_TKT1: 5
21041: R_CS R_GLNS R_NH4t R_PFK R_TKT2: 5
21042: R_CS R_GLNS R_NH4t R_PPC R_SUCOAS: 5
21043: R_CS R_GLNabc R_GND R_ME2 R_THD2: 5
21044: R_CS R_GLNabc R_ME2 R_PGL R_THD2: 5
21045: R_CS R_GLNabc R_ME2 R_RPE R_THD2: 5
21046: R_CS R_GLNabc R_ME2 R_TALA R_THD2: 5
21047: R_CS R_GLNabc R_ME2 R_THD2 R_TKT1: 5
21048: R_CS R_GLNabc R_ME2 R_THD2 R_TKT2: 5
21049: R_CS R_GLNabc R_NADTRHD R_O2t R_TPI: 5
21050: R_CS R_GLUDy R_GND R_ME2 R_THD2: 5
21051: R_CS R_GLUDy R_GND R_NH4t R_PGM: 5
21052: R_CS R_GLUDy R_ME2 R_PGL R_THD2: 5
21053: R_CS R_GLUDy R_ME2 R_RPE R_THD2: 5
21054: R_CS R_GLUDy R_ME2 R_TALA R_THD2: 5
21055: R_CS R_GLUDy R_ME2 R_THD2 R_TKT1: 5
21056: R_CS R_GLUDy R_ME2 R_THD2 R_TKT2: 5
21057: R_CS R_GLUDy R_NH4t R_PGL R_PGM: 5
21058: R_CS R_GLUDy R_NH4t R_PGM R_RPE: 5
21059: R_CS R_GLUDy R_NH4t R_PGM R_TALA: 5
21060: R_CS R_GLUDy R_NH4t R_PGM R_TKT1: 5
21061: R_CS R_GLUDy R_NH4t R_PGM R_TKT2: 5
21062: R_CS R_GLUt2r R_GND R_H2Ot R_NH4t: 5
21063: R_CS R_GLUt2r R_GND R_H2Ot R_PFK: 5
21064: R_CS R_GLUt2r R_GND R_H2Ot R_PGI: 5
21065: R_CS R_GLUt2r R_GND R_H2Ot R_PGK: 5
21066: R_CS R_GLUt2r R_GND R_H2Ot R_PTAr: 5
21067: R_CS R_GLUt2r R_GND R_H2Ot R_TPI: 5
21068: R_CS R_GLUt2r R_GND R_NH4t R_PFK: 5
21069: R_CS R_GLUt2r R_H2Ot R_NH4t R_PGL: 5
21070: R_CS R_GLUt2r R_H2Ot R_NH4t R_RPE: 5
21071: R_CS R_GLUt2r R_H2Ot R_NH4t R_TALA: 5
21072: R_CS R_GLUt2r R_H2Ot R_NH4t R_TKT1: 5
21073: R_CS R_GLUt2r R_H2Ot R_NH4t R_TKT2: 5
21074: R_CS R_GLUt2r R_H2Ot R_PFK R_PGI: 5
21075: R_CS R_GLUt2r R_H2Ot R_PFK R_PGL: 5
21076: R_CS R_GLUt2r R_H2Ot R_PFK R_RPE: 5
21077: R_CS R_GLUt2r R_H2Ot R_PFK R_TALA: 5
21078: R_CS R_GLUt2r R_H2Ot R_PFK R_TKT1: 5
21079: R_CS R_GLUt2r R_H2Ot R_PGI R_PGK: 5
21080: R_CS R_GLUt2r R_H2Ot R_PGI R_PGL: 5
21081: R_CS R_GLUt2r R_H2Ot R_PGI R_RPE: 5
21082: R_CS R_GLUt2r R_H2Ot R_PGI R_TALA: 5
21083: R_CS R_GLUt2r R_H2Ot R_PGI R_TKT1: 5
21084: R_CS R_GLUt2r R_H2Ot R_PGI R_TPI: 5
21085: R_CS R_GLUt2r R_H2Ot R_PGK R_PGL: 5
21086: R_CS R_GLUt2r R_H2Ot R_PGK R_RPE: 5
21087: R_CS R_GLUt2r R_H2Ot R_PGK R_TALA: 5
21088: R_CS R_GLUt2r R_H2Ot R_PGK R_TKT1: 5
21089: R_CS R_GLUt2r R_H2Ot R_PGL R_PTAr: 5
21090: R_CS R_GLUt2r R_H2Ot R_PGL R_TPI: 5
21091: R_CS R_GLUt2r R_H2Ot R_PTAr R_RPE: 5
21092: R_CS R_GLUt2r R_H2Ot R_PTAr R_TALA: 5
21093: R_CS R_GLUt2r R_H2Ot R_PTAr R_TKT1: 5
21094: R_CS R_GLUt2r R_H2Ot R_PTAr R_TKT2: 5
21095: R_CS R_GLUt2r R_H2Ot R_RPE R_TPI: 5
21096: R_CS R_GLUt2r R_H2Ot R_TALA R_TPI: 5
21097: R_CS R_GLUt2r R_H2Ot R_TKT1 R_TPI: 5
21098: R_CS R_GLUt2r R_NH4t R_PFK R_PGL: 5
21099: R_CS R_GLUt2r R_NH4t R_PFK R_PPS: 5
21100: R_CS R_GLUt2r R_NH4t R_PFK R_RPE: 5
21101: R_CS R_GLUt2r R_NH4t R_PFK R_TALA: 5
21102: R_CS R_GLUt2r R_NH4t R_PFK R_TKT1: 5
21103: R_CS R_GLUt2r R_NH4t R_PFK R_TKT2: 5
21104: R_CS R_GLUt2r R_NH4t R_PPC R_SUCOAS: 5
21105: R_CS R_GND R_H2Ot R_NH4t R_PGM: 5
21106: R_CS R_GND R_H2Ot R_PFK R_SUCDi: 5
21107: R_CS R_GND R_H2Ot R_PPC R_SUCDi: 5
21108: R_CS R_GND R_H2Ot R_PTAr R_SUCDi: 5
21109: R_CS R_GND R_ICDHyr R_NH4t R_PFK: 5
21110: R_CS R_GND R_ICDHyr R_PFK R_SUCOAS: 5
21111: R_CS R_GND R_MDH R_NH4t R_THD2: 5
21112: R_CS R_GND R_ME2 R_NH4t R_THD2: 5
21113: R_CS R_GND R_NADH16 R_NH4t R_PGM: 5
21114: R_CS R_GND R_NH4t R_PGM R_SERD_L: 5
21115: R_CS R_GND R_NH4t R_PGM R_THD2: 5
21116: R_CS R_GND R_NH4t R_PPC R_THD2: 5
21117: R_CS R_H2Ot R_NH4t R_PGL R_PGM: 5
21118: R_CS R_H2Ot R_NH4t R_PGM R_RPE: 5
21119: R_CS R_H2Ot R_NH4t R_PGM R_TALA: 5
21120: R_CS R_H2Ot R_NH4t R_PGM R_TKT1: 5
21121: R_CS R_H2Ot R_NH4t R_PGM R_TKT2: 5
21122: R_CS R_H2Ot R_PFK R_PGL R_SUCDi: 5
21123: R_CS R_H2Ot R_PFK R_RPE R_SUCDi: 5
21124: R_CS R_H2Ot R_PFK R_SUCDi R_TALA: 5
21125: R_CS R_H2Ot R_PFK R_SUCDi R_TKT1: 5
21126: R_CS R_H2Ot R_PFK R_SUCDi R_TKT2: 5
21127: R_CS R_H2Ot R_PGL R_PPC R_SUCDi: 5
21128: R_CS R_H2Ot R_PGL R_PTAr R_SUCDi: 5
21129: R_CS R_H2Ot R_PPC R_RPE R_SUCDi: 5
21130: R_CS R_H2Ot R_PPC R_SUCDi R_TALA: 5
21131: R_CS R_H2Ot R_PPC R_SUCDi R_TKT1: 5
21132: R_CS R_H2Ot R_PPC R_SUCDi R_TKT2: 5
21133: R_CS R_H2Ot R_PTAr R_RPE R_SUCDi: 5
21134: R_CS R_H2Ot R_PTAr R_SUCDi R_TALA: 5
21135: R_CS R_H2Ot R_PTAr R_SUCDi R_TKT1: 5
21136: R_CS R_H2Ot R_PTAr R_SUCDi R_TKT2: 5
21137: R_CS R_ICDHyr R_NH4t R_PFK R_PGL: 5
21138: R_CS R_ICDHyr R_NH4t R_PFK R_RPE: 5
21139: R_CS R_ICDHyr R_NH4t R_PFK R_TALA: 5
21140: R_CS R_ICDHyr R_NH4t R_PFK R_TKT1: 5
21141: R_CS R_ICDHyr R_NH4t R_PFK R_TKT2: 5
21142: R_CS R_ICDHyr R_PFK R_PGL R_SUCOAS: 5
21143: R_CS R_ICDHyr R_PFK R_PPS R_SUCOAS: 5
21144: R_CS R_ICDHyr R_PFK R_RPE R_SUCOAS: 5
21145: R_CS R_ICDHyr R_PFK R_SUCOAS R_TALA: 5
21146: R_CS R_ICDHyr R_PFK R_SUCOAS R_TKT1: 5
21147: R_CS R_ICDHyr R_PFK R_SUCOAS R_TKT2: 5
21148: R_CS R_MDH R_NH4t R_PGL R_THD2: 5
21149: R_CS R_MDH R_NH4t R_RPE R_THD2: 5
21150: R_CS R_MDH R_NH4t R_TALA R_THD2: 5
21151: R_CS R_MDH R_NH4t R_THD2 R_TKT1: 5
21152: R_CS R_MDH R_NH4t R_THD2 R_TKT2: 5
21153: R_CS R_ME2 R_NH4t R_PGL R_THD2: 5
21154: R_CS R_ME2 R_NH4t R_RPE R_THD2: 5
21155: R_CS R_ME2 R_NH4t R_TALA R_THD2: 5
21156: R_CS R_ME2 R_NH4t R_THD2 R_TKT1: 5
21157: R_CS R_ME2 R_NH4t R_THD2 R_TKT2: 5
21158: R_CS R_NADH16 R_NH4t R_PGI R_PGM: 5
21159: R_CS R_NADH16 R_NH4t R_PGL R_PGM: 5
21160: R_CS R_NADH16 R_NH4t R_PGM R_RPE: 5
21161: R_CS R_NADH16 R_NH4t R_PGM R_TALA: 5
21162: R_CS R_NADH16 R_NH4t R_PGM R_TKT1: 5
21163: R_CS R_NADH16 R_NH4t R_PGM R_TKT2: 5
21164: R_CS R_NH4t R_PGL R_PGM R_SERD_L: 5
21165: R_CS R_NH4t R_PGL R_PGM R_THD2: 5
21166: R_CS R_NH4t R_PGL R_PPC R_THD2: 5
21167: R_CS R_NH4t R_PGM R_RPE R_SERD_L: 5
21168: R_CS R_NH4t R_PGM R_RPE R_THD2: 5
21169: R_CS R_NH4t R_PGM R_SERD_L R_TALA: 5
21170: R_CS R_NH4t R_PGM R_SERD_L R_TKT1: 5
21171: R_CS R_NH4t R_PGM R_SERD_L R_TKT2: 5
21172: R_CS R_NH4t R_PGM R_TALA R_THD2: 5
21173: R_CS R_NH4t R_PGM R_THD2 R_TKT1: 5
21174: R_CS R_NH4t R_PGM R_THD2 R_TKT2: 5
21175: R_CS R_NH4t R_PPC R_RPE R_THD2: 5
21176: R_CS R_NH4t R_PPC R_TALA R_THD2: 5
21177: R_CS R_NH4t R_PPC R_THD2 R_TKT1: 5
21178: R_CS R_NH4t R_PPC R_THD2 R_TKT2: 5
21183: R_CYSDS R_ENO R_GLNabc R_GLUt2r R_SERD_L: 5
21197: R_CYSDS R_FUM R_GLCpts R_GLNabc R_SERD_L: 5
21198: R_CYSDS R_FUM R_GLCpts R_GLUDy R_SERD_L: 5
21199: R_CYSDS R_FUM R_GLNabc R_PPC R_SERD_L: 5
21200: R_CYSDS R_FUM R_GLNabc R_PTAr R_SERD_L: 5
21201: R_CYSDS R_FUM R_GLUDy R_PPC R_SERD_L: 5
21202: R_CYSDS R_FUM R_GLUDy R_PTAr R_SERD_L: 5
21203: R_CYSDS R_GLNabc R_GLUt2r R_PGM R_SERD_L: 5
21217: R_CYTBD R_D_LACt2 R_ETOHt2r R_FORti R_FRD7: 5
21218: R_CYTBD R_D_LACt2 R_ETOHt2r R_FORti R_NADH16: 5
21219: R_CYTBD R_D_LACt2 R_ETOHt2r R_FORti R_SUCCt3: 5
21220: R_CYTBD R_D_LACt2 R_ETOHt2r R_FRD7 R_PFL: 5
21221: R_CYTBD R_D_LACt2 R_ETOHt2r R_NADH16 R_PFL: 5
21222: R_CYTBD R_D_LACt2 R_ETOHt2r R_PFL R_SUCCt3: 5
21342: R_CYTBD R_ENO R_FBA R_GLUDy R_NH4t: 5
21343: R_CYTBD R_ENO R_FBA R_NH4t R_SERD_L: 5
21344: R_CYTBD R_ENO R_FBP R_GLUDy R_NH4t: 5
21345: R_CYTBD R_ENO R_FBP R_NH4t R_SERD_L: 5
21346: R_CYTBD R_ENO R_FUM R_G6PDH2r R_SUCOAS: 5
21347: R_CYTBD R_ENO R_FUM R_GLUt2r R_NADTRHD: 5
21348: R_CYTBD R_ENO R_FUM R_GND R_SUCOAS: 5
21349: R_CYTBD R_ENO R_FUM R_NADTRHD R_NH4t: 5
21350: R_CYTBD R_ENO R_FUM R_NADTRHD R_PFK: 5
21351: R_CYTBD R_ENO R_FUM R_NADTRHD R_SERD_L: 5
21352: R_CYTBD R_ENO R_FUM R_NADTRHD R_SUCOAS: 5
21353: R_CYTBD R_ENO R_FUM R_PGL R_SUCOAS: 5
21354: R_CYTBD R_ENO R_FUM R_RPE R_SUCOAS: 5
21355: R_CYTBD R_ENO R_FUM R_SUCOAS R_TALA: 5
21356: R_CYTBD R_ENO R_FUM R_SUCOAS R_TKT1: 5
21357: R_CYTBD R_ENO R_FUM R_SUCOAS R_TKT2: 5
21358: R_CYTBD R_ENO R_G6PDH2r R_GLNabc R_GLUt2r: 5
21359: R_CYTBD R_ENO R_G6PDH2r R_GLUt2r R_SUCCt3: 5
21360: R_CYTBD R_ENO R_G6PDH2r R_GLUt2r R_SUCOAS: 5
21361: R_CYTBD R_ENO R_G6PDH2r R_MDH R_SUCCt3: 5
21362: R_CYTBD R_ENO R_G6PDH2r R_MDH R_SUCOAS: 5
21363: R_CYTBD R_ENO R_GLNabc R_GLUt2r R_GND: 5
21364: R_CYTBD R_ENO R_GLNabc R_GLUt2r R_PGI: 5
21365: R_CYTBD R_ENO R_GLNabc R_GLUt2r R_PGL: 5
21366: R_CYTBD R_ENO R_GLNabc R_GLUt2r R_RPE: 5
21367: R_CYTBD R_ENO R_GLNabc R_GLUt2r R_TALA: 5
21368: R_CYTBD R_ENO R_GLNabc R_GLUt2r R_TKT1: 5
21369: R_CYTBD R_ENO R_GLNabc R_GLUt2r R_TKT2: 5
21370: R_CYTBD R_ENO R_GLUDy R_NADTRHD R_NH4t: 5
21371: R_CYTBD R_ENO R_GLUDy R_NH4t R_TPI: 5
21372: R_CYTBD R_ENO R_GLUt2r R_GND R_SUCCt3: 5
21373: R_CYTBD R_ENO R_GLUt2r R_GND R_SUCOAS: 5
21374: R_CYTBD R_ENO R_GLUt2r R_MDH R_NADTRHD: 5
21375: R_CYTBD R_ENO R_GLUt2r R_PGI R_SUCCt3: 5
21376: R_CYTBD R_ENO R_GLUt2r R_PGI R_SUCOAS: 5
21377: R_CYTBD R_ENO R_GLUt2r R_PGL R_SUCCt3: 5
21378: R_CYTBD R_ENO R_GLUt2r R_PGL R_SUCOAS: 5
21379: R_CYTBD R_ENO R_GLUt2r R_RPE R_SUCCt3: 5
21380: R_CYTBD R_ENO R_GLUt2r R_RPE R_SUCOAS: 5
21381: R_CYTBD R_ENO R_GLUt2r R_SUCCt3 R_TALA: 5
21382: R_CYTBD R_ENO R_GLUt2r R_SUCCt3 R_TKT1: 5
21383: R_CYTBD R_ENO R_GLUt2r R_SUCCt3 R_TKT2: 5
21384: R_CYTBD R_ENO R_GLUt2r R_SUCOAS R_TALA: 5
21385: R_CYTBD R_ENO R_GLUt2r R_SUCOAS R_TKT1: 5
21386: R_CYTBD R_ENO R_GLUt2r R_SUCOAS R_TKT2: 5
21387: R_CYTBD R_ENO R_GND R_MDH R_SUCCt3: 5
21388: R_CYTBD R_ENO R_GND R_MDH R_SUCOAS: 5
21389: R_CYTBD R_ENO R_MDH R_NADTRHD R_NH4t: 5
21390: R_CYTBD R_ENO R_MDH R_NADTRHD R_PFK: 5
21391: R_CYTBD R_ENO R_MDH R_NADTRHD R_SERD_L: 5
21392: R_CYTBD R_ENO R_MDH R_NADTRHD R_SUCCt3: 5
21393: R_CYTBD R_ENO R_MDH R_NADTRHD R_SUCOAS: 5
21394: R_CYTBD R_ENO R_MDH R_PGL R_SUCCt3: 5
21395: R_CYTBD R_ENO R_MDH R_PGL R_SUCOAS: 5
21396: R_CYTBD R_ENO R_MDH R_RPE R_SUCCt3: 5
21397: R_CYTBD R_ENO R_MDH R_RPE R_SUCOAS: 5
21398: R_CYTBD R_ENO R_MDH R_SUCCt3 R_TALA: 5
21399: R_CYTBD R_ENO R_MDH R_SUCCt3 R_TKT1: 5
21400: R_CYTBD R_ENO R_MDH R_SUCCt3 R_TKT2: 5
21401: R_CYTBD R_ENO R_MDH R_SUCOAS R_TALA: 5
21402: R_CYTBD R_ENO R_MDH R_SUCOAS R_TKT1: 5
21403: R_CYTBD R_ENO R_MDH R_SUCOAS R_TKT2: 5
21404: R_CYTBD R_ENO R_NH4t R_SERD_L R_TPI: 5
21491: R_CYTBD R_ETOHt2r R_FORti R_FRD7 R_LDH_D: 5
21492: R_CYTBD R_ETOHt2r R_FORti R_LDH_D R_NADH16: 5
21493: R_CYTBD R_ETOHt2r R_FORti R_LDH_D R_SUCCt3: 5
21494: R_CYTBD R_ETOHt2r R_FRD7 R_GLNabc R_ICDHyr: 5
21495: R_CYTBD R_ETOHt2r R_FRD7 R_GLNabc R_NH4t: 5
21496: R_CYTBD R_ETOHt2r R_FRD7 R_GLNabc R_TKT2: 5
21497: R_CYTBD R_ETOHt2r R_FRD7 R_GLUDy R_GLUSy: 5
21498: R_CYTBD R_ETOHt2r R_FRD7 R_GLYATi R_TKT2: 5
21499: R_CYTBD R_ETOHt2r R_FRD7 R_LDH_D R_PFL: 5
21500: R_CYTBD R_ETOHt2r R_FRD7 R_ME2 R_THD2: 5
21501: R_CYTBD R_ETOHt2r R_FRD7 R_NH4t R_TKT2: 5
21502: R_CYTBD R_ETOHt2r R_FRD7 R_THRD R_TKT2: 5
21503: R_CYTBD R_ETOHt2r R_FUM R_GLNabc R_ICDHyr: 5
21504: R_CYTBD R_ETOHt2r R_FUM R_GLNabc R_NH4t: 5
21505: R_CYTBD R_ETOHt2r R_FUM R_GLUDy R_GLUSy: 5
21506: R_CYTBD R_ETOHt2r R_FUM R_ME2 R_THD2: 5
21507: R_CYTBD R_ETOHt2r R_GLNabc R_ICDHyr R_MDH: 5
21508: R_CYTBD R_ETOHt2r R_GLNabc R_ICDHyr R_SUCCt3: 5
21509: R_CYTBD R_ETOHt2r R_GLNabc R_MDH R_NH4t: 5
21510: R_CYTBD R_ETOHt2r R_GLNabc R_NH4t R_SUCCt3: 5
21511: R_CYTBD R_ETOHt2r R_GLNabc R_SUCCt3 R_TKT2: 5
21512: R_CYTBD R_ETOHt2r R_GLUDy R_GLUSy R_MDH: 5
21513: R_CYTBD R_ETOHt2r R_GLUDy R_GLUSy R_SUCCt3: 5
21514: R_CYTBD R_ETOHt2r R_GLYATi R_SUCCt3 R_TKT2: 5
21515: R_CYTBD R_ETOHt2r R_LDH_D R_NADH16 R_PFL: 5
21516: R_CYTBD R_ETOHt2r R_LDH_D R_PFL R_SUCCt3: 5
21517: R_CYTBD R_ETOHt2r R_ME2 R_NADH16 R_THD2: 5
21518: R_CYTBD R_ETOHt2r R_ME2 R_SUCCt3 R_THD2: 5
21519: R_CYTBD R_ETOHt2r R_NH4t R_SUCCt3 R_TKT2: 5
21520: R_CYTBD R_ETOHt2r R_SUCCt3 R_THRD R_TKT2: 5
22027: R_CYTBD R_FBA R_GLNabc R_GLUDy R_NADTRHD: 5
22028: R_CYTBD R_FBA R_GLNabc R_ICDHyr R_NADTRHD: 5
22029: R_CYTBD R_FBA R_GLNabc R_NADTRHD R_NH4t: 5
22030: R_CYTBD R_FBA R_GLUDy R_GLUSy R_NADTRHD: 5
22031: R_CYTBD R_FBA R_GLUDy R_NADTRHD R_NH4t: 5
22032: R_CYTBD R_FBA R_GLUDy R_NADTRHD R_SUCCt3: 5
22033: R_CYTBD R_FBA R_GLUDy R_NADTRHD R_SUCOAS: 5
22034: R_CYTBD R_FBA R_GLUDy R_NH4t R_PGM: 5
22035: R_CYTBD R_FBA R_NH4t R_PGM R_SERD_L: 5
22036: R_CYTBD R_FBP R_FUM R_NADTRHD R_PFK: 5
22037: R_CYTBD R_FBP R_GLUDy R_NH4t R_PGM: 5
22038: R_CYTBD R_FBP R_MDH R_NADTRHD R_PFK: 5
22039: R_CYTBD R_FBP R_NH4t R_PGM R_SERD_L: 5
22040: R_CYTBD R_FUM R_G6PDH2r R_PGM R_SUCOAS: 5
22041: R_CYTBD R_FUM R_GLUDy R_H2Ot R_PGI: 5
22042: R_CYTBD R_FUM R_GLUN R_GLUSy R_PTAr: 5
22043: R_CYTBD R_FUM R_GLUt2r R_NADTRHD R_PGM: 5
22044: R_CYTBD R_FUM R_GND R_PGM R_SUCOAS: 5
22045: R_CYTBD R_FUM R_ICDHyr R_NADTRHD R_PFK: 5
22046: R_CYTBD R_FUM R_ICL R_NADTRHD R_PFK: 5
22047: R_CYTBD R_FUM R_MALS R_NADTRHD R_PFK: 5
22048: R_CYTBD R_FUM R_NADTRHD R_NH4t R_PFK: 5
22049: R_CYTBD R_FUM R_NADTRHD R_NH4t R_PGM: 5
22050: R_CYTBD R_FUM R_NADTRHD R_PFK R_PGM: 5
22051: R_CYTBD R_FUM R_NADTRHD R_PGM R_SERD_L: 5
22052: R_CYTBD R_FUM R_NADTRHD R_PGM R_SUCOAS: 5
22053: R_CYTBD R_FUM R_PGL R_PGM R_SUCOAS: 5
22054: R_CYTBD R_FUM R_PGM R_RPE R_SUCOAS: 5
22055: R_CYTBD R_FUM R_PGM R_SUCOAS R_TALA: 5
22056: R_CYTBD R_FUM R_PGM R_SUCOAS R_TKT1: 5
22057: R_CYTBD R_FUM R_PGM R_SUCOAS R_TKT2: 5
22058: R_CYTBD R_G6PDH2r R_GLNabc R_GLUt2r R_PFK: 5
22059: R_CYTBD R_G6PDH2r R_GLNabc R_GLUt2r R_PGM: 5
22060: R_CYTBD R_G6PDH2r R_GLNabc R_PPC R_THD2: 5
22061: R_CYTBD R_G6PDH2r R_GLUDy R_PPC R_THD2: 5
22062: R_CYTBD R_G6PDH2r R_GLUt2r R_PGM R_SUCCt3: 5
22063: R_CYTBD R_G6PDH2r R_GLUt2r R_PGM R_SUCOAS: 5
22064: R_CYTBD R_G6PDH2r R_H2Ot R_MDH R_THD2: 5
22065: R_CYTBD R_G6PDH2r R_MDH R_PGM R_SUCCt3: 5
22066: R_CYTBD R_G6PDH2r R_MDH R_PGM R_SUCOAS: 5
22067: R_CYTBD R_GLNabc R_GLUDy R_NADTRHD R_TPI: 5
22068: R_CYTBD R_GLNabc R_GLUt2r R_GND R_PFK: 5
22069: R_CYTBD R_GLNabc R_GLUt2r R_GND R_PGM: 5
22070: R_CYTBD R_GLNabc R_GLUt2r R_PFK R_PGL: 5
22071: R_CYTBD R_GLNabc R_GLUt2r R_PFK R_PPS: 5
22072: R_CYTBD R_GLNabc R_GLUt2r R_PFK R_RPE: 5
22073: R_CYTBD R_GLNabc R_GLUt2r R_PFK R_TALA: 5
22074: R_CYTBD R_GLNabc R_GLUt2r R_PFK R_TKT1: 5
22075: R_CYTBD R_GLNabc R_GLUt2r R_PFK R_TKT2: 5
22076: R_CYTBD R_GLNabc R_GLUt2r R_PGI R_PGM: 5
22077: R_CYTBD R_GLNabc R_GLUt2r R_PGL R_PGM: 5
22078: R_CYTBD R_GLNabc R_GLUt2r R_PGM R_RPE: 5
22079: R_CYTBD R_GLNabc R_GLUt2r R_PGM R_TALA: 5
22080: R_CYTBD R_GLNabc R_GLUt2r R_PGM R_TKT1: 5
22081: R_CYTBD R_GLNabc R_GLUt2r R_PGM R_TKT2: 5
22082: R_CYTBD R_GLNabc R_GND R_PPC R_THD2: 5
22083: R_CYTBD R_GLNabc R_ICDHyr R_NADTRHD R_PFK: 5
22084: R_CYTBD R_GLNabc R_ICDHyr R_NADTRHD R_TPI: 5
22085: R_CYTBD R_GLNabc R_NADTRHD R_NH4t R_PFK: 5
22086: R_CYTBD R_GLNabc R_NADTRHD R_NH4t R_PGI: 5
22087: R_CYTBD R_GLNabc R_NADTRHD R_NH4t R_TPI: 5
22088: R_CYTBD R_GLNabc R_PGL R_PPC R_THD2: 5
22089: R_CYTBD R_GLNabc R_PPC R_RPE R_THD2: 5
22090: R_CYTBD R_GLNabc R_PPC R_TALA R_THD2: 5
22091: R_CYTBD R_GLNabc R_PPC R_THD2 R_TKT1: 5
22092: R_CYTBD R_GLNabc R_PPC R_THD2 R_TKT2: 5
22093: R_CYTBD R_GLUDy R_GLUN R_GLUt2r R_PTAr: 5
22094: R_CYTBD R_GLUDy R_GLUSy R_NADTRHD R_TPI: 5
22095: R_CYTBD R_GLUDy R_GND R_PPC R_THD2: 5
22096: R_CYTBD R_GLUDy R_H2Ot R_MDH R_PGI: 5
22097: R_CYTBD R_GLUDy R_H2Ot R_NADTRHD R_PGI: 5
22098: R_CYTBD R_GLUDy R_NADTRHD R_NH4t R_PFK: 5
22099: R_CYTBD R_GLUDy R_NADTRHD R_NH4t R_PGM: 5
22100: R_CYTBD R_GLUDy R_NADTRHD R_NH4t R_TPI: 5
22101: R_CYTBD R_GLUDy R_NADTRHD R_PFK R_SUCCt3: 5
22102: R_CYTBD R_GLUDy R_NADTRHD R_SUCCt3 R_TPI: 5
22103: R_CYTBD R_GLUDy R_NADTRHD R_SUCOAS R_TPI: 5
22104: R_CYTBD R_GLUDy R_NH4t R_PGM R_TPI: 5
22105: R_CYTBD R_GLUDy R_PGL R_PPC R_THD2: 5
22106: R_CYTBD R_GLUDy R_PPC R_RPE R_THD2: 5
22107: R_CYTBD R_GLUDy R_PPC R_TALA R_THD2: 5
22108: R_CYTBD R_GLUDy R_PPC R_THD2 R_TKT1: 5
22109: R_CYTBD R_GLUDy R_PPC R_THD2 R_TKT2: 5
22110: R_CYTBD R_GLUN R_GLUSy R_GLUt2r R_PTAr: 5
22111: R_CYTBD R_GLUN R_GLUSy R_MDH R_PTAr: 5
22112: R_CYTBD R_GLUt2r R_GND R_PGM R_SUCCt3: 5
22113: R_CYTBD R_GLUt2r R_GND R_PGM R_SUCOAS: 5
22114: R_CYTBD R_GLUt2r R_MDH R_NADTRHD R_PGM: 5
22115: R_CYTBD R_GLUt2r R_PGI R_PGM R_SUCCt3: 5
22116: R_CYTBD R_GLUt2r R_PGI R_PGM R_SUCOAS: 5
22117: R_CYTBD R_GLUt2r R_PGL R_PGM R_SUCCt3: 5
22118: R_CYTBD R_GLUt2r R_PGL R_PGM R_SUCOAS: 5
22119: R_CYTBD R_GLUt2r R_PGM R_RPE R_SUCCt3: 5
22120: R_CYTBD R_GLUt2r R_PGM R_RPE R_SUCOAS: 5
22121: R_CYTBD R_GLUt2r R_PGM R_SUCCt3 R_TALA: 5
22122: R_CYTBD R_GLUt2r R_PGM R_SUCCt3 R_TKT1: 5
22123: R_CYTBD R_GLUt2r R_PGM R_SUCCt3 R_TKT2: 5
22124: R_CYTBD R_GLUt2r R_PGM R_SUCOAS R_TALA: 5
22125: R_CYTBD R_GLUt2r R_PGM R_SUCOAS R_TKT1: 5
22126: R_CYTBD R_GLUt2r R_PGM R_SUCOAS R_TKT2: 5
22127: R_CYTBD R_GND R_H2Ot R_MDH R_THD2: 5
22128: R_CYTBD R_GND R_MDH R_PGM R_SUCCt3: 5
22129: R_CYTBD R_GND R_MDH R_PGM R_SUCOAS: 5
22130: R_CYTBD R_H2Ot R_MDH R_PGL R_THD2: 5
22131: R_CYTBD R_H2Ot R_MDH R_RPE R_THD2: 5
22132: R_CYTBD R_H2Ot R_MDH R_TALA R_THD2: 5
22133: R_CYTBD R_H2Ot R_MDH R_THD2 R_TKT1: 5
22134: R_CYTBD R_H2Ot R_MDH R_THD2 R_TKT2: 5
22135: R_CYTBD R_ICDHyr R_MDH R_NADTRHD R_PFK: 5
22136: R_CYTBD R_ICL R_MDH R_NADTRHD R_PFK: 5
22137: R_CYTBD R_MALS R_MDH R_NADTRHD R_PFK: 5
22138: R_CYTBD R_MDH R_NADTRHD R_NH4t R_PFK: 5
22139: R_CYTBD R_MDH R_NADTRHD R_NH4t R_PGM: 5
22140: R_CYTBD R_MDH R_NADTRHD R_PFK R_PGM: 5
22141: R_CYTBD R_MDH R_NADTRHD R_PFK R_SUCCt3: 5
22142: R_CYTBD R_MDH R_NADTRHD R_PGM R_SERD_L: 5
22143: R_CYTBD R_MDH R_NADTRHD R_PGM R_SUCCt3: 5
22144: R_CYTBD R_MDH R_NADTRHD R_PGM R_SUCOAS: 5
22145: R_CYTBD R_MDH R_PGL R_PGM R_SUCCt3: 5
22146: R_CYTBD R_MDH R_PGL R_PGM R_SUCOAS: 5
22147: R_CYTBD R_MDH R_PGM R_RPE R_SUCCt3: 5
22148: R_CYTBD R_MDH R_PGM R_RPE R_SUCOAS: 5
22149: R_CYTBD R_MDH R_PGM R_SUCCt3 R_TALA: 5
22150: R_CYTBD R_MDH R_PGM R_SUCCt3 R_TKT1: 5
22151: R_CYTBD R_MDH R_PGM R_SUCCt3 R_TKT2: 5
22152: R_CYTBD R_MDH R_PGM R_SUCOAS R_TALA: 5
22153: R_CYTBD R_MDH R_PGM R_SUCOAS R_TKT1: 5
22154: R_CYTBD R_MDH R_PGM R_SUCOAS R_TKT2: 5
22155: R_CYTBD R_ME1 R_ME2 R_PPC R_PPCK: 5
22156: R_CYTBD R_NH4t R_PGM R_SERD_L R_TPI: 5
22193: R_D_LACt2 R_ETOHt2r R_FORti R_FRD7 R_O2t: 5
22194: R_D_LACt2 R_ETOHt2r R_FORti R_G3PD2 R_NADH16: 5
22195: R_D_LACt2 R_ETOHt2r R_FORti R_G3PD5 R_NADH16: 5
22196: R_D_LACt2 R_ETOHt2r R_FORti R_NADH16 R_O2t: 5
22197: R_D_LACt2 R_ETOHt2r R_FORti R_O2t R_SUCCt3: 5
22198: R_D_LACt2 R_ETOHt2r R_FRD7 R_O2t R_PFL: 5
22199: R_D_LACt2 R_ETOHt2r R_G3PD2 R_NADH16 R_PFL: 5
22200: R_D_LACt2 R_ETOHt2r R_G3PD5 R_NADH16 R_PFL: 5
22201: R_D_LACt2 R_ETOHt2r R_NADH16 R_O2t R_PFL: 5
22202: R_D_LACt2 R_ETOHt2r R_O2t R_PFL R_SUCCt3: 5
22251: R_ENO R_ETOHt2r R_G6PDH2r R_NADH16 R_SUCOAS: 5
22252: R_ENO R_ETOHt2r R_GND R_NADH16 R_SUCOAS: 5
22253: R_ENO R_ETOHt2r R_MDH R_NADH16 R_THD2: 5
22254: R_ENO R_ETOHt2r R_ME2 R_NADH16 R_THD2: 5
22255: R_ENO R_ETOHt2r R_NADH16 R_PGI R_SUCOAS: 5
22256: R_ENO R_ETOHt2r R_NADH16 R_PGL R_SUCOAS: 5
22257: R_ENO R_ETOHt2r R_NADH16 R_PPC R_THD2: 5
22258: R_ENO R_ETOHt2r R_NADH16 R_PPS R_THD2: 5
22259: R_ENO R_ETOHt2r R_NADH16 R_RPE R_SUCOAS: 5
22260: R_ENO R_ETOHt2r R_NADH16 R_SUCOAS R_TALA: 5
22261: R_ENO R_ETOHt2r R_NADH16 R_SUCOAS R_TKT1: 5
22262: R_ENO R_ETOHt2r R_NADH16 R_SUCOAS R_TKT2: 5
22807: R_ENO R_FBA R_FUM R_G3PD2 R_NADTRHD: 5
22808: R_ENO R_FBA R_FUM R_G3PD5 R_NADTRHD: 5
22809: R_ENO R_FBA R_GLUDy R_NH4t R_O2t: 5
22810: R_ENO R_FBA R_NH4t R_O2t R_SERD_L: 5
22811: R_ENO R_FBP R_GLUDy R_NH4t R_O2t: 5
22812: R_ENO R_FBP R_NH4t R_O2t R_SERD_L: 5
22813: R_ENO R_FUM R_G3PD2 R_NADTRHD R_PFK: 5
22814: R_ENO R_FUM R_G3PD2 R_NADTRHD R_TPI: 5
22815: R_ENO R_FUM R_G3PD5 R_NADTRHD R_PFK: 5
22816: R_ENO R_FUM R_G3PD5 R_NADTRHD R_TPI: 5
22817: R_ENO R_FUM R_G6PDH2r R_NADH16 R_NH4t: 5
22818: R_ENO R_FUM R_G6PDH2r R_NADH16 R_SUCOAS: 5
22819: R_ENO R_FUM R_G6PDH2r R_O2t R_SUCOAS: 5
22820: R_ENO R_FUM R_GLUt2r R_NADTRHD R_O2t: 5
22821: R_ENO R_FUM R_GND R_NADH16 R_NH4t: 5
22822: R_ENO R_FUM R_GND R_NADH16 R_SUCOAS: 5
22823: R_ENO R_FUM R_GND R_O2t R_SUCOAS: 5
22824: R_ENO R_FUM R_NADH16 R_NH4t R_PGI: 5
22825: R_ENO R_FUM R_NADH16 R_NH4t R_PGL: 5
22826: R_ENO R_FUM R_NADH16 R_NH4t R_RPE: 5
22827: R_ENO R_FUM R_NADH16 R_NH4t R_TALA: 5
22828: R_ENO R_FUM R_NADH16 R_NH4t R_TKT1: 5
22829: R_ENO R_FUM R_NADH16 R_NH4t R_TKT2: 5
22830: R_ENO R_FUM R_NADH16 R_PGL R_SUCOAS: 5
22831: R_ENO R_FUM R_NADH16 R_RPE R_SUCOAS: 5
22832: R_ENO R_FUM R_NADH16 R_SUCOAS R_TALA: 5
22833: R_ENO R_FUM R_NADH16 R_SUCOAS R_TKT1: 5
22834: R_ENO R_FUM R_NADH16 R_SUCOAS R_TKT2: 5
22835: R_ENO R_FUM R_NADTRHD R_NH4t R_O2t: 5
22836: R_ENO R_FUM R_NADTRHD R_O2t R_PFK: 5
22837: R_ENO R_FUM R_NADTRHD R_O2t R_SERD_L: 5
22838: R_ENO R_FUM R_NADTRHD R_O2t R_SUCOAS: 5
22839: R_ENO R_FUM R_O2t R_PGL R_SUCOAS: 5
22840: R_ENO R_FUM R_O2t R_RPE R_SUCOAS: 5
22841: R_ENO R_FUM R_O2t R_SUCOAS R_TALA: 5
22842: R_ENO R_FUM R_O2t R_SUCOAS R_TKT1: 5
22843: R_ENO R_FUM R_O2t R_SUCOAS R_TKT2: 5
22844: R_ENO R_G6PDH2r R_GLNabc R_GLUt2r R_O2t: 5
22845: R_ENO R_G6PDH2r R_GLUDy R_ICDHyr R_NH4t: 5
22846: R_ENO R_G6PDH2r R_GLUDy R_NH4t R_SUCOAS: 5
22847: R_ENO R_G6PDH2r R_GLUt2r R_NADH16 R_SUCOAS: 5
22848: R_ENO R_G6PDH2r R_GLUt2r R_O2t R_SUCCt3: 5
22849: R_ENO R_G6PDH2r R_GLUt2r R_O2t R_SUCOAS: 5
22850: R_ENO R_G6PDH2r R_H2Ot R_ICDHyr R_NH4t: 5
22851: R_ENO R_G6PDH2r R_H2Ot R_NADH16 R_SUCOAS: 5
22852: R_ENO R_G6PDH2r R_H2Ot R_NH4t R_SUCOAS: 5
22853: R_ENO R_G6PDH2r R_ICDHyr R_NADH16 R_NH4t: 5
22854: R_ENO R_G6PDH2r R_ICDHyr R_NH4t R_SERD_L: 5
22855: R_ENO R_G6PDH2r R_ICDHyr R_NH4t R_THD2: 5
22856: R_ENO R_G6PDH2r R_MDH R_NADH16 R_SUCOAS: 5
22857: R_ENO R_G6PDH2r R_MDH R_O2t R_SUCCt3: 5
22858: R_ENO R_G6PDH2r R_MDH R_O2t R_SUCOAS: 5
22859: R_ENO R_G6PDH2r R_NADH16 R_NH4t R_SUCDi: 5
22860: R_ENO R_G6PDH2r R_NADH16 R_NH4t R_SUCOAS: 5
22861: R_ENO R_G6PDH2r R_NH4t R_SERD_L R_SUCOAS: 5
22862: R_ENO R_GLNabc R_GLUt2r R_GND R_O2t: 5
22863: R_ENO R_GLNabc R_GLUt2r R_O2t R_PGI: 5
22864: R_ENO R_GLNabc R_GLUt2r R_O2t R_PGL: 5
22865: R_ENO R_GLNabc R_GLUt2r R_O2t R_RPE: 5
22866: R_ENO R_GLNabc R_GLUt2r R_O2t R_TALA: 5
22867: R_ENO R_GLNabc R_GLUt2r R_O2t R_TKT1: 5
22868: R_ENO R_GLNabc R_GLUt2r R_O2t R_TKT2: 5
22869: R_ENO R_GLUDy R_GND R_ICDHyr R_NH4t: 5
22870: R_ENO R_GLUDy R_GND R_NH4t R_SUCOAS: 5
22871: R_ENO R_GLUDy R_ICDHyr R_NH4t R_PGL: 5
22872: R_ENO R_GLUDy R_ICDHyr R_NH4t R_RPE: 5
22873: R_ENO R_GLUDy R_ICDHyr R_NH4t R_TALA: 5
22874: R_ENO R_GLUDy R_ICDHyr R_NH4t R_TKT1: 5
22875: R_ENO R_GLUDy R_ICDHyr R_NH4t R_TKT2: 5
22876: R_ENO R_GLUDy R_NADTRHD R_NH4t R_O2t: 5
22877: R_ENO R_GLUDy R_NH4t R_O2t R_TPI: 5
22878: R_ENO R_GLUDy R_NH4t R_PGL R_SUCOAS: 5
22879: R_ENO R_GLUDy R_NH4t R_RPE R_SUCOAS: 5
22880: R_ENO R_GLUDy R_NH4t R_SUCOAS R_TALA: 5
22881: R_ENO R_GLUDy R_NH4t R_SUCOAS R_TKT1: 5
22882: R_ENO R_GLUDy R_NH4t R_SUCOAS R_TKT2: 5
22883: R_ENO R_GLUt2r R_GND R_NADH16 R_SUCOAS: 5
22884: R_ENO R_GLUt2r R_GND R_O2t R_SUCCt3: 5
22885: R_ENO R_GLUt2r R_GND R_O2t R_SUCOAS: 5
22886: R_ENO R_GLUt2r R_MDH R_NADTRHD R_O2t: 5
22887: R_ENO R_GLUt2r R_NADH16 R_PGI R_SUCOAS: 5
22888: R_ENO R_GLUt2r R_NADH16 R_PGL R_SUCOAS: 5
22889: R_ENO R_GLUt2r R_NADH16 R_RPE R_SUCOAS: 5
22890: R_ENO R_GLUt2r R_NADH16 R_SUCOAS R_TALA: 5
22891: R_ENO R_GLUt2r R_NADH16 R_SUCOAS R_TKT1: 5
22892: R_ENO R_GLUt2r R_NADH16 R_SUCOAS R_TKT2: 5
22893: R_ENO R_GLUt2r R_O2t R_PGI R_SUCCt3: 5
22894: R_ENO R_GLUt2r R_O2t R_PGI R_SUCOAS: 5
22895: R_ENO R_GLUt2r R_O2t R_PGL R_SUCCt3: 5
22896: R_ENO R_GLUt2r R_O2t R_PGL R_SUCOAS: 5
22897: R_ENO R_GLUt2r R_O2t R_RPE R_SUCCt3: 5
22898: R_ENO R_GLUt2r R_O2t R_RPE R_SUCOAS: 5
22899: R_ENO R_GLUt2r R_O2t R_SUCCt3 R_TALA: 5
22900: R_ENO R_GLUt2r R_O2t R_SUCCt3 R_TKT1: 5
22901: R_ENO R_GLUt2r R_O2t R_SUCCt3 R_TKT2: 5
22902: R_ENO R_GLUt2r R_O2t R_SUCOAS R_TALA: 5
22903: R_ENO R_GLUt2r R_O2t R_SUCOAS R_TKT1: 5
22904: R_ENO R_GLUt2r R_O2t R_SUCOAS R_TKT2: 5
22905: R_ENO R_GND R_H2Ot R_ICDHyr R_NH4t: 5
22906: R_ENO R_GND R_H2Ot R_NADH16 R_SUCOAS: 5
22907: R_ENO R_GND R_H2Ot R_NH4t R_SUCOAS: 5
22908: R_ENO R_GND R_ICDHyr R_NADH16 R_NH4t: 5
22909: R_ENO R_GND R_ICDHyr R_NH4t R_SERD_L: 5
22910: R_ENO R_GND R_ICDHyr R_NH4t R_THD2: 5
22911: R_ENO R_GND R_MDH R_NADH16 R_SUCOAS: 5
22912: R_ENO R_GND R_MDH R_O2t R_SUCCt3: 5
22913: R_ENO R_GND R_MDH R_O2t R_SUCOAS: 5
22914: R_ENO R_GND R_NADH16 R_NH4t R_SUCDi: 5
22915: R_ENO R_GND R_NADH16 R_NH4t R_SUCOAS: 5
22916: R_ENO R_GND R_NH4t R_SERD_L R_SUCOAS: 5
22917: R_ENO R_H2Ot R_ICDHyr R_NH4t R_PGL: 5
22918: R_ENO R_H2Ot R_ICDHyr R_NH4t R_RPE: 5
22919: R_ENO R_H2Ot R_ICDHyr R_NH4t R_TALA: 5
22920: R_ENO R_H2Ot R_ICDHyr R_NH4t R_TKT1: 5
22921: R_ENO R_H2Ot R_ICDHyr R_NH4t R_TKT2: 5
22922: R_ENO R_H2Ot R_NADH16 R_PGL R_SUCOAS: 5
22923: R_ENO R_H2Ot R_NADH16 R_RPE R_SUCOAS: 5
22924: R_ENO R_H2Ot R_NADH16 R_SUCOAS R_TALA: 5
22925: R_ENO R_H2Ot R_NADH16 R_SUCOAS R_TKT1: 5
22926: R_ENO R_H2Ot R_NADH16 R_SUCOAS R_TKT2: 5
22927: R_ENO R_H2Ot R_NH4t R_PGL R_SUCOAS: 5
22928: R_ENO R_H2Ot R_NH4t R_RPE R_SUCOAS: 5
22929: R_ENO R_H2Ot R_NH4t R_SUCOAS R_TALA: 5
22930: R_ENO R_H2Ot R_NH4t R_SUCOAS R_TKT1: 5
22931: R_ENO R_H2Ot R_NH4t R_SUCOAS R_TKT2: 5
22932: R_ENO R_ICDHyr R_NADH16 R_NH4t R_PGI: 5
22933: R_ENO R_ICDHyr R_NADH16 R_NH4t R_PGL: 5
22934: R_ENO R_ICDHyr R_NADH16 R_NH4t R_RPE: 5
22935: R_ENO R_ICDHyr R_NADH16 R_NH4t R_TALA: 5
22936: R_ENO R_ICDHyr R_NADH16 R_NH4t R_TKT1: 5
22937: R_ENO R_ICDHyr R_NADH16 R_NH4t R_TKT2: 5
22938: R_ENO R_ICDHyr R_NH4t R_PGL R_SERD_L: 5
22939: R_ENO R_ICDHyr R_NH4t R_PGL R_THD2: 5
22940: R_ENO R_ICDHyr R_NH4t R_RPE R_SERD_L: 5
22941: R_ENO R_ICDHyr R_NH4t R_RPE R_THD2: 5
22942: R_ENO R_ICDHyr R_NH4t R_SERD_L R_TALA: 5
22943: R_ENO R_ICDHyr R_NH4t R_SERD_L R_TKT1: 5
22944: R_ENO R_ICDHyr R_NH4t R_SERD_L R_TKT2: 5
22945: R_ENO R_ICDHyr R_NH4t R_TALA R_THD2: 5
22946: R_ENO R_ICDHyr R_NH4t R_THD2 R_TKT1: 5
22947: R_ENO R_ICDHyr R_NH4t R_THD2 R_TKT2: 5
22948: R_ENO R_MDH R_NADH16 R_PGL R_SUCOAS: 5
22949: R_ENO R_MDH R_NADH16 R_RPE R_SUCOAS: 5
22950: R_ENO R_MDH R_NADH16 R_SUCOAS R_TALA: 5
22951: R_ENO R_MDH R_NADH16 R_SUCOAS R_TKT1: 5
22952: R_ENO R_MDH R_NADH16 R_SUCOAS R_TKT2: 5
22953: R_ENO R_MDH R_NADTRHD R_NH4t R_O2t: 5
22954: R_ENO R_MDH R_NADTRHD R_O2t R_PFK: 5
22955: R_ENO R_MDH R_NADTRHD R_O2t R_SERD_L: 5
22956: R_ENO R_MDH R_NADTRHD R_O2t R_SUCCt3: 5
22957: R_ENO R_MDH R_NADTRHD R_O2t R_SUCOAS: 5
22958: R_ENO R_MDH R_O2t R_PGL R_SUCCt3: 5
22959: R_ENO R_MDH R_O2t R_PGL R_SUCOAS: 5
22960: R_ENO R_MDH R_O2t R_RPE R_SUCCt3: 5
22961: R_ENO R_MDH R_O2t R_RPE R_SUCOAS: 5
22962: R_ENO R_MDH R_O2t R_SUCCt3 R_TALA: 5
22963: R_ENO R_MDH R_O2t R_SUCCt3 R_TKT1: 5
22964: R_ENO R_MDH R_O2t R_SUCCt3 R_TKT2: 5
22965: R_ENO R_MDH R_O2t R_SUCOAS R_TALA: 5
22966: R_ENO R_MDH R_O2t R_SUCOAS R_TKT1: 5
22967: R_ENO R_MDH R_O2t R_SUCOAS R_TKT2: 5
22968: R_ENO R_NADH16 R_NH4t R_PGI R_SUCDi: 5
22969: R_ENO R_NADH16 R_NH4t R_PGI R_SUCOAS: 5
22970: R_ENO R_NADH16 R_NH4t R_PGL R_SUCDi: 5
22971: R_ENO R_NADH16 R_NH4t R_PGL R_SUCOAS: 5
22972: R_ENO R_NADH16 R_NH4t R_RPE R_SUCDi: 5
22973: R_ENO R_NADH16 R_NH4t R_RPE R_SUCOAS: 5
22974: R_ENO R_NADH16 R_NH4t R_SUCDi R_TALA: 5
22975: R_ENO R_NADH16 R_NH4t R_SUCDi R_TKT1: 5
22976: R_ENO R_NADH16 R_NH4t R_SUCDi R_TKT2: 5
22977: R_ENO R_NADH16 R_NH4t R_SUCOAS R_TALA: 5
22978: R_ENO R_NADH16 R_NH4t R_SUCOAS R_TKT1: 5
22979: R_ENO R_NADH16 R_NH4t R_SUCOAS R_TKT2: 5
22980: R_ENO R_NH4t R_O2t R_SERD_L R_TPI: 5
22981: R_ENO R_NH4t R_PGL R_SERD_L R_SUCOAS: 5
22982: R_ENO R_NH4t R_RPE R_SERD_L R_SUCOAS: 5
22983: R_ENO R_NH4t R_SERD_L R_SUCOAS R_TALA: 5
22984: R_ENO R_NH4t R_SERD_L R_SUCOAS R_TKT1: 5
22985: R_ENO R_NH4t R_SERD_L R_SUCOAS R_TKT2: 5
23303: R_ETOHt2r R_FBA R_MDH R_NADH16 R_THD2: 5
23304: R_ETOHt2r R_FBA R_ME2 R_NADH16 R_THD2: 5
23305: R_ETOHt2r R_FBA R_NADH16 R_PPC R_THD2: 5
23306: R_ETOHt2r R_FBA R_NADH16 R_PPS R_THD2: 5
23307: R_ETOHt2r R_FBP R_MDH R_NADH16 R_THD2: 5
23308: R_ETOHt2r R_FBP R_ME2 R_NADH16 R_THD2: 5
23309: R_ETOHt2r R_FBP R_NADH16 R_PPC R_THD2: 5
23310: R_ETOHt2r R_FORti R_FRD7 R_LDH_D R_O2t: 5
23311: R_ETOHt2r R_FORti R_G3PD2 R_LDH_D R_NADH16: 5
23312: R_ETOHt2r R_FORti R_G3PD5 R_LDH_D R_NADH16: 5
23313: R_ETOHt2r R_FORti R_LDH_D R_NADH16 R_O2t: 5
23314: R_ETOHt2r R_FORti R_LDH_D R_O2t R_SUCCt3: 5
23315: R_ETOHt2r R_FRD7 R_GLNabc R_ICDHyr R_O2t: 5
23316: R_ETOHt2r R_FRD7 R_GLNabc R_NH4t R_O2t: 5
23317: R_ETOHt2r R_FRD7 R_GLNabc R_O2t R_TKT2: 5
23318: R_ETOHt2r R_FRD7 R_GLUDy R_GLUSy R_O2t: 5
23319: R_ETOHt2r R_FRD7 R_GLYATi R_O2t R_TKT2: 5
23320: R_ETOHt2r R_FRD7 R_LDH_D R_O2t R_PFL: 5
23321: R_ETOHt2r R_FRD7 R_ME2 R_O2t R_THD2: 5
23322: R_ETOHt2r R_FRD7 R_NH4t R_O2t R_TKT2: 5
23323: R_ETOHt2r R_FRD7 R_O2t R_THRD R_TKT2: 5
23324: R_ETOHt2r R_FUM R_GLCpts R_NADH16 R_THD2: 5
23325: R_ETOHt2r R_FUM R_GLNabc R_H2Ot R_PPS: 5
23326: R_ETOHt2r R_FUM R_GLNabc R_ICDHyr R_O2t: 5
23327: R_ETOHt2r R_FUM R_GLNabc R_NH4t R_O2t: 5
23328: R_ETOHt2r R_FUM R_GLUDy R_GLUSy R_O2t: 5
23329: R_ETOHt2r R_FUM R_MDH R_NADH16 R_THD2: 5
23330: R_ETOHt2r R_FUM R_ME2 R_NADH16 R_THD2: 5
23331: R_ETOHt2r R_FUM R_ME2 R_O2t R_THD2: 5
23332: R_ETOHt2r R_FUM R_NADH16 R_PPC R_THD2: 5
23333: R_ETOHt2r R_FUM R_NADH16 R_PTAr R_THD2: 5
23334: R_ETOHt2r R_G3PD2 R_GLNabc R_ICDHyr R_NADH16: 5
23335: R_ETOHt2r R_G3PD2 R_GLNabc R_NADH16 R_NH4t: 5
23336: R_ETOHt2r R_G3PD2 R_GLNabc R_NADH16 R_TKT2: 5
23337: R_ETOHt2r R_G3PD2 R_GLUDy R_GLUSy R_NADH16: 5
23338: R_ETOHt2r R_G3PD2 R_GLYATi R_NADH16 R_TKT2: 5
23339: R_ETOHt2r R_G3PD2 R_LDH_D R_NADH16 R_PFL: 5
23340: R_ETOHt2r R_G3PD2 R_MDH R_NADH16 R_THD2: 5
23341: R_ETOHt2r R_G3PD2 R_ME2 R_NADH16 R_THD2: 5
23342: R_ETOHt2r R_G3PD2 R_NADH16 R_NH4t R_TKT2: 5
23343: R_ETOHt2r R_G3PD2 R_NADH16 R_THRD R_TKT2: 5
23344: R_ETOHt2r R_G3PD5 R_GLNabc R_ICDHyr R_NADH16: 5
23345: R_ETOHt2r R_G3PD5 R_GLNabc R_NADH16 R_NH4t: 5
23346: R_ETOHt2r R_G3PD5 R_GLNabc R_NADH16 R_TKT2: 5
23347: R_ETOHt2r R_G3PD5 R_GLUDy R_GLUSy R_NADH16: 5
23348: R_ETOHt2r R_G3PD5 R_GLYATi R_NADH16 R_TKT2: 5
23349: R_ETOHt2r R_G3PD5 R_LDH_D R_NADH16 R_PFL: 5
23350: R_ETOHt2r R_G3PD5 R_MDH R_NADH16 R_THD2: 5
23351: R_ETOHt2r R_G3PD5 R_ME2 R_NADH16 R_THD2: 5
23352: R_ETOHt2r R_G3PD5 R_NADH16 R_NH4t R_TKT2: 5
23353: R_ETOHt2r R_G3PD5 R_NADH16 R_THRD R_TKT2: 5
23354: R_ETOHt2r R_G6PDH2r R_NADH16 R_PGM R_SUCOAS: 5
23355: R_ETOHt2r R_GAPD R_MDH R_NADH16 R_THD2: 5
23356: R_ETOHt2r R_GAPD R_ME2 R_NADH16 R_THD2: 5
23357: R_ETOHt2r R_GAPD R_NADH16 R_PPC R_THD2: 5
23358: R_ETOHt2r R_GAPD R_NADH16 R_PPS R_THD2: 5
23359: R_ETOHt2r R_GLCpts R_NADH16 R_NH4t R_THD2: 5
23360: R_ETOHt2r R_GLCpts R_NADH16 R_SUCDi R_THD2: 5
23361: R_ETOHt2r R_GLNabc R_H2Ot R_MDH R_PPS: 5
23362: R_ETOHt2r R_GLNabc R_H2Ot R_PPCK R_PPS: 5
23363: R_ETOHt2r R_GLNabc R_H2Ot R_SUCCt3 R_SUCDi: 5
23364: R_ETOHt2r R_GLNabc R_ICDHyr R_MDH R_O2t: 5
23365: R_ETOHt2r R_GLNabc R_ICDHyr R_O2t R_SUCCt3: 5
23366: R_ETOHt2r R_GLNabc R_MDH R_NH4t R_O2t: 5
23367: R_ETOHt2r R_GLNabc R_NH4t R_O2t R_SUCCt3: 5
23368: R_ETOHt2r R_GLNabc R_O2t R_SUCCt3 R_TKT2: 5
23369: R_ETOHt2r R_GLUDy R_GLUSy R_MDH R_O2t: 5
23370: R_ETOHt2r R_GLUDy R_GLUSy R_O2t R_SUCCt3: 5
23371: R_ETOHt2r R_GLYATi R_O2t R_SUCCt3 R_TKT2: 5
23372: R_ETOHt2r R_GND R_NADH16 R_PGM R_SUCOAS: 5
23373: R_ETOHt2r R_LDH_D R_NADH16 R_O2t R_PFL: 5
23374: R_ETOHt2r R_LDH_D R_O2t R_PFL R_SUCCt3: 5
23375: R_ETOHt2r R_MDH R_NADH16 R_NH4t R_THD2: 5
23376: R_ETOHt2r R_MDH R_NADH16 R_PGI R_THD2: 5
23377: R_ETOHt2r R_MDH R_NADH16 R_PGK R_THD2: 5
23378: R_ETOHt2r R_MDH R_NADH16 R_PGM R_THD2: 5
23379: R_ETOHt2r R_MDH R_NADH16 R_PPS R_THD2: 5
23380: R_ETOHt2r R_MDH R_NADH16 R_SUCDi R_THD2: 5
23381: R_ETOHt2r R_MDH R_NADH16 R_THD2 R_TPI: 5
23382: R_ETOHt2r R_ME2 R_NADH16 R_NH4t R_THD2: 5
23383: R_ETOHt2r R_ME2 R_NADH16 R_O2t R_THD2: 5
23384: R_ETOHt2r R_ME2 R_NADH16 R_PGI R_THD2: 5
23385: R_ETOHt2r R_ME2 R_NADH16 R_PGK R_THD2: 5
23386: R_ETOHt2r R_ME2 R_NADH16 R_PGM R_THD2: 5
23387: R_ETOHt2r R_ME2 R_NADH16 R_PTAr R_THD2: 5
23388: R_ETOHt2r R_ME2 R_NADH16 R_SUCDi R_THD2: 5
23389: R_ETOHt2r R_ME2 R_NADH16 R_THD2 R_TPI: 5
23390: R_ETOHt2r R_ME2 R_O2t R_SUCCt3 R_THD2: 5
23391: R_ETOHt2r R_NADH16 R_NH4t R_PPC R_THD2: 5
23392: R_ETOHt2r R_NADH16 R_NH4t R_PTAr R_THD2: 5
23393: R_ETOHt2r R_NADH16 R_PGI R_PGM R_SUCOAS: 5
23394: R_ETOHt2r R_NADH16 R_PGI R_PPC R_THD2: 5
23395: R_ETOHt2r R_NADH16 R_PGK R_PPC R_THD2: 5
23396: R_ETOHt2r R_NADH16 R_PGK R_PPS R_THD2: 5
23397: R_ETOHt2r R_NADH16 R_PGL R_PGM R_SUCOAS: 5
23398: R_ETOHt2r R_NADH16 R_PGM R_PPC R_THD2: 5
23399: R_ETOHt2r R_NADH16 R_PGM R_PPS R_THD2: 5
23400: R_ETOHt2r R_NADH16 R_PGM R_RPE R_SUCOAS: 5
23401: R_ETOHt2r R_NADH16 R_PGM R_SUCOAS R_TALA: 5
23402: R_ETOHt2r R_NADH16 R_PGM R_SUCOAS R_TKT1: 5
23403: R_ETOHt2r R_NADH16 R_PGM R_SUCOAS R_TKT2: 5
23404: R_ETOHt2r R_NADH16 R_PPC R_SUCDi R_THD2: 5
23405: R_ETOHt2r R_NADH16 R_PPC R_THD2 R_TPI: 5
23406: R_ETOHt2r R_NADH16 R_PPS R_THD2 R_TPI: 5
23407: R_ETOHt2r R_NADH16 R_PTAr R_SUCDi R_SUCOAS: 5
23408: R_ETOHt2r R_NADH16 R_PTAr R_SUCDi R_THD2: 5
23409: R_ETOHt2r R_NH4t R_O2t R_SUCCt3 R_TKT2: 5
23410: R_ETOHt2r R_O2t R_SUCCt3 R_THRD R_TKT2: 5
26499: R_FBA R_FUM R_G3PD2 R_GLNabc R_NADTRHD: 5
26500: R_FBA R_FUM R_G3PD2 R_H2Ot R_NADTRHD: 5
26501: R_FBA R_FUM R_G3PD2 R_NADTRHD R_NH4t: 5
26502: R_FBA R_FUM R_G3PD2 R_NADTRHD R_PGM: 5
26503: R_FBA R_FUM R_G3PD2 R_NADTRHD R_SERD_L: 5
26504: R_FBA R_FUM R_G3PD2 R_NADTRHD R_SUCOAS: 5
26505: R_FBA R_FUM R_G3PD5 R_GLNabc R_NADTRHD: 5
26506: R_FBA R_FUM R_G3PD5 R_H2Ot R_NADTRHD: 5
26507: R_FBA R_FUM R_G3PD5 R_NADTRHD R_NH4t: 5
26508: R_FBA R_FUM R_G3PD5 R_NADTRHD R_PGM: 5
26509: R_FBA R_FUM R_G3PD5 R_NADTRHD R_SERD_L: 5
26510: R_FBA R_FUM R_G3PD5 R_NADTRHD R_SUCOAS: 5
26511: R_FBA R_FUM R_H2Ot R_NADTRHD R_NH4t: 5
26512: R_FBA R_G3PD2 R_GLNabc R_NADTRHD R_NH4t: 5
26513: R_FBA R_G3PD2 R_MDH R_NADTRHD R_SUCOAS: 5
26514: R_FBA R_G3PD2 R_NADTRHD R_NH4t R_PPS: 5
26515: R_FBA R_G3PD5 R_GLNabc R_NADTRHD R_NH4t: 5
26516: R_FBA R_G3PD5 R_MDH R_NADTRHD R_SUCOAS: 5
26517: R_FBA R_G3PD5 R_NADTRHD R_NH4t R_PPS: 5
26518: R_FBA R_G6PDH2r R_GLUt2r R_H2Ot R_ICDHyr: 5
26519: R_FBA R_G6PDH2r R_MDH R_ME1 R_ME2: 5
26520: R_FBA R_G6PDH2r R_ME1 R_ME2 R_PPCK: 5
26521: R_FBA R_GLNabc R_GLUDy R_NADTRHD R_O2t: 5
26522: R_FBA R_GLNabc R_ICDHyr R_NADTRHD R_O2t: 5
26523: R_FBA R_GLNabc R_NADTRHD R_NH4t R_O2t: 5
26524: R_FBA R_GLUDy R_GLUSy R_NADTRHD R_O2t: 5
26525: R_FBA R_GLUDy R_NADTRHD R_NH4t R_O2t: 5
26526: R_FBA R_GLUDy R_NADTRHD R_O2t R_SUCCt3: 5
26527: R_FBA R_GLUDy R_NADTRHD R_O2t R_SUCOAS: 5
26528: R_FBA R_GLUDy R_NH4t R_O2t R_PGM: 5
26529: R_FBA R_GLUt2r R_GND R_H2Ot R_ICDHyr: 5
26530: R_FBA R_GLUt2r R_H2Ot R_ICDHyr R_PGI: 5
26531: R_FBA R_GLUt2r R_H2Ot R_ICDHyr R_PGL: 5
26532: R_FBA R_GLUt2r R_H2Ot R_ICDHyr R_RPE: 5
26533: R_FBA R_GLUt2r R_H2Ot R_ICDHyr R_TALA: 5
26534: R_FBA R_GLUt2r R_H2Ot R_ICDHyr R_TKT1: 5
26535: R_FBA R_GND R_MDH R_ME1 R_ME2: 5
26536: R_FBA R_GND R_ME1 R_ME2 R_PPCK: 5
26537: R_FBA R_MDH R_ME1 R_ME2 R_PGI: 5
26538: R_FBA R_MDH R_ME1 R_ME2 R_PGL: 5
26539: R_FBA R_MDH R_ME1 R_ME2 R_RPE: 5
26540: R_FBA R_MDH R_ME1 R_ME2 R_TALA: 5
26541: R_FBA R_MDH R_ME1 R_ME2 R_TKT1: 5
26542: R_FBA R_MDH R_ME1 R_ME2 R_TKT2: 5
26543: R_FBA R_ME1 R_ME2 R_PGI R_PPCK: 5
26544: R_FBA R_ME1 R_ME2 R_PGL R_PPCK: 5
26545: R_FBA R_ME1 R_ME2 R_PPCK R_RPE: 5
26546: R_FBA R_ME1 R_ME2 R_PPCK R_TALA: 5
26547: R_FBA R_ME1 R_ME2 R_PPCK R_TKT1: 5
26548: R_FBA R_ME1 R_ME2 R_PPCK R_TKT2: 5
26549: R_FBA R_NH4t R_O2t R_PGM R_SERD_L: 5
26550: R_FBP R_FUM R_NADTRHD R_O2t R_PFK: 5
26551: R_FBP R_G6PDH2r R_GLNabc R_GLUt2r R_PFK: 5
26552: R_FBP R_GLNS R_NH4t R_PFK R_PPS: 5
26553: R_FBP R_GLNabc R_GLUt2r R_GND R_PFK: 5
26554: R_FBP R_GLNabc R_GLUt2r R_PFK R_PGL: 5
26555: R_FBP R_GLNabc R_GLUt2r R_PFK R_PPS: 5
26556: R_FBP R_GLNabc R_GLUt2r R_PFK R_RPE: 5
26557: R_FBP R_GLNabc R_GLUt2r R_PFK R_TALA: 5
26558: R_FBP R_GLNabc R_GLUt2r R_PFK R_TKT1: 5
26559: R_FBP R_GLNabc R_GLUt2r R_PFK R_TKT2: 5
26560: R_FBP R_GLUDy R_NH4t R_O2t R_PGM: 5
26561: R_FBP R_GLUt2r R_NH4t R_PFK R_PPS: 5
26562: R_FBP R_MDH R_NADTRHD R_O2t R_PFK: 5
26563: R_FBP R_NH4t R_O2t R_PGM R_SERD_L: 5
26564: R_FUM R_G3PD2 R_GLNabc R_NADTRHD R_TPI: 5
26565: R_FUM R_G3PD2 R_H2Ot R_NADTRHD R_TPI: 5
26566: R_FUM R_G3PD2 R_NADTRHD R_NH4t R_PFK: 5
26567: R_FUM R_G3PD2 R_NADTRHD R_NH4t R_TPI: 5
26568: R_FUM R_G3PD2 R_NADTRHD R_PFK R_PGM: 5
26569: R_FUM R_G3PD2 R_NADTRHD R_PGI R_PPS: 5
26570: R_FUM R_G3PD2 R_NADTRHD R_PGM R_TPI: 5
26571: R_FUM R_G3PD2 R_NADTRHD R_SERD_L R_TPI: 5
26572: R_FUM R_G3PD2 R_NADTRHD R_SUCOAS R_TPI: 5
26573: R_FUM R_G3PD5 R_GLNabc R_NADTRHD R_TPI: 5
26574: R_FUM R_G3PD5 R_H2Ot R_NADTRHD R_TPI: 5
26575: R_FUM R_G3PD5 R_NADTRHD R_NH4t R_PFK: 5
26576: R_FUM R_G3PD5 R_NADTRHD R_NH4t R_TPI: 5
26577: R_FUM R_G3PD5 R_NADTRHD R_PFK R_PGM: 5
26578: R_FUM R_G3PD5 R_NADTRHD R_PGI R_PPS: 5
26579: R_FUM R_G3PD5 R_NADTRHD R_PGM R_TPI: 5
26580: R_FUM R_G3PD5 R_NADTRHD R_SERD_L R_TPI: 5
26581: R_FUM R_G3PD5 R_NADTRHD R_SUCOAS R_TPI: 5
26582: R_FUM R_G6PDH2r R_GLNabc R_GLUt2r R_PFK: 5
26583: R_FUM R_G6PDH2r R_GLNabc R_PPC R_THD2: 5
26584: R_FUM R_G6PDH2r R_GLUDy R_PPC R_THD2: 5
26585: R_FUM R_G6PDH2r R_NADH16 R_NH4t R_PGM: 5
26586: R_FUM R_G6PDH2r R_NADH16 R_PGM R_SUCOAS: 5
26587: R_FUM R_G6PDH2r R_O2t R_PGM R_SUCOAS: 5
26588: R_FUM R_GLNabc R_GLUt2r R_GND R_PFK: 5
26589: R_FUM R_GLNabc R_GLUt2r R_PFK R_PGL: 5
26590: R_FUM R_GLNabc R_GLUt2r R_PFK R_RPE: 5
26591: R_FUM R_GLNabc R_GLUt2r R_PFK R_TALA: 5
26592: R_FUM R_GLNabc R_GLUt2r R_PFK R_TKT1: 5
26593: R_FUM R_GLNabc R_GLUt2r R_PFK R_TKT2: 5
26594: R_FUM R_GLNabc R_GND R_PPC R_THD2: 5
26595: R_FUM R_GLNabc R_PGL R_PPC R_THD2: 5
26596: R_FUM R_GLNabc R_PPC R_RPE R_THD2: 5
26597: R_FUM R_GLNabc R_PPC R_TALA R_THD2: 5
26598: R_FUM R_GLNabc R_PPC R_THD2 R_TKT1: 5
26599: R_FUM R_GLNabc R_PPC R_THD2 R_TKT2: 5
26600: R_FUM R_GLUDy R_GND R_PPC R_THD2: 5
26601: R_FUM R_GLUDy R_H2Ot R_O2t R_PGI: 5
26602: R_FUM R_GLUDy R_PGL R_PPC R_THD2: 5
26603: R_FUM R_GLUDy R_PPC R_RPE R_THD2: 5
26604: R_FUM R_GLUDy R_PPC R_TALA R_THD2: 5
26605: R_FUM R_GLUDy R_PPC R_THD2 R_TKT1: 5
26606: R_FUM R_GLUDy R_PPC R_THD2 R_TKT2: 5
26607: R_FUM R_GLUN R_GLUSy R_NADH16 R_PTAr: 5
26608: R_FUM R_GLUN R_GLUSy R_O2t R_PTAr: 5
26609: R_FUM R_GLUt2r R_NADTRHD R_O2t R_PGM: 5
26610: R_FUM R_GND R_NADH16 R_NH4t R_PGM: 5
26611: R_FUM R_GND R_NADH16 R_PGM R_SUCOAS: 5
26612: R_FUM R_GND R_O2t R_PGM R_SUCOAS: 5
26613: R_FUM R_H2Ot R_NADTRHD R_NH4t R_PFK: 5
26614: R_FUM R_H2Ot R_NADTRHD R_NH4t R_TPI: 5
26615: R_FUM R_ICDHyr R_NADTRHD R_O2t R_PFK: 5
26616: R_FUM R_ICL R_NADTRHD R_O2t R_PFK: 5
26617: R_FUM R_MALS R_NADTRHD R_O2t R_PFK: 5
26618: R_FUM R_ME1 R_ME2 R_PPC R_PPCK: 5
26619: R_FUM R_NADH16 R_NH4t R_PGI R_PGM: 5
26620: R_FUM R_NADH16 R_NH4t R_PGL R_PGM: 5
26621: R_FUM R_NADH16 R_NH4t R_PGM R_RPE: 5
26622: R_FUM R_NADH16 R_NH4t R_PGM R_TALA: 5
26623: R_FUM R_NADH16 R_NH4t R_PGM R_TKT1: 5
26624: R_FUM R_NADH16 R_NH4t R_PGM R_TKT2: 5
26625: R_FUM R_NADH16 R_PGL R_PGM R_SUCOAS: 5
26626: R_FUM R_NADH16 R_PGM R_RPE R_SUCOAS: 5
26627: R_FUM R_NADH16 R_PGM R_SUCOAS R_TALA: 5
26628: R_FUM R_NADH16 R_PGM R_SUCOAS R_TKT1: 5
26629: R_FUM R_NADH16 R_PGM R_SUCOAS R_TKT2: 5
26630: R_FUM R_NADTRHD R_NH4t R_O2t R_PFK: 5
26631: R_FUM R_NADTRHD R_NH4t R_O2t R_PGM: 5
26632: R_FUM R_NADTRHD R_O2t R_PFK R_PGM: 5
26633: R_FUM R_NADTRHD R_O2t R_PGM R_SERD_L: 5
26634: R_FUM R_NADTRHD R_O2t R_PGM R_SUCOAS: 5
26635: R_FUM R_O2t R_PGL R_PGM R_SUCOAS: 5
26636: R_FUM R_O2t R_PGM R_RPE R_SUCOAS: 5
26637: R_FUM R_O2t R_PGM R_SUCOAS R_TALA: 5
26638: R_FUM R_O2t R_PGM R_SUCOAS R_TKT1: 5
26639: R_FUM R_O2t R_PGM R_SUCOAS R_TKT2: 5
26640: R_G3PD2 R_GLNabc R_NADTRHD R_NH4t R_TPI: 5
26641: R_G3PD2 R_H2Ot R_NADH16 R_PPC R_SUCDi: 5
26642: R_G3PD2 R_H2Ot R_NADH16 R_PPC R_SUCOAS: 5
26643: R_G3PD2 R_H2Ot R_NADH16 R_PPC R_THD2: 5
26644: R_G3PD2 R_MDH R_ME1 R_ME2 R_NADH16: 5
26645: R_G3PD2 R_MDH R_NADTRHD R_PGI R_PPS: 5
26646: R_G3PD2 R_MDH R_NADTRHD R_SUCOAS R_TPI: 5
26647: R_G3PD2 R_NADTRHD R_NH4t R_PPS R_TPI: 5
26648: R_G3PD5 R_GLNabc R_NADTRHD R_NH4t R_TPI: 5
26649: R_G3PD5 R_H2Ot R_NADH16 R_PPC R_SUCDi: 5
26650: R_G3PD5 R_H2Ot R_NADH16 R_PPC R_SUCOAS: 5
26651: R_G3PD5 R_H2Ot R_NADH16 R_PPC R_THD2: 5
26652: R_G3PD5 R_MDH R_ME1 R_ME2 R_NADH16: 5
26653: R_G3PD5 R_MDH R_NADTRHD R_PGI R_PPS: 5
26654: R_G3PD5 R_MDH R_NADTRHD R_SUCOAS R_TPI: 5
26655: R_G3PD5 R_NADTRHD R_NH4t R_PPS R_TPI: 5
26656: R_G6PDH2r R_GAPD R_GLUt2r R_H2Ot R_ICDHyr: 5
26657: R_G6PDH2r R_GLNabc R_GLUt2r R_ICL R_PFK: 5
26658: R_G6PDH2r R_GLNabc R_GLUt2r R_MALS R_PFK: 5
26659: R_G6PDH2r R_GLNabc R_GLUt2r R_O2t R_PFK: 5
26660: R_G6PDH2r R_GLNabc R_GLUt2r R_O2t R_PGM: 5
26661: R_G6PDH2r R_GLNabc R_GLUt2r R_PFK R_SUCDi: 5
26662: R_G6PDH2r R_GLNabc R_ICDHyr R_ME2 R_THD2: 5
26663: R_G6PDH2r R_GLNabc R_O2t R_PPC R_THD2: 5
26664: R_G6PDH2r R_GLNabc R_PPC R_SUCDi R_THD2: 5
26665: R_G6PDH2r R_GLUDy R_ICDHyr R_ME2 R_THD2: 5
26666: R_G6PDH2r R_GLUDy R_ICDHyr R_NH4t R_PGM: 5
26667: R_G6PDH2r R_GLUDy R_NH4t R_PGM R_SUCOAS: 5
26668: R_G6PDH2r R_GLUDy R_O2t R_PPC R_THD2: 5
26669: R_G6PDH2r R_GLUDy R_PPC R_SUCDi R_THD2: 5
26670: R_G6PDH2r R_GLUt2r R_H2Ot R_ICDHyr R_PGI: 5
26671: R_G6PDH2r R_GLUt2r R_H2Ot R_ICDHyr R_PGK: 5
26672: R_G6PDH2r R_GLUt2r R_H2Ot R_ICDHyr R_TPI: 5
26673: R_G6PDH2r R_GLUt2r R_NADH16 R_PGM R_SUCOAS: 5
26674: R_G6PDH2r R_GLUt2r R_O2t R_PGM R_SUCCt3: 5
26675: R_G6PDH2r R_GLUt2r R_O2t R_PGM R_SUCOAS: 5
26676: R_G6PDH2r R_H2Ot R_ICDHyr R_NH4t R_PGM: 5
26677: R_G6PDH2r R_H2Ot R_MDH R_O2t R_THD2: 5
26678: R_G6PDH2r R_H2Ot R_NADH16 R_PGM R_SUCOAS: 5
26679: R_G6PDH2r R_H2Ot R_NH4t R_PGM R_SUCOAS: 5
26680: R_G6PDH2r R_ICDHyr R_ME2 R_NH4t R_THD2: 5
26681: R_G6PDH2r R_ICDHyr R_NADH16 R_NH4t R_PGM: 5
26682: R_G6PDH2r R_ICDHyr R_NH4t R_PGM R_SERD_L: 5
26683: R_G6PDH2r R_ICDHyr R_NH4t R_PGM R_THD2: 5
26684: R_G6PDH2r R_MDH R_ME1 R_ME2 R_PFK: 5
26685: R_G6PDH2r R_MDH R_ME1 R_ME2 R_PGI: 5
26686: R_G6PDH2r R_MDH R_ME1 R_ME2 R_TPI: 5
26687: R_G6PDH2r R_MDH R_NADH16 R_PGM R_SUCOAS: 5
26688: R_G6PDH2r R_MDH R_O2t R_PGM R_SUCCt3: 5
26689: R_G6PDH2r R_MDH R_O2t R_PGM R_SUCOAS: 5
26690: R_G6PDH2r R_ME1 R_ME2 R_PFK R_PPCK: 5
26691: R_G6PDH2r R_ME1 R_ME2 R_PGI R_PPCK: 5
26692: R_G6PDH2r R_ME1 R_ME2 R_PPCK R_TPI: 5
26693: R_G6PDH2r R_NADH16 R_NH4t R_PGM R_SUCDi: 5
26694: R_G6PDH2r R_NADH16 R_NH4t R_PGM R_SUCOAS: 5
26695: R_G6PDH2r R_NH4t R_PGM R_SERD_L R_SUCOAS: 5
26696: R_GAPD R_GLUt2r R_GND R_H2Ot R_ICDHyr: 5
26697: R_GAPD R_GLUt2r R_H2Ot R_ICDHyr R_PGI: 5
26698: R_GAPD R_GLUt2r R_H2Ot R_ICDHyr R_PGL: 5
26699: R_GAPD R_GLUt2r R_H2Ot R_ICDHyr R_RPE: 5
26700: R_GAPD R_GLUt2r R_H2Ot R_ICDHyr R_TALA: 5
26701: R_GAPD R_GLUt2r R_H2Ot R_ICDHyr R_TKT1: 5
26702: R_GLNS R_ICL R_NH4t R_PFK R_PPS: 5
26703: R_GLNS R_MALS R_NH4t R_PFK R_PPS: 5
26704: R_GLNabc R_GLUDy R_NADTRHD R_O2t R_TPI: 5
26705: R_GLNabc R_GLUt2r R_GND R_ICL R_PFK: 5
26706: R_GLNabc R_GLUt2r R_GND R_MALS R_PFK: 5
26707: R_GLNabc R_GLUt2r R_GND R_O2t R_PFK: 5
26708: R_GLNabc R_GLUt2r R_GND R_O2t R_PGM: 5
26709: R_GLNabc R_GLUt2r R_GND R_PFK R_SUCDi: 5
26710: R_GLNabc R_GLUt2r R_ICL R_PFK R_PGL: 5
26711: R_GLNabc R_GLUt2r R_ICL R_PFK R_PPS: 5
26712: R_GLNabc R_GLUt2r R_ICL R_PFK R_RPE: 5
26713: R_GLNabc R_GLUt2r R_ICL R_PFK R_TALA: 5
26714: R_GLNabc R_GLUt2r R_ICL R_PFK R_TKT1: 5
26715: R_GLNabc R_GLUt2r R_ICL R_PFK R_TKT2: 5
26716: R_GLNabc R_GLUt2r R_MALS R_PFK R_PGL: 5
26717: R_GLNabc R_GLUt2r R_MALS R_PFK R_PPS: 5
26718: R_GLNabc R_GLUt2r R_MALS R_PFK R_RPE: 5
26719: R_GLNabc R_GLUt2r R_MALS R_PFK R_TALA: 5
26720: R_GLNabc R_GLUt2r R_MALS R_PFK R_TKT1: 5
26721: R_GLNabc R_GLUt2r R_MALS R_PFK R_TKT2: 5
26722: R_GLNabc R_GLUt2r R_O2t R_PFK R_PGL: 5
26723: R_GLNabc R_GLUt2r R_O2t R_PFK R_PPS: 5
26724: R_GLNabc R_GLUt2r R_O2t R_PFK R_RPE: 5
26725: R_GLNabc R_GLUt2r R_O2t R_PFK R_TALA: 5
26726: R_GLNabc R_GLUt2r R_O2t R_PFK R_TKT1: 5
26727: R_GLNabc R_GLUt2r R_O2t R_PFK R_TKT2: 5
26728: R_GLNabc R_GLUt2r R_O2t R_PGI R_PGM: 5
26729: R_GLNabc R_GLUt2r R_O2t R_PGL R_PGM: 5
26730: R_GLNabc R_GLUt2r R_O2t R_PGM R_RPE: 5
26731: R_GLNabc R_GLUt2r R_O2t R_PGM R_TALA: 5
26732: R_GLNabc R_GLUt2r R_O2t R_PGM R_TKT1: 5
26733: R_GLNabc R_GLUt2r R_O2t R_PGM R_TKT2: 5
26734: R_GLNabc R_GLUt2r R_PFK R_PGL R_SUCDi: 5
26735: R_GLNabc R_GLUt2r R_PFK R_PPS R_SUCDi: 5
26736: R_GLNabc R_GLUt2r R_PFK R_RPE R_SUCDi: 5
26737: R_GLNabc R_GLUt2r R_PFK R_SUCDi R_TALA: 5
26738: R_GLNabc R_GLUt2r R_PFK R_SUCDi R_TKT1: 5
26739: R_GLNabc R_GLUt2r R_PFK R_SUCDi R_TKT2: 5
26740: R_GLNabc R_GLUt2r R_PPC R_PPCK R_PPS: 5
26741: R_GLNabc R_GND R_ICDHyr R_ME2 R_THD2: 5
26742: R_GLNabc R_GND R_O2t R_PPC R_THD2: 5
26743: R_GLNabc R_GND R_PPC R_SUCDi R_THD2: 5
26744: R_GLNabc R_ICDHyr R_ME2 R_PGL R_THD2: 5
26745: R_GLNabc R_ICDHyr R_ME2 R_RPE R_THD2: 5
26746: R_GLNabc R_ICDHyr R_ME2 R_TALA R_THD2: 5
26747: R_GLNabc R_ICDHyr R_ME2 R_THD2 R_TKT1: 5
26748: R_GLNabc R_ICDHyr R_ME2 R_THD2 R_TKT2: 5
26749: R_GLNabc R_ICDHyr R_NADTRHD R_O2t R_PFK: 5
26750: R_GLNabc R_ICDHyr R_NADTRHD R_O2t R_TPI: 5
26751: R_GLNabc R_MDH R_NADH16 R_PTAr R_SUCDi: 5
26752: R_GLNabc R_MDH R_NADH16 R_PTAr R_SUCOAS: 5
26753: R_GLNabc R_NADTRHD R_NH4t R_O2t R_PFK: 5
26754: R_GLNabc R_NADTRHD R_NH4t R_O2t R_PGI: 5
26755: R_GLNabc R_NADTRHD R_NH4t R_O2t R_TPI: 5
26756: R_GLNabc R_O2t R_PGL R_PPC R_THD2: 5
26757: R_GLNabc R_O2t R_PPC R_RPE R_THD2: 5
26758: R_GLNabc R_O2t R_PPC R_TALA R_THD2: 5
26759: R_GLNabc R_O2t R_PPC R_THD2 R_TKT1: 5
26760: R_GLNabc R_O2t R_PPC R_THD2 R_TKT2: 5
26761: R_GLNabc R_PGL R_PPC R_SUCDi R_THD2: 5
26762: R_GLNabc R_PPC R_RPE R_SUCDi R_THD2: 5
26763: R_GLNabc R_PPC R_SUCDi R_TALA R_THD2: 5
26764: R_GLNabc R_PPC R_SUCDi R_THD2 R_TKT1: 5
26765: R_GLNabc R_PPC R_SUCDi R_THD2 R_TKT2: 5
26766: R_GLUDy R_GLUN R_GLUt2r R_O2t R_PTAr: 5
26767: R_GLUDy R_GLUSy R_NADTRHD R_O2t R_TPI: 5
26768: R_GLUDy R_GND R_ICDHyr R_ME2 R_THD2: 5
26769: R_GLUDy R_GND R_ICDHyr R_NH4t R_PGM: 5
26770: R_GLUDy R_GND R_NH4t R_PGM R_SUCOAS: 5
26771: R_GLUDy R_GND R_O2t R_PPC R_THD2: 5
26772: R_GLUDy R_GND R_PPC R_SUCDi R_THD2: 5
26773: R_GLUDy R_H2Ot R_MDH R_O2t R_PGI: 5
26774: R_GLUDy R_H2Ot R_NADTRHD R_O2t R_PGI: 5
26775: R_GLUDy R_ICDHyr R_ME2 R_PGL R_THD2: 5
26776: R_GLUDy R_ICDHyr R_ME2 R_RPE R_THD2: 5
26777: R_GLUDy R_ICDHyr R_ME2 R_TALA R_THD2: 5
26778: R_GLUDy R_ICDHyr R_ME2 R_THD2 R_TKT1: 5
26779: R_GLUDy R_ICDHyr R_ME2 R_THD2 R_TKT2: 5
26780: R_GLUDy R_ICDHyr R_NH4t R_PGL R_PGM: 5
26781: R_GLUDy R_ICDHyr R_NH4t R_PGM R_RPE: 5
26782: R_GLUDy R_ICDHyr R_NH4t R_PGM R_TALA: 5
26783: R_GLUDy R_ICDHyr R_NH4t R_PGM R_TKT1: 5
26784: R_GLUDy R_ICDHyr R_NH4t R_PGM R_TKT2: 5
26785: R_GLUDy R_MDH R_NADH16 R_PTAr R_SUCDi: 5
26786: R_GLUDy R_MDH R_NADH16 R_PTAr R_SUCOAS: 5
26787: R_GLUDy R_NADTRHD R_NH4t R_O2t R_PFK: 5
26788: R_GLUDy R_NADTRHD R_NH4t R_O2t R_PGM: 5
26789: R_GLUDy R_NADTRHD R_NH4t R_O2t R_TPI: 5
26790: R_GLUDy R_NADTRHD R_O2t R_PFK R_SUCCt3: 5
26791: R_GLUDy R_NADTRHD R_O2t R_SUCCt3 R_TPI: 5
26792: R_GLUDy R_NADTRHD R_O2t R_SUCOAS R_TPI: 5
26793: R_GLUDy R_NH4t R_O2t R_PGM R_TPI: 5
26794: R_GLUDy R_NH4t R_PGL R_PGM R_SUCOAS: 5
26795: R_GLUDy R_NH4t R_PGM R_RPE R_SUCOAS: 5
26796: R_GLUDy R_NH4t R_PGM R_SUCOAS R_TALA: 5
26797: R_GLUDy R_NH4t R_PGM R_SUCOAS R_TKT1: 5
26798: R_GLUDy R_NH4t R_PGM R_SUCOAS R_TKT2: 5
26799: R_GLUDy R_O2t R_PGL R_PPC R_THD2: 5
26800: R_GLUDy R_O2t R_PPC R_RPE R_THD2: 5
26801: R_GLUDy R_O2t R_PPC R_TALA R_THD2: 5
26802: R_GLUDy R_O2t R_PPC R_THD2 R_TKT1: 5
26803: R_GLUDy R_O2t R_PPC R_THD2 R_TKT2: 5
26804: R_GLUDy R_PGL R_PPC R_SUCDi R_THD2: 5
26805: R_GLUDy R_PPC R_RPE R_SUCDi R_THD2: 5
26806: R_GLUDy R_PPC R_SUCDi R_TALA R_THD2: 5
26807: R_GLUDy R_PPC R_SUCDi R_THD2 R_TKT1: 5
26808: R_GLUDy R_PPC R_SUCDi R_THD2 R_TKT2: 5
26809: R_GLUN R_GLUSy R_GLUt2r R_O2t R_PTAr: 5
26810: R_GLUN R_GLUSy R_MDH R_O2t R_PTAr: 5
26811: R_GLUt2r R_GND R_H2Ot R_ICDHyr R_PGI: 5
26812: R_GLUt2r R_GND R_H2Ot R_ICDHyr R_PGK: 5
26813: R_GLUt2r R_GND R_H2Ot R_ICDHyr R_TPI: 5
26814: R_GLUt2r R_GND R_NADH16 R_PGM R_SUCOAS: 5
26815: R_GLUt2r R_GND R_O2t R_PGM R_SUCCt3: 5
26816: R_GLUt2r R_GND R_O2t R_PGM R_SUCOAS: 5
26817: R_GLUt2r R_H2Ot R_ICDHyr R_PFK R_PGI: 5
26818: R_GLUt2r R_H2Ot R_ICDHyr R_PGI R_PGK: 5
26819: R_GLUt2r R_H2Ot R_ICDHyr R_PGI R_PGL: 5
26820: R_GLUt2r R_H2Ot R_ICDHyr R_PGI R_RPE: 5
26821: R_GLUt2r R_H2Ot R_ICDHyr R_PGI R_TALA: 5
26822: R_GLUt2r R_H2Ot R_ICDHyr R_PGI R_TKT1: 5
26823: R_GLUt2r R_H2Ot R_ICDHyr R_PGI R_TPI: 5
26824: R_GLUt2r R_H2Ot R_ICDHyr R_PGK R_PGL: 5
26825: R_GLUt2r R_H2Ot R_ICDHyr R_PGK R_RPE: 5
26826: R_GLUt2r R_H2Ot R_ICDHyr R_PGK R_TALA: 5
26827: R_GLUt2r R_H2Ot R_ICDHyr R_PGK R_TKT1: 5
26828: R_GLUt2r R_H2Ot R_ICDHyr R_PGL R_TPI: 5
26829: R_GLUt2r R_H2Ot R_ICDHyr R_RPE R_TPI: 5
26830: R_GLUt2r R_H2Ot R_ICDHyr R_TALA R_TPI: 5
26831: R_GLUt2r R_H2Ot R_ICDHyr R_TKT1 R_TPI: 5
26832: R_GLUt2r R_H2Ot R_NADH16 R_PTAr R_SUCDi: 5
26833: R_GLUt2r R_ICL R_NH4t R_PFK R_PPS: 5
26834: R_GLUt2r R_MALS R_NH4t R_PFK R_PPS: 5
26835: R_GLUt2r R_MDH R_NADTRHD R_O2t R_PGM: 5
26836: R_GLUt2r R_NADH16 R_PGI R_PGM R_SUCOAS: 5
26837: R_GLUt2r R_NADH16 R_PGL R_PGM R_SUCOAS: 5
26838: R_GLUt2r R_NADH16 R_PGM R_RPE R_SUCOAS: 5
26839: R_GLUt2r R_NADH16 R_PGM R_SUCOAS R_TALA: 5
26840: R_GLUt2r R_NADH16 R_PGM R_SUCOAS R_TKT1: 5
26841: R_GLUt2r R_NADH16 R_PGM R_SUCOAS R_TKT2: 5
26842: R_GLUt2r R_NADH16 R_PTAr R_SUCDi R_SUCOAS: 5
26843: R_GLUt2r R_O2t R_PGI R_PGM R_SUCCt3: 5
26844: R_GLUt2r R_O2t R_PGI R_PGM R_SUCOAS: 5
26845: R_GLUt2r R_O2t R_PGL R_PGM R_SUCCt3: 5
26846: R_GLUt2r R_O2t R_PGL R_PGM R_SUCOAS: 5
26847: R_GLUt2r R_O2t R_PGM R_RPE R_SUCCt3: 5
26848: R_GLUt2r R_O2t R_PGM R_RPE R_SUCOAS: 5
26849: R_GLUt2r R_O2t R_PGM R_SUCCt3 R_TALA: 5
26850: R_GLUt2r R_O2t R_PGM R_SUCCt3 R_TKT1: 5
26851: R_GLUt2r R_O2t R_PGM R_SUCCt3 R_TKT2: 5
26852: R_GLUt2r R_O2t R_PGM R_SUCOAS R_TALA: 5
26853: R_GLUt2r R_O2t R_PGM R_SUCOAS R_TKT1: 5
26854: R_GLUt2r R_O2t R_PGM R_SUCOAS R_TKT2: 5
26855: R_GND R_H2Ot R_ICDHyr R_NH4t R_PGM: 5
26856: R_GND R_H2Ot R_MDH R_O2t R_THD2: 5
26857: R_GND R_H2Ot R_NADH16 R_PGM R_SUCOAS: 5
26858: R_GND R_H2Ot R_NH4t R_PGM R_SUCOAS: 5
26859: R_GND R_ICDHyr R_ME2 R_NH4t R_THD2: 5
26860: R_GND R_ICDHyr R_NADH16 R_NH4t R_PGM: 5
26861: R_GND R_ICDHyr R_NH4t R_PGM R_SERD_L: 5
26862: R_GND R_ICDHyr R_NH4t R_PGM R_THD2: 5
26863: R_GND R_MDH R_ME1 R_ME2 R_PFK: 5
26864: R_GND R_MDH R_ME1 R_ME2 R_PGI: 5
26865: R_GND R_MDH R_ME1 R_ME2 R_TPI: 5
26866: R_GND R_MDH R_NADH16 R_PGM R_SUCOAS: 5
26867: R_GND R_MDH R_O2t R_PGM R_SUCCt3: 5
26868: R_GND R_MDH R_O2t R_PGM R_SUCOAS: 5
26869: R_GND R_ME1 R_ME2 R_PFK R_PPCK: 5
26870: R_GND R_ME1 R_ME2 R_PGI R_PPCK: 5
26871: R_GND R_ME1 R_ME2 R_PPCK R_TPI: 5
26872: R_GND R_NADH16 R_NH4t R_PGM R_SUCDi: 5
26873: R_GND R_NADH16 R_NH4t R_PGM R_SUCOAS: 5
26874: R_GND R_NH4t R_PGM R_SERD_L R_SUCOAS: 5
26875: R_H2Ot R_ICDHyr R_NH4t R_PGL R_PGM: 5
26876: R_H2Ot R_ICDHyr R_NH4t R_PGM R_RPE: 5
26877: R_H2Ot R_ICDHyr R_NH4t R_PGM R_TALA: 5
26878: R_H2Ot R_ICDHyr R_NH4t R_PGM R_TKT1: 5
26879: R_H2Ot R_ICDHyr R_NH4t R_PGM R_TKT2: 5
26880: R_H2Ot R_MDH R_NADH16 R_PTAr R_SUCDi: 5
26881: R_H2Ot R_MDH R_O2t R_PGL R_THD2: 5
26882: R_H2Ot R_MDH R_O2t R_RPE R_THD2: 5
26883: R_H2Ot R_MDH R_O2t R_TALA R_THD2: 5
26884: R_H2Ot R_MDH R_O2t R_THD2 R_TKT1: 5
26885: R_H2Ot R_MDH R_O2t R_THD2 R_TKT2: 5
26886: R_H2Ot R_NADH16 R_PGL R_PGM R_SUCOAS: 5
26887: R_H2Ot R_NADH16 R_PGM R_RPE R_SUCOAS: 5
26888: R_H2Ot R_NADH16 R_PGM R_SUCOAS R_TALA: 5
26889: R_H2Ot R_NADH16 R_PGM R_SUCOAS R_TKT1: 5
26890: R_H2Ot R_NADH16 R_PGM R_SUCOAS R_TKT2: 5
26891: R_H2Ot R_NH4t R_PGL R_PGM R_SUCOAS: 5
26892: R_H2Ot R_NH4t R_PGM R_RPE R_SUCOAS: 5
26893: R_H2Ot R_NH4t R_PGM R_SUCOAS R_TALA: 5
26894: R_H2Ot R_NH4t R_PGM R_SUCOAS R_TKT1: 5
26895: R_H2Ot R_NH4t R_PGM R_SUCOAS R_TKT2: 5
26896: R_ICDHyr R_MDH R_NADH16 R_NH4t R_PTAr: 5
26897: R_ICDHyr R_MDH R_NADH16 R_PTAr R_SUCOAS: 5
26898: R_ICDHyr R_MDH R_NADTRHD R_O2t R_PFK: 5
26899: R_ICDHyr R_ME2 R_NH4t R_PGL R_THD2: 5
26900: R_ICDHyr R_ME2 R_NH4t R_RPE R_THD2: 5
26901: R_ICDHyr R_ME2 R_NH4t R_TALA R_THD2: 5
26902: R_ICDHyr R_ME2 R_NH4t R_THD2 R_TKT1: 5
26903: R_ICDHyr R_ME2 R_NH4t R_THD2 R_TKT2: 5
26904: R_ICDHyr R_NADH16 R_NH4t R_PGI R_PGM: 5
26905: R_ICDHyr R_NADH16 R_NH4t R_PGL R_PGM: 5
26906: R_ICDHyr R_NADH16 R_NH4t R_PGM R_RPE: 5
26907: R_ICDHyr R_NADH16 R_NH4t R_PGM R_TALA: 5
26908: R_ICDHyr R_NADH16 R_NH4t R_PGM R_TKT1: 5
26909: R_ICDHyr R_NADH16 R_NH4t R_PGM R_TKT2: 5
26910: R_ICDHyr R_NH4t R_PGL R_PGM R_SERD_L: 5
26911: R_ICDHyr R_NH4t R_PGL R_PGM R_THD2: 5
26912: R_ICDHyr R_NH4t R_PGM R_RPE R_SERD_L: 5
26913: R_ICDHyr R_NH4t R_PGM R_RPE R_THD2: 5
26914: R_ICDHyr R_NH4t R_PGM R_SERD_L R_TALA: 5
26915: R_ICDHyr R_NH4t R_PGM R_SERD_L R_TKT1: 5
26916: R_ICDHyr R_NH4t R_PGM R_SERD_L R_TKT2: 5
26917: R_ICDHyr R_NH4t R_PGM R_TALA R_THD2: 5
26918: R_ICDHyr R_NH4t R_PGM R_THD2 R_TKT1: 5
26919: R_ICDHyr R_NH4t R_PGM R_THD2 R_TKT2: 5
26920: R_ICL R_MDH R_NADTRHD R_O2t R_PFK: 5
26921: R_MALS R_MDH R_NADTRHD R_O2t R_PFK: 5
26922: R_MDH R_ME1 R_ME2 R_PFK R_PGI: 5
26923: R_MDH R_ME1 R_ME2 R_PFK R_PGL: 5
26924: R_MDH R_ME1 R_ME2 R_PFK R_RPE: 5
26925: R_MDH R_ME1 R_ME2 R_PFK R_TALA: 5
26926: R_MDH R_ME1 R_ME2 R_PFK R_TKT1: 5
26927: R_MDH R_ME1 R_ME2 R_PFK R_TKT2: 5
26928: R_MDH R_ME1 R_ME2 R_PGI R_PGL: 5
26929: R_MDH R_ME1 R_ME2 R_PGI R_RPE: 5
26930: R_MDH R_ME1 R_ME2 R_PGI R_TALA: 5
26931: R_MDH R_ME1 R_ME2 R_PGI R_TKT1: 5
26932: R_MDH R_ME1 R_ME2 R_PGI R_TKT2: 5
26933: R_MDH R_ME1 R_ME2 R_PGI R_TPI: 5
26934: R_MDH R_ME1 R_ME2 R_PGL R_TPI: 5
26935: R_MDH R_ME1 R_ME2 R_RPE R_TPI: 5
26936: R_MDH R_ME1 R_ME2 R_TALA R_TPI: 5
26937: R_MDH R_ME1 R_ME2 R_TKT1 R_TPI: 5
26938: R_MDH R_ME1 R_ME2 R_TKT2 R_TPI: 5
26939: R_MDH R_NADH16 R_NH4t R_PTAr R_SUCOAS: 5
26940: R_MDH R_NADH16 R_PGL R_PGM R_SUCOAS: 5
26941: R_MDH R_NADH16 R_PGM R_RPE R_SUCOAS: 5
26942: R_MDH R_NADH16 R_PGM R_SUCOAS R_TALA: 5
26943: R_MDH R_NADH16 R_PGM R_SUCOAS R_TKT1: 5
26944: R_MDH R_NADH16 R_PGM R_SUCOAS R_TKT2: 5
26945: R_MDH R_NADH16 R_PTAr R_SUCDi R_SUCOAS: 5
26946: R_MDH R_NADTRHD R_NH4t R_O2t R_PFK: 5
26947: R_MDH R_NADTRHD R_NH4t R_O2t R_PGM: 5
26948: R_MDH R_NADTRHD R_O2t R_PFK R_PGM: 5
26949: R_MDH R_NADTRHD R_O2t R_PFK R_SUCCt3: 5
26950: R_MDH R_NADTRHD R_O2t R_PGM R_SERD_L: 5
26951: R_MDH R_NADTRHD R_O2t R_PGM R_SUCCt3: 5
26952: R_MDH R_NADTRHD R_O2t R_PGM R_SUCOAS: 5
26953: R_MDH R_O2t R_PGL R_PGM R_SUCCt3: 5
26954: R_MDH R_O2t R_PGL R_PGM R_SUCOAS: 5
26955: R_MDH R_O2t R_PGM R_RPE R_SUCCt3: 5
26956: R_MDH R_O2t R_PGM R_RPE R_SUCOAS: 5
26957: R_MDH R_O2t R_PGM R_SUCCt3 R_TALA: 5
26958: R_MDH R_O2t R_PGM R_SUCCt3 R_TKT1: 5
26959: R_MDH R_O2t R_PGM R_SUCCt3 R_TKT2: 5
26960: R_MDH R_O2t R_PGM R_SUCOAS R_TALA: 5
26961: R_MDH R_O2t R_PGM R_SUCOAS R_TKT1: 5
26962: R_MDH R_O2t R_PGM R_SUCOAS R_TKT2: 5
26963: R_ME1 R_ME2 R_O2t R_PPC R_PPCK: 5
26964: R_ME1 R_ME2 R_PFK R_PGI R_PPCK: 5
26965: R_ME1 R_ME2 R_PFK R_PGL R_PPCK: 5
26966: R_ME1 R_ME2 R_PFK R_PPCK R_RPE: 5
26967: R_ME1 R_ME2 R_PFK R_PPCK R_TALA: 5
26968: R_ME1 R_ME2 R_PFK R_PPCK R_TKT1: 5
26969: R_ME1 R_ME2 R_PFK R_PPCK R_TKT2: 5
26970: R_ME1 R_ME2 R_PGI R_PGL R_PPCK: 5
26971: R_ME1 R_ME2 R_PGI R_PPCK R_RPE: 5
26972: R_ME1 R_ME2 R_PGI R_PPCK R_TALA: 5
26973: R_ME1 R_ME2 R_PGI R_PPCK R_TKT1: 5
26974: R_ME1 R_ME2 R_PGI R_PPCK R_TKT2: 5
26975: R_ME1 R_ME2 R_PGI R_PPCK R_TPI: 5
26976: R_ME1 R_ME2 R_PGL R_PPCK R_TPI: 5
26977: R_ME1 R_ME2 R_PPC R_PPCK R_SUCDi: 5
26978: R_ME1 R_ME2 R_PPC R_PPCK R_SUCOAS: 5
26979: R_ME1 R_ME2 R_PPCK R_RPE R_TPI: 5
26980: R_ME1 R_ME2 R_PPCK R_TALA R_TPI: 5
26981: R_ME1 R_ME2 R_PPCK R_TKT1 R_TPI: 5
26982: R_ME1 R_ME2 R_PPCK R_TKT2 R_TPI: 5
26983: R_NADH16 R_NH4t R_PGI R_PGM R_SUCDi: 5
26984: R_NADH16 R_NH4t R_PGI R_PGM R_SUCOAS: 5
26985: R_NADH16 R_NH4t R_PGL R_PGM R_SUCDi: 5
26986: R_NADH16 R_NH4t R_PGL R_PGM R_SUCOAS: 5
26987: R_NADH16 R_NH4t R_PGM R_RPE R_SUCDi: 5
26988: R_NADH16 R_NH4t R_PGM R_RPE R_SUCOAS: 5
26989: R_NADH16 R_NH4t R_PGM R_SUCDi R_TALA: 5
26990: R_NADH16 R_NH4t R_PGM R_SUCDi R_TKT1: 5
26991: R_NADH16 R_NH4t R_PGM R_SUCDi R_TKT2: 5
26992: R_NADH16 R_NH4t R_PGM R_SUCOAS R_TALA: 5
26993: R_NADH16 R_NH4t R_PGM R_SUCOAS R_TKT1: 5
26994: R_NADH16 R_NH4t R_PGM R_SUCOAS R_TKT2: 5
26995: R_NH4t R_O2t R_PGM R_SERD_L R_TPI: 5
26996: R_NH4t R_PGL R_PGM R_SERD_L R_SUCOAS: 5
26997: R_NH4t R_PGM R_RPE R_SERD_L R_SUCOAS: 5
26998: R_NH4t R_PGM R_SERD_L R_SUCOAS R_TALA: 5
26999: R_NH4t R_PGM R_SERD_L R_SUCOAS R_TKT1: 5
27000: R_NH4t R_PGM R_SERD_L R_SUCOAS R_TKT2: 5
27001: R_ACALD R_ACALDt R_ACKr R_ATPS4r R_NADH16 R_THD2: 6
27003: R_ACALD R_ACALDt R_ACONTa R_CO2t R_CYTBD R_GLNabc: 6
27010: R_ACALD R_ACALDt R_ACONTa R_CO2t R_GLNabc R_H2Ot: 6
27011: R_ACALD R_ACALDt R_ACONTa R_CO2t R_GLNabc R_O2t: 6
27020: R_ACALD R_ACALDt R_ACONTa R_CYTBD R_FRD7 R_GLNabc: 6
27021: R_ACALD R_ACALDt R_ACONTa R_CYTBD R_FUM R_GLNabc: 6
27022: R_ACALD R_ACALDt R_ACONTa R_CYTBD R_GLNabc R_MDH: 6
27023: R_ACALD R_ACALDt R_ACONTa R_CYTBD R_GLNabc R_SUCCt3: 6
27050: R_ACALD R_ACALDt R_ACONTa R_FRD7 R_GLNabc R_O2t: 6
27051: R_ACALD R_ACALDt R_ACONTa R_FUM R_GLNabc R_O2t: 6
27052: R_ACALD R_ACALDt R_ACONTa R_G3PD2 R_GLNabc R_NADH16: 6
27053: R_ACALD R_ACALDt R_ACONTa R_G3PD5 R_GLNabc R_NADH16: 6
27054: R_ACALD R_ACALDt R_ACONTa R_GLNabc R_MDH R_O2t: 6
27055: R_ACALD R_ACALDt R_ACONTa R_GLNabc R_O2t R_SUCCt3: 6
27057: R_ACALD R_ACALDt R_ACONTb R_CO2t R_CYTBD R_GLNabc: 6
27064: R_ACALD R_ACALDt R_ACONTb R_CO2t R_GLNabc R_H2Ot: 6
27065: R_ACALD R_ACALDt R_ACONTb R_CO2t R_GLNabc R_O2t: 6
27074: R_ACALD R_ACALDt R_ACONTb R_CYTBD R_FRD7 R_GLNabc: 6
27075: R_ACALD R_ACALDt R_ACONTb R_CYTBD R_FUM R_GLNabc: 6
27076: R_ACALD R_ACALDt R_ACONTb R_CYTBD R_GLNabc R_MDH: 6
27077: R_ACALD R_ACALDt R_ACONTb R_CYTBD R_GLNabc R_SUCCt3: 6
27104: R_ACALD R_ACALDt R_ACONTb R_FRD7 R_GLNabc R_O2t: 6
27105: R_ACALD R_ACALDt R_ACONTb R_FUM R_GLNabc R_O2t: 6
27106: R_ACALD R_ACALDt R_ACONTb R_G3PD2 R_GLNabc R_NADH16: 6
27107: R_ACALD R_ACALDt R_ACONTb R_G3PD5 R_GLNabc R_NADH16: 6
27108: R_ACALD R_ACALDt R_ACONTb R_GLNabc R_MDH R_O2t: 6
27109: R_ACALD R_ACALDt R_ACONTb R_GLNabc R_O2t R_SUCCt3: 6
27113: R_ACALD R_ACALDt R_ACt2r R_CO2t R_GLNabc R_H2Ot: 6
27124: R_ACALD R_ACALDt R_ACt2r R_FUM R_GLNabc R_H2Ot: 6
27125: R_ACALD R_ACALDt R_ACt2r R_GLNabc R_H2Ot R_SUCDi: 6
27126: R_ACALD R_ACALDt R_AKGDH R_AKGt2r R_ATPS4r R_CYTBD: 6
27128: R_ACALD R_ACALDt R_AKGDH R_AKGt2r R_ATPS4r R_O2t: 6
27130: R_ACALD R_ACALDt R_AKGDH R_AKGt2r R_CYTBD R_H2Ot: 6
27132: R_ACALD R_ACALDt R_AKGDH R_AKGt2r R_ENO R_H2Ot: 6
27142: R_ACALD R_ACALDt R_AKGDH R_AKGt2r R_FBP R_H2Ot: 6
27143: R_ACALD R_ACALDt R_AKGDH R_AKGt2r R_H2Ot R_ICDHyr: 6
27144: R_ACALD R_ACALDt R_AKGDH R_AKGt2r R_H2Ot R_ICL: 6
27145: R_ACALD R_ACALDt R_AKGDH R_AKGt2r R_H2Ot R_MALS: 6
27146: R_ACALD R_ACALDt R_AKGDH R_AKGt2r R_H2Ot R_O2t: 6
27147: R_ACALD R_ACALDt R_AKGDH R_AKGt2r R_H2Ot R_PGI: 6
27148: R_ACALD R_ACALDt R_AKGDH R_AKGt2r R_H2Ot R_PGM: 6
27156: R_ACALD R_ACALDt R_AKGDH R_ENO R_NADH16 R_PGI: 6
27173: R_ACALD R_ACALDt R_AKGDH R_NADH16 R_PGI R_PGM: 6
27175: R_ACALD R_ACALDt R_AKGt2r R_ATPS4r R_CYTBD R_FUM: 6
27176: R_ACALD R_ACALDt R_AKGt2r R_ATPS4r R_CYTBD R_GLUt2r: 6
27177: R_ACALD R_ACALDt R_AKGt2r R_ATPS4r R_CYTBD R_MDH: 6
27178: R_ACALD R_ACALDt R_AKGt2r R_ATPS4r R_CYTBD R_SUCOAS: 6
27185: R_ACALD R_ACALDt R_AKGt2r R_ATPS4r R_FUM R_O2t: 6
27186: R_ACALD R_ACALDt R_AKGt2r R_ATPS4r R_GLUt2r R_O2t: 6
27187: R_ACALD R_ACALDt R_AKGt2r R_ATPS4r R_MDH R_O2t: 6
27188: R_ACALD R_ACALDt R_AKGt2r R_ATPS4r R_O2t R_SUCOAS: 6
27192: R_ACALD R_ACALDt R_AKGt2r R_CO2t R_GLNabc R_H2Ot: 6
27195: R_ACALD R_ACALDt R_AKGt2r R_CYTBD R_FRD7 R_NH4t: 6
27196: R_ACALD R_ACALDt R_AKGt2r R_CYTBD R_H2Ot R_SUCOAS: 6
27198: R_ACALD R_ACALDt R_AKGt2r R_ENO R_H2Ot R_SUCOAS: 6
27220: R_ACALD R_ACALDt R_AKGt2r R_FBP R_H2Ot R_SUCOAS: 6
27221: R_ACALD R_ACALDt R_AKGt2r R_FRD7 R_NH4t R_O2t: 6
27222: R_ACALD R_ACALDt R_AKGt2r R_G3PD2 R_NADH16 R_NH4t: 6
27223: R_ACALD R_ACALDt R_AKGt2r R_G3PD5 R_NADH16 R_NH4t: 6
27224: R_ACALD R_ACALDt R_AKGt2r R_H2Ot R_ICDHyr R_SUCOAS: 6
27225: R_ACALD R_ACALDt R_AKGt2r R_H2Ot R_ICL R_SUCOAS: 6
27226: R_ACALD R_ACALDt R_AKGt2r R_H2Ot R_MALS R_SUCOAS: 6
27227: R_ACALD R_ACALDt R_AKGt2r R_H2Ot R_O2t R_SUCOAS: 6
27228: R_ACALD R_ACALDt R_AKGt2r R_H2Ot R_PGI R_SUCOAS: 6
27229: R_ACALD R_ACALDt R_AKGt2r R_H2Ot R_PGM R_SUCOAS: 6
27230: R_ACALD R_ACALDt R_AKGt2r R_H2Ot R_SUCCt3 R_SUCDi: 6
27231: R_ACALD R_ACALDt R_ASPT R_ATPS4r R_CYTBD R_FUM: 6
27232: R_ACALD R_ACALDt R_ASPT R_ATPS4r R_CYTBD R_MDH: 6
27235: R_ACALD R_ACALDt R_ASPT R_ATPS4r R_FUM R_O2t: 6
27236: R_ACALD R_ACALDt R_ASPT R_ATPS4r R_MDH R_O2t: 6
27240: R_ACALD R_ACALDt R_ASPT R_CO2t R_GLNabc R_H2Ot: 6
27241: R_ACALD R_ACALDt R_ASPT R_CYTBD R_D_LACt2 R_FUM: 6
27242: R_ACALD R_ACALDt R_ASPT R_CYTBD R_D_LACt2 R_MDH: 6
27247: R_ACALD R_ACALDt R_ASPT R_CYTBD R_FUM R_H2Ot: 6
27248: R_ACALD R_ACALDt R_ASPT R_CYTBD R_FUM R_LDH_D: 6
27249: R_ACALD R_ACALDt R_ASPT R_CYTBD R_H2Ot R_MDH: 6
27250: R_ACALD R_ACALDt R_ASPT R_CYTBD R_LDH_D R_MDH: 6
27253: R_ACALD R_ACALDt R_ASPT R_D_LACt2 R_FUM R_O2t: 6
27254: R_ACALD R_ACALDt R_ASPT R_D_LACt2 R_MDH R_O2t: 6
27271: R_ACALD R_ACALDt R_ASPT R_FUM R_H2Ot R_O2t: 6
27272: R_ACALD R_ACALDt R_ASPT R_FUM R_LDH_D R_O2t: 6
27273: R_ACALD R_ACALDt R_ASPT R_H2Ot R_MDH R_O2t: 6
27274: R_ACALD R_ACALDt R_ASPT R_LDH_D R_MDH R_O2t: 6
27278: R_ACALD R_ACALDt R_ATPS4r R_CO2t R_GLNabc R_H2Ot: 6
27280: R_ACALD R_ACALDt R_ATPS4r R_CYTBD R_D_LACt2 R_FUM: 6
27281: R_ACALD R_ACALDt R_ATPS4r R_CYTBD R_D_LACt2 R_H2Ot: 6
27282: R_ACALD R_ACALDt R_ATPS4r R_CYTBD R_D_LACt2 R_MDH: 6
27283: R_ACALD R_ACALDt R_ATPS4r R_CYTBD R_D_LACt2 R_PPS: 6
27297: R_ACALD R_ACALDt R_ATPS4r R_CYTBD R_FUM R_LDH_D: 6
27298: R_ACALD R_ACALDt R_ATPS4r R_CYTBD R_FUM R_NADH16: 6
27299: R_ACALD R_ACALDt R_ATPS4r R_CYTBD R_GLUt2r R_NADH16: 6
27300: R_ACALD R_ACALDt R_ATPS4r R_CYTBD R_H2Ot R_LDH_D: 6
27301: R_ACALD R_ACALDt R_ATPS4r R_CYTBD R_H2Ot R_NADH16: 6
27302: R_ACALD R_ACALDt R_ATPS4r R_CYTBD R_LDH_D R_MDH: 6
27303: R_ACALD R_ACALDt R_ATPS4r R_CYTBD R_LDH_D R_PPS: 6
27304: R_ACALD R_ACALDt R_ATPS4r R_CYTBD R_MDH R_NADH16: 6
27311: R_ACALD R_ACALDt R_ATPS4r R_D_LACt2 R_FUM R_O2t: 6
27312: R_ACALD R_ACALDt R_ATPS4r R_D_LACt2 R_H2Ot R_O2t: 6
27313: R_ACALD R_ACALDt R_ATPS4r R_D_LACt2 R_MDH R_O2t: 6
27314: R_ACALD R_ACALDt R_ATPS4r R_D_LACt2 R_NADH16 R_THD2: 6
27315: R_ACALD R_ACALDt R_ATPS4r R_D_LACt2 R_O2t R_PPS: 6
27316: R_ACALD R_ACALDt R_ATPS4r R_ENO R_NADH16 R_THD2: 6
27363: R_ACALD R_ACALDt R_ATPS4r R_FUM R_GLNabc R_H2Ot: 6
27364: R_ACALD R_ACALDt R_ATPS4r R_FUM R_LDH_D R_O2t: 6
27365: R_ACALD R_ACALDt R_ATPS4r R_FUM R_NADH16 R_O2t: 6
27366: R_ACALD R_ACALDt R_ATPS4r R_GAPD R_NADH16 R_THD2: 6
27367: R_ACALD R_ACALDt R_ATPS4r R_GLCpts R_NADH16 R_THD2: 6
27368: R_ACALD R_ACALDt R_ATPS4r R_GLNabc R_H2Ot R_MDH: 6
27369: R_ACALD R_ACALDt R_ATPS4r R_GLUt2r R_NADH16 R_O2t: 6
27370: R_ACALD R_ACALDt R_ATPS4r R_H2Ot R_LDH_D R_O2t: 6
27371: R_ACALD R_ACALDt R_ATPS4r R_H2Ot R_NADH16 R_O2t: 6
27372: R_ACALD R_ACALDt R_ATPS4r R_LDH_D R_MDH R_O2t: 6
27373: R_ACALD R_ACALDt R_ATPS4r R_LDH_D R_NADH16 R_THD2: 6
27374: R_ACALD R_ACALDt R_ATPS4r R_LDH_D R_O2t R_PPS: 6
27375: R_ACALD R_ACALDt R_ATPS4r R_MDH R_NADH16 R_O2t: 6
27376: R_ACALD R_ACALDt R_ATPS4r R_MDH R_NADH16 R_THD2: 6
27377: R_ACALD R_ACALDt R_ATPS4r R_NADH16 R_PGK R_THD2: 6
27378: R_ACALD R_ACALDt R_ATPS4r R_NADH16 R_PGM R_THD2: 6
27379: R_ACALD R_ACALDt R_ATPS4r R_NADH16 R_PPC R_THD2: 6
27380: R_ACALD R_ACALDt R_ATPS4r R_NADH16 R_PTAr R_THD2: 6
27382: R_ACALD R_ACALDt R_CO2t R_CS R_CYTBD R_GLNabc: 6
27389: R_ACALD R_ACALDt R_CO2t R_CS R_GLNabc R_H2Ot: 6
27390: R_ACALD R_ACALDt R_CO2t R_CS R_GLNabc R_O2t: 6
27399: R_ACALD R_ACALDt R_CO2t R_CYTBD R_GLNabc R_ICDHyr: 6
27400: R_ACALD R_ACALDt R_CO2t R_CYTBD R_GLNabc R_NH4t: 6
27401: R_ACALD R_ACALDt R_CO2t R_CYTBD R_GLUDy R_GLUSy: 6
27402: R_ACALD R_ACALDt R_CO2t R_CYTBD R_GLYATi R_NH4t: 6
27403: R_ACALD R_ACALDt R_CO2t R_CYTBD R_ME2 R_THD2: 6
27404: R_ACALD R_ACALDt R_CO2t R_CYTBD R_NH4t R_RPE: 6
27405: R_ACALD R_ACALDt R_CO2t R_CYTBD R_NH4t R_THRD: 6
27406: R_ACALD R_ACALDt R_CO2t R_CYTBD R_NH4t R_TKT2: 6
27407: R_ACALD R_ACALDt R_CO2t R_D_LACt2 R_NADH16 R_THD2: 6
27457: R_ACALD R_ACALDt R_CO2t R_FUM R_GLNabc R_H2Ot: 6
27458: R_ACALD R_ACALDt R_CO2t R_GLNabc R_H2Ot R_MDH: 6
27459: R_ACALD R_ACALDt R_CO2t R_GLNabc R_H2Ot R_NADH16: 6
27460: R_ACALD R_ACALDt R_CO2t R_GLNabc R_H2Ot R_SUCCt3: 6
27461: R_ACALD R_ACALDt R_CO2t R_GLNabc R_ICDHyr R_O2t: 6
27462: R_ACALD R_ACALDt R_CO2t R_GLNabc R_NH4t R_O2t: 6
27463: R_ACALD R_ACALDt R_CO2t R_GLUDy R_GLUSy R_O2t: 6
27464: R_ACALD R_ACALDt R_CO2t R_GLYATi R_NH4t R_O2t: 6
27465: R_ACALD R_ACALDt R_CO2t R_LDH_D R_NADH16 R_THD2: 6
27466: R_ACALD R_ACALDt R_CO2t R_MDH R_NADH16 R_THD2: 6
27467: R_ACALD R_ACALDt R_CO2t R_ME2 R_O2t R_THD2: 6
27468: R_ACALD R_ACALDt R_CO2t R_NH4t R_O2t R_RPE: 6
27469: R_ACALD R_ACALDt R_CO2t R_NH4t R_O2t R_THRD: 6
27470: R_ACALD R_ACALDt R_CO2t R_NH4t R_O2t R_TKT2: 6
27479: R_ACALD R_ACALDt R_CS R_CYTBD R_FRD7 R_GLNabc: 6
27480: R_ACALD R_ACALDt R_CS R_CYTBD R_FUM R_GLNabc: 6
27481: R_ACALD R_ACALDt R_CS R_CYTBD R_GLNabc R_MDH: 6
27482: R_ACALD R_ACALDt R_CS R_CYTBD R_GLNabc R_SUCCt3: 6
27509: R_ACALD R_ACALDt R_CS R_FRD7 R_GLNabc R_O2t: 6
27510: R_ACALD R_ACALDt R_CS R_FUM R_GLNabc R_O2t: 6
27511: R_ACALD R_ACALDt R_CS R_G3PD2 R_GLNabc R_NADH16: 6
27512: R_ACALD R_ACALDt R_CS R_G3PD5 R_GLNabc R_NADH16: 6
27513: R_ACALD R_ACALDt R_CS R_GLNabc R_MDH R_O2t: 6
27514: R_ACALD R_ACALDt R_CS R_GLNabc R_O2t R_SUCCt3: 6
27522: R_ACALD R_ACALDt R_CYTBD R_D_LACt2 R_FUM R_GLUDy: 6
27523: R_ACALD R_ACALDt R_CYTBD R_D_LACt2 R_FUM R_H2Ot: 6
27524: R_ACALD R_ACALDt R_CYTBD R_D_LACt2 R_FUM R_THD2: 6
27525: R_ACALD R_ACALDt R_CYTBD R_D_LACt2 R_GLUDy R_MDH: 6
27526: R_ACALD R_ACALDt R_CYTBD R_D_LACt2 R_GLUN R_H2Ot: 6
27527: R_ACALD R_ACALDt R_CYTBD R_D_LACt2 R_GLUt2r R_H2Ot: 6
27528: R_ACALD R_ACALDt R_CYTBD R_D_LACt2 R_H2Ot R_MDH: 6
27529: R_ACALD R_ACALDt R_CYTBD R_D_LACt2 R_H2Ot R_PPS: 6
27530: R_ACALD R_ACALDt R_CYTBD R_D_LACt2 R_PPS R_THD2: 6
27531: R_ACALD R_ACALDt R_CYTBD R_D_LACt2 R_PPS R_TKT2: 6
27610: R_ACALD R_ACALDt R_CYTBD R_FRD7 R_GLNabc R_ICDHyr: 6
27611: R_ACALD R_ACALDt R_CYTBD R_FRD7 R_GLNabc R_NH4t: 6
27612: R_ACALD R_ACALDt R_CYTBD R_FRD7 R_GLNabc R_TKT2: 6
27613: R_ACALD R_ACALDt R_CYTBD R_FRD7 R_GLUDy R_GLUSy: 6
27614: R_ACALD R_ACALDt R_CYTBD R_FRD7 R_GLYATi R_TKT2: 6
27615: R_ACALD R_ACALDt R_CYTBD R_FRD7 R_ME2 R_THD2: 6
27616: R_ACALD R_ACALDt R_CYTBD R_FRD7 R_NH4t R_TKT2: 6
27617: R_ACALD R_ACALDt R_CYTBD R_FRD7 R_THRD R_TKT2: 6
27618: R_ACALD R_ACALDt R_CYTBD R_FUM R_GLNabc R_ICDHyr: 6
27619: R_ACALD R_ACALDt R_CYTBD R_FUM R_GLNabc R_NH4t: 6
27620: R_ACALD R_ACALDt R_CYTBD R_FUM R_GLUDy R_GLUSy: 6
27621: R_ACALD R_ACALDt R_CYTBD R_FUM R_GLUDy R_LDH_D: 6
27622: R_ACALD R_ACALDt R_CYTBD R_FUM R_H2Ot R_LDH_D: 6
27623: R_ACALD R_ACALDt R_CYTBD R_FUM R_LDH_D R_THD2: 6
27624: R_ACALD R_ACALDt R_CYTBD R_FUM R_ME2 R_THD2: 6
27625: R_ACALD R_ACALDt R_CYTBD R_GLNabc R_ICDHyr R_MDH: 6
27626: R_ACALD R_ACALDt R_CYTBD R_GLNabc R_ICDHyr R_SUCCt3: 6
27627: R_ACALD R_ACALDt R_CYTBD R_GLNabc R_MDH R_NH4t: 6
27628: R_ACALD R_ACALDt R_CYTBD R_GLNabc R_NH4t R_SUCCt3: 6
27629: R_ACALD R_ACALDt R_CYTBD R_GLNabc R_SUCCt3 R_TKT2: 6
27630: R_ACALD R_ACALDt R_CYTBD R_GLUDy R_GLUSy R_MDH: 6
27631: R_ACALD R_ACALDt R_CYTBD R_GLUDy R_GLUSy R_SUCCt3: 6
27632: R_ACALD R_ACALDt R_CYTBD R_GLUDy R_LDH_D R_MDH: 6
27633: R_ACALD R_ACALDt R_CYTBD R_GLUN R_H2Ot R_LDH_D: 6
27634: R_ACALD R_ACALDt R_CYTBD R_GLUt2r R_H2Ot R_LDH_D: 6
27635: R_ACALD R_ACALDt R_CYTBD R_GLYATi R_SUCCt3 R_TKT2: 6
27636: R_ACALD R_ACALDt R_CYTBD R_H2Ot R_LDH_D R_MDH: 6
27637: R_ACALD R_ACALDt R_CYTBD R_H2Ot R_LDH_D R_PPS: 6
27638: R_ACALD R_ACALDt R_CYTBD R_LDH_D R_PPS R_THD2: 6
27639: R_ACALD R_ACALDt R_CYTBD R_LDH_D R_PPS R_TKT2: 6
27640: R_ACALD R_ACALDt R_CYTBD R_ME2 R_SUCCt3 R_THD2: 6
27641: R_ACALD R_ACALDt R_CYTBD R_NH4t R_SUCCt3 R_TKT2: 6
27642: R_ACALD R_ACALDt R_CYTBD R_SUCCt3 R_THRD R_TKT2: 6
27668: R_ACALD R_ACALDt R_D_LACt2 R_FUM R_GLUDy R_O2t: 6
27669: R_ACALD R_ACALDt R_D_LACt2 R_FUM R_H2Ot R_O2t: 6
27670: R_ACALD R_ACALDt R_D_LACt2 R_FUM R_O2t R_THD2: 6
27671: R_ACALD R_ACALDt R_D_LACt2 R_GLUDy R_MDH R_O2t: 6
27672: R_ACALD R_ACALDt R_D_LACt2 R_GLUN R_H2Ot R_O2t: 6
27673: R_ACALD R_ACALDt R_D_LACt2 R_GLUt2r R_H2Ot R_O2t: 6
27674: R_ACALD R_ACALDt R_D_LACt2 R_H2Ot R_MDH R_O2t: 6
27675: R_ACALD R_ACALDt R_D_LACt2 R_H2Ot R_O2t R_PPS: 6
27676: R_ACALD R_ACALDt R_D_LACt2 R_NADH16 R_PPS R_THD2: 6
27677: R_ACALD R_ACALDt R_D_LACt2 R_O2t R_PPS R_THD2: 6
27678: R_ACALD R_ACALDt R_D_LACt2 R_O2t R_PPS R_TKT2: 6
27681: R_ACALD R_ACALDt R_ENO R_MDH R_NADH16 R_THD2: 6
27682: R_ACALD R_ACALDt R_ENO R_NADH16 R_PGI R_SUCOAS: 6
27683: R_ACALD R_ACALDt R_ENO R_NADH16 R_PPC R_THD2: 6
27684: R_ACALD R_ACALDt R_ENO R_NADH16 R_PPS R_THD2: 6
27985: R_ACALD R_ACALDt R_FBA R_MDH R_NADH16 R_THD2: 6
27986: R_ACALD R_ACALDt R_FBA R_NADH16 R_PPC R_THD2: 6
27987: R_ACALD R_ACALDt R_FBA R_NADH16 R_PPS R_THD2: 6
27988: R_ACALD R_ACALDt R_FBP R_MDH R_NADH16 R_THD2: 6
27989: R_ACALD R_ACALDt R_FBP R_NADH16 R_PPC R_THD2: 6
27990: R_ACALD R_ACALDt R_FORti R_G3PD2 R_GLNabc R_NADH16: 6
27991: R_ACALD R_ACALDt R_FORti R_G3PD2 R_NADH16 R_PDH: 6
27992: R_ACALD R_ACALDt R_FORti R_G3PD2 R_NADH16 R_TKT2: 6
27993: R_ACALD R_ACALDt R_FORti R_G3PD5 R_GLNabc R_NADH16: 6
27994: R_ACALD R_ACALDt R_FORti R_G3PD5 R_NADH16 R_PDH: 6
27995: R_ACALD R_ACALDt R_FORti R_G3PD5 R_NADH16 R_TKT2: 6
27996: R_ACALD R_ACALDt R_FRD7 R_GLNabc R_ICDHyr R_O2t: 6
27997: R_ACALD R_ACALDt R_FRD7 R_GLNabc R_NH4t R_O2t: 6
27998: R_ACALD R_ACALDt R_FRD7 R_GLNabc R_O2t R_TKT2: 6
27999: R_ACALD R_ACALDt R_FRD7 R_GLUDy R_GLUSy R_O2t: 6
28000: R_ACALD R_ACALDt R_FRD7 R_GLYATi R_O2t R_TKT2: 6
28001: R_ACALD R_ACALDt R_FRD7 R_ME2 R_O2t R_THD2: 6
28002: R_ACALD R_ACALDt R_FRD7 R_NH4t R_O2t R_TKT2: 6
28003: R_ACALD R_ACALDt R_FRD7 R_O2t R_THRD R_TKT2: 6
28004: R_ACALD R_ACALDt R_FUM R_GLNabc R_H2Ot R_NADH16: 6
28005: R_ACALD R_ACALDt R_FUM R_GLNabc R_H2Ot R_PPS: 6
28006: R_ACALD R_ACALDt R_FUM R_GLNabc R_H2Ot R_SERD_L: 6
28007: R_ACALD R_ACALDt R_FUM R_GLNabc R_ICDHyr R_O2t: 6
28008: R_ACALD R_ACALDt R_FUM R_GLNabc R_NH4t R_O2t: 6
28009: R_ACALD R_ACALDt R_FUM R_GLUDy R_GLUSy R_O2t: 6
28010: R_ACALD R_ACALDt R_FUM R_GLUDy R_LDH_D R_O2t: 6
28011: R_ACALD R_ACALDt R_FUM R_H2Ot R_LDH_D R_O2t: 6
28012: R_ACALD R_ACALDt R_FUM R_LDH_D R_O2t R_THD2: 6
28013: R_ACALD R_ACALDt R_FUM R_MDH R_NADH16 R_THD2: 6
28014: R_ACALD R_ACALDt R_FUM R_ME2 R_O2t R_THD2: 6
28015: R_ACALD R_ACALDt R_G3PD2 R_GLNabc R_ICDHyr R_NADH16: 6
28016: R_ACALD R_ACALDt R_G3PD2 R_GLNabc R_NADH16 R_NH4t: 6
28017: R_ACALD R_ACALDt R_G3PD2 R_GLNabc R_NADH16 R_PFL: 6
28018: R_ACALD R_ACALDt R_G3PD2 R_GLNabc R_NADH16 R_TKT2: 6
28019: R_ACALD R_ACALDt R_G3PD2 R_GLUDy R_GLUSy R_NADH16: 6
28020: R_ACALD R_ACALDt R_G3PD2 R_GLYATi R_NADH16 R_TKT2: 6
28021: R_ACALD R_ACALDt R_G3PD2 R_MDH R_NADH16 R_THD2: 6
28022: R_ACALD R_ACALDt R_G3PD2 R_NADH16 R_NH4t R_TKT2: 6
28023: R_ACALD R_ACALDt R_G3PD2 R_NADH16 R_PDH R_PFL: 6
28024: R_ACALD R_ACALDt R_G3PD2 R_NADH16 R_PFL R_RPE: 6
28025: R_ACALD R_ACALDt R_G3PD2 R_NADH16 R_PFL R_TKT2: 6
28026: R_ACALD R_ACALDt R_G3PD2 R_NADH16 R_THRD R_TKT2: 6
28027: R_ACALD R_ACALDt R_G3PD5 R_GLNabc R_ICDHyr R_NADH16: 6
28028: R_ACALD R_ACALDt R_G3PD5 R_GLNabc R_NADH16 R_NH4t: 6
28029: R_ACALD R_ACALDt R_G3PD5 R_GLNabc R_NADH16 R_PFL: 6
28030: R_ACALD R_ACALDt R_G3PD5 R_GLNabc R_NADH16 R_TKT2: 6
28031: R_ACALD R_ACALDt R_G3PD5 R_GLUDy R_GLUSy R_NADH16: 6
28032: R_ACALD R_ACALDt R_G3PD5 R_GLYATi R_NADH16 R_TKT2: 6
28033: R_ACALD R_ACALDt R_G3PD5 R_MDH R_NADH16 R_THD2: 6
28034: R_ACALD R_ACALDt R_G3PD5 R_NADH16 R_NH4t R_TKT2: 6
28035: R_ACALD R_ACALDt R_G3PD5 R_NADH16 R_PDH R_PFL: 6
28036: R_ACALD R_ACALDt R_G3PD5 R_NADH16 R_PFL R_RPE: 6
28037: R_ACALD R_ACALDt R_G3PD5 R_NADH16 R_PFL R_TKT2: 6
28038: R_ACALD R_ACALDt R_G3PD5 R_NADH16 R_THRD R_TKT2: 6
28039: R_ACALD R_ACALDt R_GAPD R_MDH R_NADH16 R_THD2: 6
28040: R_ACALD R_ACALDt R_GAPD R_NADH16 R_PPC R_THD2: 6
28041: R_ACALD R_ACALDt R_GAPD R_NADH16 R_PPS R_THD2: 6
28042: R_ACALD R_ACALDt R_GLCpts R_NADH16 R_NH4t R_THD2: 6
28043: R_ACALD R_ACALDt R_GLNabc R_H2Ot R_MDH R_PPS: 6
28044: R_ACALD R_ACALDt R_GLNabc R_H2Ot R_PPCK R_PPS: 6
28045: R_ACALD R_ACALDt R_GLNabc R_H2Ot R_SUCCt3 R_SUCDi: 6
28046: R_ACALD R_ACALDt R_GLNabc R_ICDHyr R_MDH R_O2t: 6
28047: R_ACALD R_ACALDt R_GLNabc R_ICDHyr R_O2t R_SUCCt3: 6
28048: R_ACALD R_ACALDt R_GLNabc R_MDH R_NH4t R_O2t: 6
28049: R_ACALD R_ACALDt R_GLNabc R_NH4t R_O2t R_SUCCt3: 6
28050: R_ACALD R_ACALDt R_GLNabc R_O2t R_SUCCt3 R_TKT2: 6
28051: R_ACALD R_ACALDt R_GLUDy R_GLUSy R_MDH R_O2t: 6
28052: R_ACALD R_ACALDt R_GLUDy R_GLUSy R_O2t R_SUCCt3: 6
28053: R_ACALD R_ACALDt R_GLUDy R_LDH_D R_MDH R_O2t: 6
28054: R_ACALD R_ACALDt R_GLUN R_H2Ot R_LDH_D R_O2t: 6
28055: R_ACALD R_ACALDt R_GLUt2r R_H2Ot R_LDH_D R_O2t: 6
28056: R_ACALD R_ACALDt R_GLYATi R_O2t R_SUCCt3 R_TKT2: 6
28057: R_ACALD R_ACALDt R_H2Ot R_LDH_D R_MDH R_O2t: 6
28058: R_ACALD R_ACALDt R_H2Ot R_LDH_D R_O2t R_PPS: 6
28059: R_ACALD R_ACALDt R_ICDHyr R_NADH16 R_PPC R_THD2: 6
28060: R_ACALD R_ACALDt R_ICL R_MDH R_NADH16 R_THD2: 6
28061: R_ACALD R_ACALDt R_ICL R_NADH16 R_PPC R_THD2: 6
28062: R_ACALD R_ACALDt R_LDH_D R_NADH16 R_PPS R_THD2: 6
28063: R_ACALD R_ACALDt R_LDH_D R_O2t R_PPS R_THD2: 6
28064: R_ACALD R_ACALDt R_LDH_D R_O2t R_PPS R_TKT2: 6
28065: R_ACALD R_ACALDt R_MALS R_MDH R_NADH16 R_THD2: 6
28066: R_ACALD R_ACALDt R_MALS R_NADH16 R_PPC R_THD2: 6
28067: R_ACALD R_ACALDt R_MDH R_NADH16 R_NH4t R_THD2: 6
28068: R_ACALD R_ACALDt R_MDH R_NADH16 R_PGI R_THD2: 6
28069: R_ACALD R_ACALDt R_MDH R_NADH16 R_PGK R_THD2: 6
28070: R_ACALD R_ACALDt R_MDH R_NADH16 R_PGM R_THD2: 6
28071: R_ACALD R_ACALDt R_MDH R_NADH16 R_PPS R_THD2: 6
28072: R_ACALD R_ACALDt R_MDH R_NADH16 R_SUCDi R_THD2: 6
28073: R_ACALD R_ACALDt R_MDH R_NADH16 R_THD2 R_TPI: 6
28074: R_ACALD R_ACALDt R_ME2 R_O2t R_SUCCt3 R_THD2: 6
28075: R_ACALD R_ACALDt R_NADH16 R_NH4t R_PPC R_THD2: 6
28076: R_ACALD R_ACALDt R_NADH16 R_PGI R_PGM R_SUCOAS: 6
28077: R_ACALD R_ACALDt R_NADH16 R_PGI R_PPC R_THD2: 6
28078: R_ACALD R_ACALDt R_NADH16 R_PGK R_PPC R_THD2: 6
28079: R_ACALD R_ACALDt R_NADH16 R_PGK R_PPS R_THD2: 6
28080: R_ACALD R_ACALDt R_NADH16 R_PGM R_PPC R_THD2: 6
28081: R_ACALD R_ACALDt R_NADH16 R_PGM R_PPS R_THD2: 6
28082: R_ACALD R_ACALDt R_NADH16 R_PPC R_THD2 R_TPI: 6
28083: R_ACALD R_ACALDt R_NADH16 R_PPS R_THD2 R_TPI: 6
28084: R_ACALD R_ACALDt R_NH4t R_O2t R_SUCCt3 R_TKT2: 6
28085: R_ACALD R_ACALDt R_O2t R_SUCCt3 R_THRD R_TKT2: 6
28121: R_ACALD R_ACKr R_AKGDH R_G6PDH2r R_H2Ot R_PDH: 6
28122: R_ACALD R_ACKr R_AKGDH R_GND R_H2Ot R_PDH: 6
28123: R_ACALD R_ACKr R_AKGDH R_H2Ot R_PDH R_PGL: 6
28124: R_ACALD R_ACKr R_AKGDH R_H2Ot R_PDH R_RPE: 6
28125: R_ACALD R_ACKr R_AKGDH R_H2Ot R_PDH R_TALA: 6
28126: R_ACALD R_ACKr R_AKGDH R_H2Ot R_PDH R_TKT1: 6
28127: R_ACALD R_ACKr R_AKGDH R_H2Ot R_PDH R_TKT2: 6
28138: R_ACALD R_ACKr R_ALCD2x R_FORti R_GLNabc R_H2Ot: 6
28139: R_ACALD R_ACKr R_ALCD2x R_GLNabc R_H2Ot R_PFL: 6
28141: R_ACALD R_ACKr R_ASNN R_GLUN R_GLUSy R_GLUt2r: 6
28143: R_ACALD R_ACKr R_ASNS1 R_GLUN R_GLUSy R_GLUt2r: 6
28146: R_ACALD R_ACKr R_ASPT R_ATPS4r R_GLNabc R_PPCK: 6
28147: R_ACALD R_ACKr R_ASPT R_ATPS4r R_GLUDy R_GLUt2r: 6
28148: R_ACALD R_ACKr R_ASPT R_ATPS4r R_GLUDy R_PPCK: 6
28153: R_ACALD R_ACKr R_ATPS4r R_FORti R_SUCCt2_2 R_THD2: 6
28154: R_ACALD R_ACKr R_ATPS4r R_GLUN R_GLUSy R_GLUt2r: 6
28179: R_ACALD R_ACKr R_ETOHt2r R_FORti R_GLNabc R_H2Ot: 6
28180: R_ACALD R_ACKr R_ETOHt2r R_GLNabc R_H2Ot R_PFL: 6
28202: R_ACALD R_ACKr R_G6PDH2r R_H2Ot R_PDH R_SUCOAS: 6
28203: R_ACALD R_ACKr R_GND R_H2Ot R_PDH R_SUCOAS: 6
28204: R_ACALD R_ACKr R_H2Ot R_PDH R_PGL R_SUCOAS: 6
28205: R_ACALD R_ACKr R_H2Ot R_PDH R_RPE R_SUCOAS: 6
28206: R_ACALD R_ACKr R_H2Ot R_PDH R_SUCOAS R_TALA: 6
28207: R_ACALD R_ACKr R_H2Ot R_PDH R_SUCOAS R_TKT1: 6
28208: R_ACALD R_ACKr R_H2Ot R_PDH R_SUCOAS R_TKT2: 6
28209: R_ACALD R_ACKr R_ME1 R_ME2 R_PYK R_SERD_L: 6
28211: R_ACALD R_ACONTa R_AKGDH R_AKGt2r R_CYTBD R_GLNabc: 6
28215: R_ACALD R_ACONTa R_AKGDH R_AKGt2r R_GLNabc R_O2t: 6
28263: R_ACALD R_ACONTa R_AKGDH R_FORti R_ICDHyr R_PDH: 6
28264: R_ACALD R_ACONTa R_AKGDH R_G6PDH2r R_H2Ot R_NH4t: 6
28265: R_ACALD R_ACONTa R_AKGDH R_GND R_H2Ot R_NH4t: 6
28266: R_ACALD R_ACONTa R_AKGDH R_H2Ot R_NH4t R_PGL: 6
28267: R_ACALD R_ACONTa R_AKGDH R_H2Ot R_NH4t R_RPE: 6
28268: R_ACALD R_ACONTa R_AKGDH R_H2Ot R_NH4t R_TALA: 6
28269: R_ACALD R_ACONTa R_AKGDH R_H2Ot R_NH4t R_TKT1: 6
28270: R_ACALD R_ACONTa R_AKGDH R_H2Ot R_NH4t R_TKT2: 6
28271: R_ACALD R_ACONTa R_AKGDH R_ICDHyr R_PDH R_PFL: 6
28272: R_ACALD R_ACONTa R_AKGDH R_NH4t R_PFK R_PPS: 6
28275: R_ACALD R_ACONTa R_AKGt2r R_CO2t R_FUM R_GLNabc: 6
28276: R_ACALD R_ACONTa R_AKGt2r R_CO2t R_GLNabc R_MDH: 6
28278: R_ACALD R_ACONTa R_AKGt2r R_CYTBD R_GLNabc R_SUCOAS: 6
28286: R_ACALD R_ACONTa R_AKGt2r R_GLNabc R_O2t R_SUCOAS: 6
28288: R_ACALD R_ACONTa R_ASPT R_NH4t R_PFK R_PPS: 6
28292: R_ACALD R_ACONTa R_ATPS4r R_D_LACt2 R_NH4t R_PYRt2r: 6
28300: R_ACALD R_ACONTa R_ATPS4r R_LDH_D R_NH4t R_PYRt2r: 6
28323: R_ACALD R_ACONTa R_CO2t R_FORti R_FRD7 R_H2Ot: 6
28324: R_ACALD R_ACONTa R_CO2t R_FORti R_H2Ot R_PDH: 6
28325: R_ACALD R_ACONTa R_CO2t R_FRD7 R_H2Ot R_PFL: 6
28326: R_ACALD R_ACONTa R_CO2t R_H2Ot R_PDH R_PFL: 6
28330: R_ACALD R_ACONTa R_CYTBD R_D_LACt2 R_H2Ot R_PYRt2r: 6
28353: R_ACALD R_ACONTa R_CYTBD R_GLNabc R_NADTRHD R_PGI: 6
28354: R_ACALD R_ACONTa R_CYTBD R_H2Ot R_LDH_D R_PYRt2r: 6
28386: R_ACALD R_ACONTa R_D_LACt2 R_G6PDH2r R_NH4t R_PYRt2r: 6
28387: R_ACALD R_ACONTa R_D_LACt2 R_GND R_NH4t R_PYRt2r: 6
28388: R_ACALD R_ACONTa R_D_LACt2 R_H2Ot R_O2t R_PYRt2r: 6
28389: R_ACALD R_ACONTa R_D_LACt2 R_NH4t R_PGI R_PYRt2r: 6
28390: R_ACALD R_ACONTa R_D_LACt2 R_NH4t R_PGL R_PYRt2r: 6
28391: R_ACALD R_ACONTa R_D_LACt2 R_NH4t R_PYRt2r R_RPE: 6
28392: R_ACALD R_ACONTa R_D_LACt2 R_NH4t R_PYRt2r R_TALA: 6
28393: R_ACALD R_ACONTa R_D_LACt2 R_NH4t R_PYRt2r R_TKT1: 6
28394: R_ACALD R_ACONTa R_D_LACt2 R_NH4t R_PYRt2r R_TKT2: 6
28416: R_ACALD R_ACONTa R_ENO R_G6PDH2r R_NH4t R_PYRt2r: 6
28417: R_ACALD R_ACONTa R_ENO R_GND R_NH4t R_PYRt2r: 6
28418: R_ACALD R_ACONTa R_ENO R_NH4t R_PGL R_PYRt2r: 6
28419: R_ACALD R_ACONTa R_ENO R_NH4t R_PYRt2r R_RPE: 6
28420: R_ACALD R_ACONTa R_ENO R_NH4t R_PYRt2r R_TALA: 6
28421: R_ACALD R_ACONTa R_ENO R_NH4t R_PYRt2r R_TKT1: 6
28422: R_ACALD R_ACONTa R_ENO R_NH4t R_PYRt2r R_TKT2: 6
28687: R_ACALD R_ACONTa R_FORti R_ICDHyr R_PDH R_SUCOAS: 6
28688: R_ACALD R_ACONTa R_G6PDH2r R_H2Ot R_NH4t R_SUCOAS: 6
28689: R_ACALD R_ACONTa R_G6PDH2r R_LDH_D R_NH4t R_PYRt2r: 6
28690: R_ACALD R_ACONTa R_G6PDH2r R_NH4t R_PGM R_PYRt2r: 6
28691: R_ACALD R_ACONTa R_GLNabc R_NADTRHD R_O2t R_PGI: 6
28692: R_ACALD R_ACONTa R_GND R_H2Ot R_NH4t R_SUCOAS: 6
28693: R_ACALD R_ACONTa R_GND R_LDH_D R_NH4t R_PYRt2r: 6
28694: R_ACALD R_ACONTa R_GND R_NH4t R_PGM R_PYRt2r: 6
28695: R_ACALD R_ACONTa R_H2Ot R_LDH_D R_O2t R_PYRt2r: 6
28696: R_ACALD R_ACONTa R_H2Ot R_NH4t R_PGL R_SUCOAS: 6
28697: R_ACALD R_ACONTa R_H2Ot R_NH4t R_RPE R_SUCOAS: 6
28698: R_ACALD R_ACONTa R_H2Ot R_NH4t R_SUCOAS R_TALA: 6
28699: R_ACALD R_ACONTa R_H2Ot R_NH4t R_SUCOAS R_TKT1: 6
28700: R_ACALD R_ACONTa R_H2Ot R_NH4t R_SUCOAS R_TKT2: 6
28701: R_ACALD R_ACONTa R_ICDHyr R_PDH R_PFL R_SUCOAS: 6
28702: R_ACALD R_ACONTa R_LDH_D R_NH4t R_PGI R_PYRt2r: 6
28703: R_ACALD R_ACONTa R_LDH_D R_NH4t R_PGL R_PYRt2r: 6
28704: R_ACALD R_ACONTa R_LDH_D R_NH4t R_PYRt2r R_RPE: 6
28705: R_ACALD R_ACONTa R_LDH_D R_NH4t R_PYRt2r R_TALA: 6
28706: R_ACALD R_ACONTa R_LDH_D R_NH4t R_PYRt2r R_TKT1: 6
28707: R_ACALD R_ACONTa R_LDH_D R_NH4t R_PYRt2r R_TKT2: 6
28708: R_ACALD R_ACONTa R_NH4t R_PFK R_PPS R_SUCOAS: 6
28709: R_ACALD R_ACONTa R_NH4t R_PGL R_PGM R_PYRt2r: 6
28710: R_ACALD R_ACONTa R_NH4t R_PGM R_PYRt2r R_RPE: 6
28711: R_ACALD R_ACONTa R_NH4t R_PGM R_PYRt2r R_TALA: 6
28712: R_ACALD R_ACONTa R_NH4t R_PGM R_PYRt2r R_TKT1: 6
28713: R_ACALD R_ACONTa R_NH4t R_PGM R_PYRt2r R_TKT2: 6
28715: R_ACALD R_ACONTb R_AKGDH R_AKGt2r R_CYTBD R_GLNabc: 6
28719: R_ACALD R_ACONTb R_AKGDH R_AKGt2r R_GLNabc R_O2t: 6
28767: R_ACALD R_ACONTb R_AKGDH R_FORti R_ICDHyr R_PDH: 6
28768: R_ACALD R_ACONTb R_AKGDH R_G6PDH2r R_H2Ot R_NH4t: 6
28769: R_ACALD R_ACONTb R_AKGDH R_GND R_H2Ot R_NH4t: 6
28770: R_ACALD R_ACONTb R_AKGDH R_H2Ot R_NH4t R_PGL: 6
28771: R_ACALD R_ACONTb R_AKGDH R_H2Ot R_NH4t R_RPE: 6
28772: R_ACALD R_ACONTb R_AKGDH R_H2Ot R_NH4t R_TALA: 6
28773: R_ACALD R_ACONTb R_AKGDH R_H2Ot R_NH4t R_TKT1: 6
28774: R_ACALD R_ACONTb R_AKGDH R_H2Ot R_NH4t R_TKT2: 6
28775: R_ACALD R_ACONTb R_AKGDH R_ICDHyr R_PDH R_PFL: 6
28776: R_ACALD R_ACONTb R_AKGDH R_NH4t R_PFK R_PPS: 6
28779: R_ACALD R_ACONTb R_AKGt2r R_CO2t R_FUM R_GLNabc: 6
28780: R_ACALD R_ACONTb R_AKGt2r R_CO2t R_GLNabc R_MDH: 6
28782: R_ACALD R_ACONTb R_AKGt2r R_CYTBD R_GLNabc R_SUCOAS: 6
28790: R_ACALD R_ACONTb R_AKGt2r R_GLNabc R_O2t R_SUCOAS: 6
28792: R_ACALD R_ACONTb R_ASPT R_NH4t R_PFK R_PPS: 6
28796: R_ACALD R_ACONTb R_ATPS4r R_D_LACt2 R_NH4t R_PYRt2r: 6
28804: R_ACALD R_ACONTb R_ATPS4r R_LDH_D R_NH4t R_PYRt2r: 6
28827: R_ACALD R_ACONTb R_CO2t R_FORti R_FRD7 R_H2Ot: 6
28828: R_ACALD R_ACONTb R_CO2t R_FORti R_H2Ot R_PDH: 6
28829: R_ACALD R_ACONTb R_CO2t R_FRD7 R_H2Ot R_PFL: 6
28830: R_ACALD R_ACONTb R_CO2t R_H2Ot R_PDH R_PFL: 6
28834: R_ACALD R_ACONTb R_CYTBD R_D_LACt2 R_H2Ot R_PYRt2r: 6
28857: R_ACALD R_ACONTb R_CYTBD R_GLNabc R_NADTRHD R_PGI: 6
28858: R_ACALD R_ACONTb R_CYTBD R_H2Ot R_LDH_D R_PYRt2r: 6
28890: R_ACALD R_ACONTb R_D_LACt2 R_G6PDH2r R_NH4t R_PYRt2r: 6
28891: R_ACALD R_ACONTb R_D_LACt2 R_GND R_NH4t R_PYRt2r: 6
28892: R_ACALD R_ACONTb R_D_LACt2 R_H2Ot R_O2t R_PYRt2r: 6
28893: R_ACALD R_ACONTb R_D_LACt2 R_NH4t R_PGI R_PYRt2r: 6
28894: R_ACALD R_ACONTb R_D_LACt2 R_NH4t R_PGL R_PYRt2r: 6
28895: R_ACALD R_ACONTb R_D_LACt2 R_NH4t R_PYRt2r R_RPE: 6
28896: R_ACALD R_ACONTb R_D_LACt2 R_NH4t R_PYRt2r R_TALA: 6
28897: R_ACALD R_ACONTb R_D_LACt2 R_NH4t R_PYRt2r R_TKT1: 6
28898: R_ACALD R_ACONTb R_D_LACt2 R_NH4t R_PYRt2r R_TKT2: 6
28920: R_ACALD R_ACONTb R_ENO R_G6PDH2r R_NH4t R_PYRt2r: 6
28921: R_ACALD R_ACONTb R_ENO R_GND R_NH4t R_PYRt2r: 6
28922: R_ACALD R_ACONTb R_ENO R_NH4t R_PGL R_PYRt2r: 6
28923: R_ACALD R_ACONTb R_ENO R_NH4t R_PYRt2r R_RPE: 6
28924: R_ACALD R_ACONTb R_ENO R_NH4t R_PYRt2r R_TALA: 6
28925: R_ACALD R_ACONTb R_ENO R_NH4t R_PYRt2r R_TKT1: 6
28926: R_ACALD R_ACONTb R_ENO R_NH4t R_PYRt2r R_TKT2: 6
29191: R_ACALD R_ACONTb R_FORti R_ICDHyr R_PDH R_SUCOAS: 6
29192: R_ACALD R_ACONTb R_G6PDH2r R_H2Ot R_NH4t R_SUCOAS: 6
29193: R_ACALD R_ACONTb R_G6PDH2r R_LDH_D R_NH4t R_PYRt2r: 6
29194: R_ACALD R_ACONTb R_G6PDH2r R_NH4t R_PGM R_PYRt2r: 6
29195: R_ACALD R_ACONTb R_GLNabc R_NADTRHD R_O2t R_PGI: 6
29196: R_ACALD R_ACONTb R_GND R_H2Ot R_NH4t R_SUCOAS: 6
29197: R_ACALD R_ACONTb R_GND R_LDH_D R_NH4t R_PYRt2r: 6
29198: R_ACALD R_ACONTb R_GND R_NH4t R_PGM R_PYRt2r: 6
29199: R_ACALD R_ACONTb R_H2Ot R_LDH_D R_O2t R_PYRt2r: 6
29200: R_ACALD R_ACONTb R_H2Ot R_NH4t R_PGL R_SUCOAS: 6
29201: R_ACALD R_ACONTb R_H2Ot R_NH4t R_RPE R_SUCOAS: 6
29202: R_ACALD R_ACONTb R_H2Ot R_NH4t R_SUCOAS R_TALA: 6
29203: R_ACALD R_ACONTb R_H2Ot R_NH4t R_SUCOAS R_TKT1: 6
29204: R_ACALD R_ACONTb R_H2Ot R_NH4t R_SUCOAS R_TKT2: 6
29205: R_ACALD R_ACONTb R_ICDHyr R_PDH R_PFL R_SUCOAS: 6
29206: R_ACALD R_ACONTb R_LDH_D R_NH4t R_PGI R_PYRt2r: 6
29207: R_ACALD R_ACONTb R_LDH_D R_NH4t R_PGL R_PYRt2r: 6
29208: R_ACALD R_ACONTb R_LDH_D R_NH4t R_PYRt2r R_RPE: 6
29209: R_ACALD R_ACONTb R_LDH_D R_NH4t R_PYRt2r R_TALA: 6
29210: R_ACALD R_ACONTb R_LDH_D R_NH4t R_PYRt2r R_TKT1: 6
29211: R_ACALD R_ACONTb R_LDH_D R_NH4t R_PYRt2r R_TKT2: 6
29212: R_ACALD R_ACONTb R_NH4t R_PFK R_PPS R_SUCOAS: 6
29213: R_ACALD R_ACONTb R_NH4t R_PGL R_PGM R_PYRt2r: 6
29214: R_ACALD R_ACONTb R_NH4t R_PGM R_PYRt2r R_RPE: 6
29215: R_ACALD R_ACONTb R_NH4t R_PGM R_PYRt2r R_TALA: 6
29216: R_ACALD R_ACONTb R_NH4t R_PGM R_PYRt2r R_TKT1: 6
29217: R_ACALD R_ACONTb R_NH4t R_PGM R_PYRt2r R_TKT2: 6
29218: R_ACALD R_ACt2r R_AKGDH R_CO2t R_G6PDH2r R_PDH: 6
29219: R_ACALD R_ACt2r R_AKGDH R_CO2t R_GND R_PDH: 6
29220: R_ACALD R_ACt2r R_AKGDH R_CO2t R_PDH R_PGL: 6
29221: R_ACALD R_ACt2r R_AKGDH R_CO2t R_PDH R_TALA: 6
29222: R_ACALD R_ACt2r R_AKGDH R_CO2t R_PDH R_TKT1: 6
29233: R_ACALD R_ACt2r R_AKGDH R_G6PDH2r R_ICDHyr R_PFK: 6
29234: R_ACALD R_ACt2r R_AKGDH R_GND R_ICDHyr R_PFK: 6
29235: R_ACALD R_ACt2r R_AKGDH R_ICDHyr R_PFK R_PGL: 6
29236: R_ACALD R_ACt2r R_AKGDH R_ICDHyr R_PFK R_PPS: 6
29237: R_ACALD R_ACt2r R_AKGDH R_ICDHyr R_PFK R_RPE: 6
29238: R_ACALD R_ACt2r R_AKGDH R_ICDHyr R_PFK R_TALA: 6
29239: R_ACALD R_ACt2r R_AKGDH R_ICDHyr R_PFK R_TKT1: 6
29240: R_ACALD R_ACt2r R_AKGDH R_ICDHyr R_PFK R_TKT2: 6
29241: R_ACALD R_ACt2r R_AKGDH R_NH4t R_PFK R_PPS: 6
29245: R_ACALD R_ACt2r R_ALCD2x R_CO2t R_GLNabc R_H2Ot: 6
29266: R_ACALD R_ACt2r R_ALCD2x R_FORti R_GLNabc R_H2Ot: 6
29267: R_ACALD R_ACt2r R_ALCD2x R_FUM R_GLNabc R_H2Ot: 6
29268: R_ACALD R_ACt2r R_ALCD2x R_GLNabc R_H2Ot R_PFL: 6
29269: R_ACALD R_ACt2r R_ALCD2x R_GLNabc R_H2Ot R_SUCDi: 6
29274: R_ACALD R_ACt2r R_ASPT R_CO2t R_FORti R_FUM: 6
29275: R_ACALD R_ACt2r R_ASPT R_CO2t R_FORti R_MDH: 6
29276: R_ACALD R_ACt2r R_ASPT R_CO2t R_FUM R_PFL: 6
29277: R_ACALD R_ACt2r R_ASPT R_CO2t R_MDH R_PFL: 6
29278: R_ACALD R_ACt2r R_ASPT R_CO2t R_MDH R_TKT2: 6
29287: R_ACALD R_ACt2r R_ASPT R_NH4t R_PFK R_PPS: 6
29293: R_ACALD R_ACt2r R_CO2t R_D_LACt2 R_PPS R_PYRt2r: 6
29297: R_ACALD R_ACt2r R_CO2t R_ETOHt2r R_GLNabc R_H2Ot: 6
29311: R_ACALD R_ACt2r R_CO2t R_FORti R_G3PD2 R_NADH16: 6
29312: R_ACALD R_ACt2r R_CO2t R_FORti R_G3PD5 R_NADH16: 6
29313: R_ACALD R_ACt2r R_CO2t R_G3PD2 R_NADH16 R_PFL: 6
29314: R_ACALD R_ACt2r R_CO2t R_G3PD5 R_NADH16 R_PFL: 6
29315: R_ACALD R_ACt2r R_CO2t R_G6PDH2r R_PDH R_SUCOAS: 6
29316: R_ACALD R_ACt2r R_CO2t R_GND R_PDH R_SUCOAS: 6
29317: R_ACALD R_ACt2r R_CO2t R_LDH_D R_PPS R_PYRt2r: 6
29318: R_ACALD R_ACt2r R_CO2t R_PDH R_PGL R_SUCOAS: 6
29320: R_ACALD R_ACt2r R_CYTBD R_D_LACt2 R_PPS R_PYRt2r: 6
29324: R_ACALD R_ACt2r R_CYTBD R_LDH_D R_PPS R_PYRt2r: 6
29332: R_ACALD R_ACt2r R_D_LACt2 R_FUM R_PPS R_PYRt2r: 6
29333: R_ACALD R_ACt2r R_D_LACt2 R_O2t R_PPS R_PYRt2r: 6
29334: R_ACALD R_ACt2r R_D_LACt2 R_PPS R_PYRt2r R_SUCDi: 6
29355: R_ACALD R_ACt2r R_ETOHt2r R_FORti R_GLNabc R_H2Ot: 6
29356: R_ACALD R_ACt2r R_ETOHt2r R_FUM R_GLNabc R_H2Ot: 6
29357: R_ACALD R_ACt2r R_ETOHt2r R_GLNabc R_H2Ot R_PFL: 6
29358: R_ACALD R_ACt2r R_ETOHt2r R_GLNabc R_H2Ot R_SUCDi: 6
29483: R_ACALD R_ACt2r R_FUM R_LDH_D R_PPS R_PYRt2r: 6
29484: R_ACALD R_ACt2r R_G6PDH2r R_GLNabc R_GLUt2r R_PFK: 6
29485: R_ACALD R_ACt2r R_G6PDH2r R_ICDHyr R_PFK R_SUCOAS: 6
29486: R_ACALD R_ACt2r R_GLNS R_NH4t R_PFK R_PPS: 6
29487: R_ACALD R_ACt2r R_GLNabc R_GLUt2r R_GND R_PFK: 6
29488: R_ACALD R_ACt2r R_GLNabc R_GLUt2r R_PFK R_PGL: 6
29489: R_ACALD R_ACt2r R_GLNabc R_GLUt2r R_PFK R_PPS: 6
29490: R_ACALD R_ACt2r R_GLNabc R_GLUt2r R_PFK R_RPE: 6
29491: R_ACALD R_ACt2r R_GLNabc R_GLUt2r R_PFK R_TALA: 6
29492: R_ACALD R_ACt2r R_GLNabc R_GLUt2r R_PFK R_TKT1: 6
29493: R_ACALD R_ACt2r R_GLNabc R_GLUt2r R_PFK R_TKT2: 6
29494: R_ACALD R_ACt2r R_GLUt2r R_NH4t R_PFK R_PPS: 6
29495: R_ACALD R_ACt2r R_GND R_ICDHyr R_PFK R_SUCOAS: 6
29496: R_ACALD R_ACt2r R_ICDHyr R_PFK R_PGL R_SUCOAS: 6
29497: R_ACALD R_ACt2r R_ICDHyr R_PFK R_PPS R_SUCOAS: 6
29498: R_ACALD R_ACt2r R_ICDHyr R_PFK R_RPE R_SUCOAS: 6
29499: R_ACALD R_ACt2r R_ICDHyr R_PFK R_SUCOAS R_TALA: 6
29500: R_ACALD R_ACt2r R_ICDHyr R_PFK R_SUCOAS R_TKT1: 6
29501: R_ACALD R_ACt2r R_ICDHyr R_PFK R_SUCOAS R_TKT2: 6
29502: R_ACALD R_ACt2r R_LDH_D R_O2t R_PPS R_PYRt2r: 6
29503: R_ACALD R_ACt2r R_LDH_D R_PPS R_PYRt2r R_SUCDi: 6
29504: R_ACALD R_ACt2r R_NH4t R_PFK R_PPS R_SUCOAS: 6
29506: R_ACALD R_AKGDH R_AKGt2r R_ALCD2x R_NADH16 R_NH4t: 6
29511: R_ACALD R_AKGDH R_AKGt2r R_CS R_CYTBD R_GLNabc: 6
29515: R_ACALD R_AKGDH R_AKGt2r R_CS R_GLNabc R_O2t: 6
29519: R_ACALD R_AKGDH R_AKGt2r R_CYTBD R_FORti R_PDH: 6
29520: R_ACALD R_AKGDH R_AKGt2r R_CYTBD R_G6PDH2r R_PFK: 6
29521: R_ACALD R_AKGDH R_AKGt2r R_CYTBD R_GLNS R_GLUDy: 6
29522: R_ACALD R_AKGDH R_AKGt2r R_CYTBD R_GLUDy R_GLUSy: 6
29523: R_ACALD R_AKGDH R_AKGt2r R_CYTBD R_GND R_PFK: 6
29524: R_ACALD R_AKGDH R_AKGt2r R_CYTBD R_PDH R_PFL: 6
29525: R_ACALD R_AKGDH R_AKGt2r R_CYTBD R_PFK R_PGL: 6
29526: R_ACALD R_AKGDH R_AKGt2r R_CYTBD R_PFK R_PPS: 6
29527: R_ACALD R_AKGDH R_AKGt2r R_CYTBD R_PFK R_RPE: 6
29528: R_ACALD R_AKGDH R_AKGt2r R_CYTBD R_PFK R_TALA: 6
29529: R_ACALD R_AKGDH R_AKGt2r R_CYTBD R_PFK R_TKT1: 6
29530: R_ACALD R_AKGDH R_AKGt2r R_CYTBD R_PFK R_TKT2: 6
29532: R_ACALD R_AKGDH R_AKGt2r R_D_LACt2 R_PGI R_PYRt2r: 6
29542: R_ACALD R_AKGDH R_AKGt2r R_ENO R_G6PDH2r R_PYRt2r: 6
29543: R_ACALD R_AKGDH R_AKGt2r R_ENO R_GND R_PYRt2r: 6
29544: R_ACALD R_AKGDH R_AKGt2r R_ENO R_PGL R_PYRt2r: 6
29545: R_ACALD R_AKGDH R_AKGt2r R_ENO R_PYRt2r R_RPE: 6
29546: R_ACALD R_AKGDH R_AKGt2r R_ENO R_PYRt2r R_TALA: 6
29547: R_ACALD R_AKGDH R_AKGt2r R_ENO R_PYRt2r R_TKT1: 6
29548: R_ACALD R_AKGDH R_AKGt2r R_ENO R_PYRt2r R_TKT2: 6
29550: R_ACALD R_AKGDH R_AKGt2r R_ETOHt2r R_NADH16 R_NH4t: 6
29603: R_ACALD R_AKGDH R_AKGt2r R_FORti R_O2t R_PDH: 6
29604: R_ACALD R_AKGDH R_AKGt2r R_G6PDH2r R_O2t R_PFK: 6
29605: R_ACALD R_AKGDH R_AKGt2r R_G6PDH2r R_PGM R_PYRt2r: 6
29606: R_ACALD R_AKGDH R_AKGt2r R_GLCpts R_NADH16 R_SUCDi: 6
29607: R_ACALD R_AKGDH R_AKGt2r R_GLNS R_GLUDy R_O2t: 6
29608: R_ACALD R_AKGDH R_AKGt2r R_GLUDy R_GLUSy R_O2t: 6
29609: R_ACALD R_AKGDH R_AKGt2r R_GND R_O2t R_PFK: 6
29610: R_ACALD R_AKGDH R_AKGt2r R_GND R_PGM R_PYRt2r: 6
29611: R_ACALD R_AKGDH R_AKGt2r R_H2Ot R_MDH R_NH4t: 6
29612: R_ACALD R_AKGDH R_AKGt2r R_LDH_D R_PGI R_PYRt2r: 6
29613: R_ACALD R_AKGDH R_AKGt2r R_MDH R_NADH16 R_NH4t: 6
29614: R_ACALD R_AKGDH R_AKGt2r R_NADH16 R_NH4t R_PDH: 6
29615: R_ACALD R_AKGDH R_AKGt2r R_NADH16 R_PPC R_SUCDi: 6
29616: R_ACALD R_AKGDH R_AKGt2r R_O2t R_PDH R_PFL: 6
29617: R_ACALD R_AKGDH R_AKGt2r R_O2t R_PFK R_PGL: 6
29618: R_ACALD R_AKGDH R_AKGt2r R_O2t R_PFK R_PPS: 6
29619: R_ACALD R_AKGDH R_AKGt2r R_O2t R_PFK R_RPE: 6
29620: R_ACALD R_AKGDH R_AKGt2r R_O2t R_PFK R_TALA: 6
29621: R_ACALD R_AKGDH R_AKGt2r R_O2t R_PFK R_TKT1: 6
29622: R_ACALD R_AKGDH R_AKGt2r R_O2t R_PFK R_TKT2: 6
29623: R_ACALD R_AKGDH R_AKGt2r R_PGL R_PGM R_PYRt2r: 6
29624: R_ACALD R_AKGDH R_AKGt2r R_PGM R_PYRt2r R_RPE: 6
29625: R_ACALD R_AKGDH R_AKGt2r R_PGM R_PYRt2r R_TALA: 6
29626: R_ACALD R_AKGDH R_AKGt2r R_PGM R_PYRt2r R_TKT1: 6
29627: R_ACALD R_AKGDH R_AKGt2r R_PGM R_PYRt2r R_TKT2: 6
29639: R_ACALD R_AKGDH R_ALCD2x R_GLCpts R_ICDHyr R_NADH16: 6
29640: R_ACALD R_AKGDH R_ALCD2x R_GLCpts R_NADH16 R_NH4t: 6
29641: R_ACALD R_AKGDH R_ALCD2x R_GLCpts R_NADH16 R_SUCDi: 6
29642: R_ACALD R_AKGDH R_ALCD2x R_ICDHyr R_NADH16 R_PPC: 6
29643: R_ACALD R_AKGDH R_ALCD2x R_NADH16 R_NH4t R_PPC: 6
29644: R_ACALD R_AKGDH R_ALCD2x R_NADH16 R_PPC R_SUCDi: 6
29645: R_ACALD R_AKGDH R_ASPT R_ATPS4r R_G6PDH2r R_PFK: 6
29646: R_ACALD R_AKGDH R_ASPT R_ATPS4r R_GND R_PFK: 6
29647: R_ACALD R_AKGDH R_ASPT R_ATPS4r R_PFK R_PGL: 6
29648: R_ACALD R_AKGDH R_ASPT R_ATPS4r R_PFK R_PPS: 6
29649: R_ACALD R_AKGDH R_ASPT R_ATPS4r R_PFK R_RPE: 6
29650: R_ACALD R_AKGDH R_ASPT R_ATPS4r R_PFK R_TALA: 6
29651: R_ACALD R_AKGDH R_ASPT R_ATPS4r R_PFK R_TKT1: 6
29652: R_ACALD R_AKGDH R_ASPT R_ATPS4r R_PFK R_TKT2: 6
29654: R_ACALD R_AKGDH R_ASPT R_CYTBD R_FORti R_PDH: 6
29655: R_ACALD R_AKGDH R_ASPT R_CYTBD R_G6PDH2r R_PFK: 6
29656: R_ACALD R_AKGDH R_ASPT R_CYTBD R_GND R_PFK: 6
29657: R_ACALD R_AKGDH R_ASPT R_CYTBD R_PDH R_PFL: 6
29658: R_ACALD R_AKGDH R_ASPT R_CYTBD R_PFK R_PGL: 6
29659: R_ACALD R_AKGDH R_ASPT R_CYTBD R_PFK R_PPS: 6
29660: R_ACALD R_AKGDH R_ASPT R_CYTBD R_PFK R_RPE: 6
29661: R_ACALD R_AKGDH R_ASPT R_CYTBD R_PFK R_TALA: 6
29662: R_ACALD R_AKGDH R_ASPT R_CYTBD R_PFK R_TKT1: 6
29663: R_ACALD R_AKGDH R_ASPT R_CYTBD R_PFK R_TKT2: 6
29680: R_ACALD R_AKGDH R_ASPT R_FORti R_O2t R_PDH: 6
29681: R_ACALD R_AKGDH R_ASPT R_G6PDH2r R_O2t R_PFK: 6
29682: R_ACALD R_AKGDH R_ASPT R_GLCpts R_NADH16 R_SUCDi: 6
29683: R_ACALD R_AKGDH R_ASPT R_GND R_O2t R_PFK: 6
29684: R_ACALD R_AKGDH R_ASPT R_NADH16 R_PPC R_SUCDi: 6
29685: R_ACALD R_AKGDH R_ASPT R_O2t R_PDH R_PFL: 6
29686: R_ACALD R_AKGDH R_ASPT R_O2t R_PFK R_PGL: 6
29687: R_ACALD R_AKGDH R_ASPT R_O2t R_PFK R_PPS: 6
29688: R_ACALD R_AKGDH R_ASPT R_O2t R_PFK R_RPE: 6
29689: R_ACALD R_AKGDH R_ASPT R_O2t R_PFK R_TALA: 6
29690: R_ACALD R_AKGDH R_ASPT R_O2t R_PFK R_TKT1: 6
29691: R_ACALD R_AKGDH R_ASPT R_O2t R_PFK R_TKT2: 6
29692: R_ACALD R_AKGDH R_ATPS4r R_CO2t R_G6PDH2r R_PDH: 6
29693: R_ACALD R_AKGDH R_ATPS4r R_CO2t R_GND R_PDH: 6
29694: R_ACALD R_AKGDH R_ATPS4r R_CO2t R_PDH R_PGL: 6
29695: R_ACALD R_AKGDH R_ATPS4r R_CO2t R_PDH R_TALA: 6
29696: R_ACALD R_AKGDH R_ATPS4r R_CO2t R_PDH R_TKT1: 6
29698: R_ACALD R_AKGDH R_ATPS4r R_CYTBD R_G6PDH2r R_PFK: 6
29699: R_ACALD R_AKGDH R_ATPS4r R_CYTBD R_GND R_PFK: 6
29700: R_ACALD R_AKGDH R_ATPS4r R_CYTBD R_PFK R_PGL: 6
29701: R_ACALD R_AKGDH R_ATPS4r R_CYTBD R_PFK R_PPS: 6
29702: R_ACALD R_AKGDH R_ATPS4r R_CYTBD R_PFK R_RPE: 6
29703: R_ACALD R_AKGDH R_ATPS4r R_CYTBD R_PFK R_TALA: 6
29704: R_ACALD R_AKGDH R_ATPS4r R_CYTBD R_PFK R_TKT1: 6
29705: R_ACALD R_AKGDH R_ATPS4r R_CYTBD R_PFK R_TKT2: 6
29709: R_ACALD R_AKGDH R_ATPS4r R_D_LACt2 R_FBA R_PYRt2r: 6
29710: R_ACALD R_AKGDH R_ATPS4r R_D_LACt2 R_ICDHyr R_PYRt2r: 6
29711: R_ACALD R_AKGDH R_ATPS4r R_D_LACt2 R_PYRt2r R_TPI: 6
29749: R_ACALD R_AKGDH R_ATPS4r R_FBA R_LDH_D R_PYRt2r: 6
29750: R_ACALD R_AKGDH R_ATPS4r R_G6PDH2r R_GLUt2r R_PFK: 6
29751: R_ACALD R_AKGDH R_ATPS4r R_G6PDH2r R_ICDHyr R_PFK: 6
29752: R_ACALD R_AKGDH R_ATPS4r R_G6PDH2r R_MDH R_PFK: 6
29753: R_ACALD R_AKGDH R_ATPS4r R_G6PDH2r R_O2t R_PFK: 6
29754: R_ACALD R_AKGDH R_ATPS4r R_G6PDH2r R_PFK R_SUCDi: 6
29755: R_ACALD R_AKGDH R_ATPS4r R_GLCpts R_H2Ot R_PDH: 6
29756: R_ACALD R_AKGDH R_ATPS4r R_GLUt2r R_GND R_PFK: 6
29757: R_ACALD R_AKGDH R_ATPS4r R_GLUt2r R_PFK R_PGL: 6
29758: R_ACALD R_AKGDH R_ATPS4r R_GLUt2r R_PFK R_PPS: 6
29759: R_ACALD R_AKGDH R_ATPS4r R_GLUt2r R_PFK R_RPE: 6
29760: R_ACALD R_AKGDH R_ATPS4r R_GLUt2r R_PFK R_TALA: 6
29761: R_ACALD R_AKGDH R_ATPS4r R_GLUt2r R_PFK R_TKT1: 6
29762: R_ACALD R_AKGDH R_ATPS4r R_GLUt2r R_PFK R_TKT2: 6
29763: R_ACALD R_AKGDH R_ATPS4r R_GND R_ICDHyr R_PFK: 6
29764: R_ACALD R_AKGDH R_ATPS4r R_GND R_MDH R_PFK: 6
29765: R_ACALD R_AKGDH R_ATPS4r R_GND R_O2t R_PFK: 6
29766: R_ACALD R_AKGDH R_ATPS4r R_GND R_PFK R_SUCDi: 6
29767: R_ACALD R_AKGDH R_ATPS4r R_H2Ot R_PDH R_PPC: 6
29768: R_ACALD R_AKGDH R_ATPS4r R_ICDHyr R_LDH_D R_PYRt2r: 6
29769: R_ACALD R_AKGDH R_ATPS4r R_ICDHyr R_PFK R_PGL: 6
29770: R_ACALD R_AKGDH R_ATPS4r R_ICDHyr R_PFK R_PPS: 6
29771: R_ACALD R_AKGDH R_ATPS4r R_ICDHyr R_PFK R_RPE: 6
29772: R_ACALD R_AKGDH R_ATPS4r R_ICDHyr R_PFK R_TALA: 6
29773: R_ACALD R_AKGDH R_ATPS4r R_ICDHyr R_PFK R_TKT1: 6
29774: R_ACALD R_AKGDH R_ATPS4r R_ICDHyr R_PFK R_TKT2: 6
29775: R_ACALD R_AKGDH R_ATPS4r R_LDH_D R_PYRt2r R_TPI: 6
29776: R_ACALD R_AKGDH R_ATPS4r R_MDH R_PFK R_PGL: 6
29777: R_ACALD R_AKGDH R_ATPS4r R_MDH R_PFK R_RPE: 6
29778: R_ACALD R_AKGDH R_ATPS4r R_MDH R_PFK R_TALA: 6
29779: R_ACALD R_AKGDH R_ATPS4r R_MDH R_PFK R_TKT1: 6
29780: R_ACALD R_AKGDH R_ATPS4r R_MDH R_PFK R_TKT2: 6
29781: R_ACALD R_AKGDH R_ATPS4r R_NH4t R_PFK R_PPS: 6
29782: R_ACALD R_AKGDH R_ATPS4r R_O2t R_PFK R_PGL: 6
29783: R_ACALD R_AKGDH R_ATPS4r R_O2t R_PFK R_PPS: 6
29784: R_ACALD R_AKGDH R_ATPS4r R_O2t R_PFK R_RPE: 6
29785: R_ACALD R_AKGDH R_ATPS4r R_O2t R_PFK R_TALA: 6
29786: R_ACALD R_AKGDH R_ATPS4r R_O2t R_PFK R_TKT1: 6
29787: R_ACALD R_AKGDH R_ATPS4r R_O2t R_PFK R_TKT2: 6
29788: R_ACALD R_AKGDH R_ATPS4r R_PFK R_PGL R_SUCDi: 6
29789: R_ACALD R_AKGDH R_ATPS4r R_PFK R_PPS R_SUCDi: 6
29790: R_ACALD R_AKGDH R_ATPS4r R_PFK R_RPE R_SUCDi: 6
29791: R_ACALD R_AKGDH R_ATPS4r R_PFK R_SUCDi R_TALA: 6
29792: R_ACALD R_AKGDH R_ATPS4r R_PFK R_SUCDi R_TKT1: 6
29793: R_ACALD R_AKGDH R_ATPS4r R_PFK R_SUCDi R_TKT2: 6
29846: R_ACALD R_AKGDH R_CS R_FORti R_ICDHyr R_PDH: 6
29847: R_ACALD R_AKGDH R_CS R_G6PDH2r R_H2Ot R_NH4t: 6
29848: R_ACALD R_AKGDH R_CS R_GND R_H2Ot R_NH4t: 6
29849: R_ACALD R_AKGDH R_CS R_H2Ot R_NH4t R_PGL: 6
29850: R_ACALD R_AKGDH R_CS R_H2Ot R_NH4t R_RPE: 6
29851: R_ACALD R_AKGDH R_CS R_H2Ot R_NH4t R_TALA: 6
29852: R_ACALD R_AKGDH R_CS R_H2Ot R_NH4t R_TKT1: 6
29853: R_ACALD R_AKGDH R_CS R_H2Ot R_NH4t R_TKT2: 6
29854: R_ACALD R_AKGDH R_CS R_ICDHyr R_PDH R_PFL: 6
29855: R_ACALD R_AKGDH R_CS R_NH4t R_PFK R_PPS: 6
29856: R_ACALD R_AKGDH R_CYTBD R_ENO R_NADTRHD R_PGI: 6
29886: R_ACALD R_AKGDH R_CYTBD R_FORti R_FUM R_PDH: 6
29887: R_ACALD R_AKGDH R_CYTBD R_FORti R_GLUt2r R_PDH: 6
29888: R_ACALD R_AKGDH R_CYTBD R_FORti R_MDH R_PDH: 6
29889: R_ACALD R_AKGDH R_CYTBD R_FUM R_G6PDH2r R_PFK: 6
29890: R_ACALD R_AKGDH R_CYTBD R_FUM R_GND R_PFK: 6
29891: R_ACALD R_AKGDH R_CYTBD R_FUM R_PDH R_PFL: 6
29892: R_ACALD R_AKGDH R_CYTBD R_FUM R_PFK R_PGL: 6
29893: R_ACALD R_AKGDH R_CYTBD R_FUM R_PFK R_PPS: 6
29894: R_ACALD R_AKGDH R_CYTBD R_FUM R_PFK R_RPE: 6
29895: R_ACALD R_AKGDH R_CYTBD R_FUM R_PFK R_TALA: 6
29896: R_ACALD R_AKGDH R_CYTBD R_FUM R_PFK R_TKT1: 6
29897: R_ACALD R_AKGDH R_CYTBD R_FUM R_PFK R_TKT2: 6
29898: R_ACALD R_AKGDH R_CYTBD R_G6PDH2r R_GLUt2r R_PFK: 6
29899: R_ACALD R_AKGDH R_CYTBD R_G6PDH2r R_MDH R_PFK: 6
29900: R_ACALD R_AKGDH R_CYTBD R_G6PDH2r R_PPC R_THD2: 6
29901: R_ACALD R_AKGDH R_CYTBD R_GLUt2r R_GND R_PFK: 6
29902: R_ACALD R_AKGDH R_CYTBD R_GLUt2r R_PDH R_PFL: 6
29903: R_ACALD R_AKGDH R_CYTBD R_GLUt2r R_PFK R_PGL: 6
29904: R_ACALD R_AKGDH R_CYTBD R_GLUt2r R_PFK R_PPS: 6
29905: R_ACALD R_AKGDH R_CYTBD R_GLUt2r R_PFK R_RPE: 6
29906: R_ACALD R_AKGDH R_CYTBD R_GLUt2r R_PFK R_TALA: 6
29907: R_ACALD R_AKGDH R_CYTBD R_GLUt2r R_PFK R_TKT1: 6
29908: R_ACALD R_AKGDH R_CYTBD R_GLUt2r R_PFK R_TKT2: 6
29909: R_ACALD R_AKGDH R_CYTBD R_GND R_MDH R_PFK: 6
29910: R_ACALD R_AKGDH R_CYTBD R_GND R_PPC R_THD2: 6
29911: R_ACALD R_AKGDH R_CYTBD R_MDH R_PDH R_PFL: 6
29912: R_ACALD R_AKGDH R_CYTBD R_MDH R_PFK R_PGL: 6
29913: R_ACALD R_AKGDH R_CYTBD R_MDH R_PFK R_RPE: 6
29914: R_ACALD R_AKGDH R_CYTBD R_MDH R_PFK R_TALA: 6
29915: R_ACALD R_AKGDH R_CYTBD R_MDH R_PFK R_TKT1: 6
29916: R_ACALD R_AKGDH R_CYTBD R_MDH R_PFK R_TKT2: 6
29917: R_ACALD R_AKGDH R_CYTBD R_NADTRHD R_PGI R_PGM: 6
29918: R_ACALD R_AKGDH R_CYTBD R_PGL R_PPC R_THD2: 6
29919: R_ACALD R_AKGDH R_CYTBD R_PPC R_RPE R_THD2: 6
29920: R_ACALD R_AKGDH R_CYTBD R_PPC R_TALA R_THD2: 6
29921: R_ACALD R_AKGDH R_CYTBD R_PPC R_THD2 R_TKT1: 6
29922: R_ACALD R_AKGDH R_CYTBD R_PPC R_THD2 R_TKT2: 6
29930: R_ACALD R_AKGDH R_D_LACt2 R_FBP R_PPS R_PYRt2r: 6
29931: R_ACALD R_AKGDH R_D_LACt2 R_ICL R_PPS R_PYRt2r: 6
29932: R_ACALD R_AKGDH R_D_LACt2 R_MALS R_PPS R_PYRt2r: 6
29933: R_ACALD R_AKGDH R_D_LACt2 R_PGI R_PPS R_PYRt2r: 6
29934: R_ACALD R_AKGDH R_D_LACt2 R_PPCK R_PPS R_PYRt2r: 6
29960: R_ACALD R_AKGDH R_ENO R_G6PDH2r R_NH4t R_THD2: 6
29961: R_ACALD R_AKGDH R_ENO R_GND R_NH4t R_THD2: 6
29962: R_ACALD R_AKGDH R_ENO R_NADTRHD R_O2t R_PGI: 6
29963: R_ACALD R_AKGDH R_ENO R_NH4t R_PGL R_THD2: 6
29964: R_ACALD R_AKGDH R_ENO R_NH4t R_RPE R_THD2: 6
29965: R_ACALD R_AKGDH R_ENO R_NH4t R_TALA R_THD2: 6
29966: R_ACALD R_AKGDH R_ENO R_NH4t R_THD2 R_TKT1: 6
29967: R_ACALD R_AKGDH R_ENO R_NH4t R_THD2 R_TKT2: 6
29979: R_ACALD R_AKGDH R_ETOHt2r R_GLCpts R_ICDHyr R_NADH16: 6
29980: R_ACALD R_AKGDH R_ETOHt2r R_GLCpts R_NADH16 R_NH4t: 6
29981: R_ACALD R_AKGDH R_ETOHt2r R_GLCpts R_NADH16 R_SUCDi: 6
29982: R_ACALD R_AKGDH R_ETOHt2r R_ICDHyr R_NADH16 R_PPC: 6
29983: R_ACALD R_AKGDH R_ETOHt2r R_NADH16 R_NH4t R_PPC: 6
29984: R_ACALD R_AKGDH R_ETOHt2r R_NADH16 R_PPC R_SUCDi: 6
30278: R_ACALD R_AKGDH R_FBP R_LDH_D R_PPS R_PYRt2r: 6
30279: R_ACALD R_AKGDH R_FORti R_FUM R_NADH16 R_PDH: 6
30280: R_ACALD R_AKGDH R_FORti R_FUM R_NADTRHD R_PDH: 6
30281: R_ACALD R_AKGDH R_FORti R_FUM R_O2t R_PDH: 6
30282: R_ACALD R_AKGDH R_FORti R_GLUt2r R_O2t R_PDH: 6
30283: R_ACALD R_AKGDH R_FORti R_MDH R_NADH16 R_PDH: 6
30284: R_ACALD R_AKGDH R_FORti R_MDH R_O2t R_PDH: 6
30285: R_ACALD R_AKGDH R_FORti R_NADH16 R_NH4t R_PDH: 6
30286: R_ACALD R_AKGDH R_FUM R_G6PDH2r R_NADH16 R_PFK: 6
30287: R_ACALD R_AKGDH R_FUM R_G6PDH2r R_O2t R_PFK: 6
30288: R_ACALD R_AKGDH R_FUM R_GLCpts R_NADTRHD R_PDH: 6
30289: R_ACALD R_AKGDH R_FUM R_GND R_NADH16 R_PFK: 6
30290: R_ACALD R_AKGDH R_FUM R_GND R_O2t R_PFK: 6
30291: R_ACALD R_AKGDH R_FUM R_NADH16 R_PDH R_PFL: 6
30292: R_ACALD R_AKGDH R_FUM R_NADH16 R_PFK R_PGL: 6
30293: R_ACALD R_AKGDH R_FUM R_NADH16 R_PFK R_PPS: 6
30294: R_ACALD R_AKGDH R_FUM R_NADH16 R_PFK R_RPE: 6
30295: R_ACALD R_AKGDH R_FUM R_NADH16 R_PFK R_TALA: 6
30296: R_ACALD R_AKGDH R_FUM R_NADH16 R_PFK R_TKT1: 6
30297: R_ACALD R_AKGDH R_FUM R_NADH16 R_PFK R_TKT2: 6
30298: R_ACALD R_AKGDH R_FUM R_NADTRHD R_PDH R_PFL: 6
30299: R_ACALD R_AKGDH R_FUM R_NADTRHD R_PDH R_PPC: 6
30300: R_ACALD R_AKGDH R_FUM R_O2t R_PDH R_PFL: 6
30301: R_ACALD R_AKGDH R_FUM R_O2t R_PFK R_PGL: 6
30302: R_ACALD R_AKGDH R_FUM R_O2t R_PFK R_PPS: 6
30303: R_ACALD R_AKGDH R_FUM R_O2t R_PFK R_RPE: 6
30304: R_ACALD R_AKGDH R_FUM R_O2t R_PFK R_TALA: 6
30305: R_ACALD R_AKGDH R_FUM R_O2t R_PFK R_TKT1: 6
30306: R_ACALD R_AKGDH R_FUM R_O2t R_PFK R_TKT2: 6
30307: R_ACALD R_AKGDH R_G6PDH2r R_GLUt2r R_O2t R_PFK: 6
30308: R_ACALD R_AKGDH R_G6PDH2r R_H2Ot R_PDH R_PTAr: 6
30309: R_ACALD R_AKGDH R_G6PDH2r R_MDH R_O2t R_PFK: 6
30310: R_ACALD R_AKGDH R_G6PDH2r R_NH4t R_PGM R_THD2: 6
30311: R_ACALD R_AKGDH R_G6PDH2r R_O2t R_PPC R_THD2: 6
30312: R_ACALD R_AKGDH R_GLCpts R_GLUt2r R_NADH16 R_SUCDi: 6
30313: R_ACALD R_AKGDH R_GLCpts R_H2Ot R_MDH R_NH4t: 6
30314: R_ACALD R_AKGDH R_GLCpts R_H2Ot R_NADH16 R_SUCDi: 6
30315: R_ACALD R_AKGDH R_GLCpts R_ICDHyr R_MDH R_NADH16: 6
30316: R_ACALD R_AKGDH R_GLCpts R_MDH R_NADH16 R_SUCDi: 6
30317: R_ACALD R_AKGDH R_GLCpts R_NADH16 R_NH4t R_PDH: 6
30318: R_ACALD R_AKGDH R_GLUt2r R_GND R_O2t R_PFK: 6
30319: R_ACALD R_AKGDH R_GLUt2r R_NADH16 R_PPC R_SUCDi: 6
30320: R_ACALD R_AKGDH R_GLUt2r R_O2t R_PDH R_PFL: 6
30321: R_ACALD R_AKGDH R_GLUt2r R_O2t R_PFK R_PGL: 6
30322: R_ACALD R_AKGDH R_GLUt2r R_O2t R_PFK R_PPS: 6
30323: R_ACALD R_AKGDH R_GLUt2r R_O2t R_PFK R_RPE: 6
30324: R_ACALD R_AKGDH R_GLUt2r R_O2t R_PFK R_TALA: 6
30325: R_ACALD R_AKGDH R_GLUt2r R_O2t R_PFK R_TKT1: 6
30326: R_ACALD R_AKGDH R_GLUt2r R_O2t R_PFK R_TKT2: 6
30327: R_ACALD R_AKGDH R_GND R_H2Ot R_PDH R_PTAr: 6
30328: R_ACALD R_AKGDH R_GND R_MDH R_O2t R_PFK: 6
30329: R_ACALD R_AKGDH R_GND R_NH4t R_PGM R_THD2: 6
30330: R_ACALD R_AKGDH R_GND R_O2t R_PPC R_THD2: 6
30331: R_ACALD R_AKGDH R_H2Ot R_NADH16 R_PPC R_SUCDi: 6
30332: R_ACALD R_AKGDH R_H2Ot R_PDH R_PGL R_PTAr: 6
30333: R_ACALD R_AKGDH R_H2Ot R_PDH R_PTAr R_RPE: 6
30334: R_ACALD R_AKGDH R_H2Ot R_PDH R_PTAr R_TALA: 6
30335: R_ACALD R_AKGDH R_H2Ot R_PDH R_PTAr R_TKT1: 6
30336: R_ACALD R_AKGDH R_H2Ot R_PDH R_PTAr R_TKT2: 6
30337: R_ACALD R_AKGDH R_ICL R_LDH_D R_PPS R_PYRt2r: 6
30338: R_ACALD R_AKGDH R_LDH_D R_MALS R_PPS R_PYRt2r: 6
30339: R_ACALD R_AKGDH R_LDH_D R_PGI R_PPS R_PYRt2r: 6
30340: R_ACALD R_AKGDH R_LDH_D R_PPCK R_PPS R_PYRt2r: 6
30341: R_ACALD R_AKGDH R_MDH R_NADH16 R_PDH R_PFL: 6
30342: R_ACALD R_AKGDH R_MDH R_O2t R_PDH R_PFL: 6
30343: R_ACALD R_AKGDH R_MDH R_O2t R_PFK R_PGL: 6
30344: R_ACALD R_AKGDH R_MDH R_O2t R_PFK R_RPE: 6
30345: R_ACALD R_AKGDH R_MDH R_O2t R_PFK R_TALA: 6
30346: R_ACALD R_AKGDH R_MDH R_O2t R_PFK R_TKT1: 6
30347: R_ACALD R_AKGDH R_MDH R_O2t R_PFK R_TKT2: 6
30348: R_ACALD R_AKGDH R_NADH16 R_NH4t R_PDH R_PFL: 6
30349: R_ACALD R_AKGDH R_NADH16 R_NH4t R_PDH R_PPC: 6
30350: R_ACALD R_AKGDH R_NADTRHD R_O2t R_PGI R_PGM: 6
30351: R_ACALD R_AKGDH R_NH4t R_PGL R_PGM R_THD2: 6
30352: R_ACALD R_AKGDH R_NH4t R_PGM R_RPE R_THD2: 6
30353: R_ACALD R_AKGDH R_NH4t R_PGM R_TALA R_THD2: 6
30354: R_ACALD R_AKGDH R_NH4t R_PGM R_THD2 R_TKT1: 6
30355: R_ACALD R_AKGDH R_NH4t R_PGM R_THD2 R_TKT2: 6
30356: R_ACALD R_AKGDH R_O2t R_PGL R_PPC R_THD2: 6
30357: R_ACALD R_AKGDH R_O2t R_PPC R_RPE R_THD2: 6
30358: R_ACALD R_AKGDH R_O2t R_PPC R_TALA R_THD2: 6
30359: R_ACALD R_AKGDH R_O2t R_PPC R_THD2 R_TKT1: 6
30360: R_ACALD R_AKGDH R_O2t R_PPC R_THD2 R_TKT2: 6
30364: R_ACALD R_AKGt2r R_ALCD2x R_CO2t R_GLNabc R_H2Ot: 6
30370: R_ACALD R_AKGt2r R_ALCD2x R_NADH16 R_NH4t R_SUCOAS: 6
30375: R_ACALD R_AKGt2r R_ASPT R_CO2t R_FORti R_FUM: 6
30376: R_ACALD R_AKGt2r R_ASPT R_CO2t R_FORti R_MDH: 6
30377: R_ACALD R_AKGt2r R_ASPT R_CO2t R_FUM R_H2Ot: 6
30378: R_ACALD R_AKGt2r R_ASPT R_CO2t R_FUM R_PFL: 6
30379: R_ACALD R_AKGt2r R_ASPT R_CO2t R_H2Ot R_MDH: 6
30380: R_ACALD R_AKGt2r R_ASPT R_CO2t R_MDH R_PFL: 6
30381: R_ACALD R_AKGt2r R_ASPT R_CO2t R_MDH R_THD2: 6
30382: R_ACALD R_AKGt2r R_ASPT R_CO2t R_MDH R_TKT2: 6
30396: R_ACALD R_AKGt2r R_ATPS4r R_CO2t R_FRD7 R_PYRt2r: 6
30416: R_ACALD R_AKGt2r R_CO2t R_CS R_FUM R_GLNabc: 6
30417: R_ACALD R_AKGt2r R_CO2t R_CS R_GLNabc R_MDH: 6
30421: R_ACALD R_AKGt2r R_CO2t R_D_LACt2 R_PYRt2r R_SUCCt3: 6
30425: R_ACALD R_AKGt2r R_CO2t R_ETOHt2r R_GLNabc R_H2Ot: 6
30443: R_ACALD R_AKGt2r R_CO2t R_FORti R_G3PD2 R_NADH16: 6
30444: R_ACALD R_AKGt2r R_CO2t R_FORti R_G3PD5 R_NADH16: 6
30445: R_ACALD R_AKGt2r R_CO2t R_FRD7 R_MDH R_THD2: 6
30446: R_ACALD R_AKGt2r R_CO2t R_FRD7 R_PPC R_THD2: 6
30447: R_ACALD R_AKGt2r R_CO2t R_FUM R_GLUDy R_GLUSy: 6
30448: R_ACALD R_AKGt2r R_CO2t R_G3PD2 R_NADH16 R_PFL: 6
30449: R_ACALD R_AKGt2r R_CO2t R_G3PD5 R_NADH16 R_PFL: 6
30450: R_ACALD R_AKGt2r R_CO2t R_G6PDH2r R_MDH R_THD2: 6
30451: R_ACALD R_AKGt2r R_CO2t R_G6PDH2r R_PPC R_THD2: 6
30452: R_ACALD R_AKGt2r R_CO2t R_GLUDy R_GLUSy R_MDH: 6
30453: R_ACALD R_AKGt2r R_CO2t R_GND R_MDH R_THD2: 6
30454: R_ACALD R_AKGt2r R_CO2t R_GND R_PPC R_THD2: 6
30455: R_ACALD R_AKGt2r R_CO2t R_LDH_D R_PYRt2r R_SUCCt3: 6
30456: R_ACALD R_AKGt2r R_CO2t R_MDH R_NADH16 R_THD2: 6
30457: R_ACALD R_AKGt2r R_CO2t R_MDH R_PGL R_THD2: 6
30458: R_ACALD R_AKGt2r R_CO2t R_MDH R_RPE R_THD2: 6
30459: R_ACALD R_AKGt2r R_CO2t R_MDH R_TALA R_THD2: 6
30460: R_ACALD R_AKGt2r R_CO2t R_MDH R_THD2 R_TKT1: 6
30461: R_ACALD R_AKGt2r R_CO2t R_MDH R_THD2 R_TKT2: 6
30462: R_ACALD R_AKGt2r R_CO2t R_PGL R_PPC R_THD2: 6
30463: R_ACALD R_AKGt2r R_CO2t R_PPC R_RPE R_THD2: 6
30464: R_ACALD R_AKGt2r R_CO2t R_PPC R_TALA R_THD2: 6
30465: R_ACALD R_AKGt2r R_CO2t R_PPC R_THD2 R_TKT1: 6
30466: R_ACALD R_AKGt2r R_CO2t R_PPC R_THD2 R_TKT2: 6
30468: R_ACALD R_AKGt2r R_CS R_CYTBD R_GLNabc R_SUCOAS: 6
30476: R_ACALD R_AKGt2r R_CS R_GLNabc R_O2t R_SUCOAS: 6
30482: R_ACALD R_AKGt2r R_CYTBD R_FORti R_PDH R_SUCOAS: 6
30483: R_ACALD R_AKGt2r R_CYTBD R_G6PDH2r R_PFK R_SUCOAS: 6
30484: R_ACALD R_AKGt2r R_CYTBD R_GLNS R_GLUDy R_SUCOAS: 6
30485: R_ACALD R_AKGt2r R_CYTBD R_GLUDy R_GLUSy R_SUCOAS: 6
30486: R_ACALD R_AKGt2r R_CYTBD R_GND R_PFK R_SUCOAS: 6
30487: R_ACALD R_AKGt2r R_CYTBD R_PDH R_PFL R_SUCOAS: 6
30488: R_ACALD R_AKGt2r R_CYTBD R_PFK R_PGL R_SUCOAS: 6
30489: R_ACALD R_AKGt2r R_CYTBD R_PFK R_PPS R_SUCOAS: 6
30490: R_ACALD R_AKGt2r R_CYTBD R_PFK R_RPE R_SUCOAS: 6
30491: R_ACALD R_AKGt2r R_CYTBD R_PFK R_SUCOAS R_TALA: 6
30492: R_ACALD R_AKGt2r R_CYTBD R_PFK R_SUCOAS R_TKT1: 6
30493: R_ACALD R_AKGt2r R_CYTBD R_PFK R_SUCOAS R_TKT2: 6
30499: R_ACALD R_AKGt2r R_D_LACt2 R_PGI R_PYRt2r R_SUCOAS: 6
30509: R_ACALD R_AKGt2r R_ENO R_G6PDH2r R_PYRt2r R_SUCOAS: 6
30510: R_ACALD R_AKGt2r R_ENO R_GND R_PYRt2r R_SUCOAS: 6
30511: R_ACALD R_AKGt2r R_ENO R_PGL R_PYRt2r R_SUCOAS: 6
30512: R_ACALD R_AKGt2r R_ENO R_PYRt2r R_RPE R_SUCOAS: 6
30513: R_ACALD R_AKGt2r R_ENO R_PYRt2r R_SUCOAS R_TALA: 6
30514: R_ACALD R_AKGt2r R_ENO R_PYRt2r R_SUCOAS R_TKT1: 6
30515: R_ACALD R_AKGt2r R_ENO R_PYRt2r R_SUCOAS R_TKT2: 6
30521: R_ACALD R_AKGt2r R_ETOHt2r R_NADH16 R_NH4t R_SUCOAS: 6
30627: R_ACALD R_AKGt2r R_FORti R_O2t R_PDH R_SUCOAS: 6
30628: R_ACALD R_AKGt2r R_G6PDH2r R_O2t R_PFK R_SUCOAS: 6
30629: R_ACALD R_AKGt2r R_G6PDH2r R_PGM R_PYRt2r R_SUCOAS: 6
30630: R_ACALD R_AKGt2r R_GLCpts R_NADH16 R_SUCDi R_SUCOAS: 6
30631: R_ACALD R_AKGt2r R_GLNS R_GLUDy R_O2t R_SUCOAS: 6
30632: R_ACALD R_AKGt2r R_GLUDy R_GLUSy R_O2t R_SUCOAS: 6
30633: R_ACALD R_AKGt2r R_GND R_O2t R_PFK R_SUCOAS: 6
30634: R_ACALD R_AKGt2r R_GND R_PGM R_PYRt2r R_SUCOAS: 6
30635: R_ACALD R_AKGt2r R_H2Ot R_MDH R_NH4t R_SUCOAS: 6
30636: R_ACALD R_AKGt2r R_LDH_D R_PGI R_PYRt2r R_SUCOAS: 6
30637: R_ACALD R_AKGt2r R_MDH R_NADH16 R_NH4t R_SUCOAS: 6
30638: R_ACALD R_AKGt2r R_NADH16 R_NH4t R_PDH R_SUCOAS: 6
30639: R_ACALD R_AKGt2r R_NADH16 R_PPC R_SUCDi R_SUCOAS: 6
30640: R_ACALD R_AKGt2r R_O2t R_PDH R_PFL R_SUCOAS: 6
30641: R_ACALD R_AKGt2r R_O2t R_PFK R_PGL R_SUCOAS: 6
30642: R_ACALD R_AKGt2r R_O2t R_PFK R_PPS R_SUCOAS: 6
30643: R_ACALD R_AKGt2r R_O2t R_PFK R_RPE R_SUCOAS: 6
30644: R_ACALD R_AKGt2r R_O2t R_PFK R_SUCOAS R_TALA: 6
30645: R_ACALD R_AKGt2r R_O2t R_PFK R_SUCOAS R_TKT1: 6
30646: R_ACALD R_AKGt2r R_O2t R_PFK R_SUCOAS R_TKT2: 6
30647: R_ACALD R_AKGt2r R_PGL R_PGM R_PYRt2r R_SUCOAS: 6
30648: R_ACALD R_AKGt2r R_PGM R_PYRt2r R_RPE R_SUCOAS: 6
30649: R_ACALD R_AKGt2r R_PGM R_PYRt2r R_SUCOAS R_TALA: 6
30650: R_ACALD R_AKGt2r R_PGM R_PYRt2r R_SUCOAS R_TKT1: 6
30651: R_ACALD R_AKGt2r R_PGM R_PYRt2r R_SUCOAS R_TKT2: 6
30655: R_ACALD R_ALCD2x R_ASPT R_CO2t R_GLNabc R_H2Ot: 6
30656: R_ACALD R_ALCD2x R_ASPT R_CYTBD R_D_LACt2 R_FUM: 6
30657: R_ACALD R_ALCD2x R_ASPT R_CYTBD R_D_LACt2 R_MDH: 6
30660: R_ACALD R_ALCD2x R_ASPT R_CYTBD R_FUM R_LDH_D: 6
30661: R_ACALD R_ALCD2x R_ASPT R_CYTBD R_LDH_D R_MDH: 6
30664: R_ACALD R_ALCD2x R_ASPT R_D_LACt2 R_FUM R_O2t: 6
30665: R_ACALD R_ALCD2x R_ASPT R_D_LACt2 R_MDH R_O2t: 6
30676: R_ACALD R_ALCD2x R_ASPT R_FUM R_LDH_D R_O2t: 6
30677: R_ACALD R_ALCD2x R_ASPT R_LDH_D R_MDH R_O2t: 6
30681: R_ACALD R_ALCD2x R_ATPS4r R_CO2t R_GLNabc R_H2Ot: 6
30683: R_ACALD R_ALCD2x R_ATPS4r R_CYTBD R_D_LACt2 R_H2Ot: 6
30684: R_ACALD R_ALCD2x R_ATPS4r R_CYTBD R_D_LACt2 R_PPS: 6
30689: R_ACALD R_ALCD2x R_ATPS4r R_CYTBD R_H2Ot R_LDH_D: 6
30690: R_ACALD R_ALCD2x R_ATPS4r R_CYTBD R_LDH_D R_PPS: 6
30695: R_ACALD R_ALCD2x R_ATPS4r R_D_LACt2 R_H2Ot R_O2t: 6
30696: R_ACALD R_ALCD2x R_ATPS4r R_D_LACt2 R_NADH16 R_THD2: 6
30697: R_ACALD R_ALCD2x R_ATPS4r R_D_LACt2 R_O2t R_PPS: 6
30720: R_ACALD R_ALCD2x R_ATPS4r R_FUM R_GLNabc R_H2Ot: 6
30721: R_ACALD R_ALCD2x R_ATPS4r R_GLNabc R_H2Ot R_MDH: 6
30722: R_ACALD R_ALCD2x R_ATPS4r R_H2Ot R_LDH_D R_O2t: 6
30723: R_ACALD R_ALCD2x R_ATPS4r R_LDH_D R_NADH16 R_THD2: 6
30724: R_ACALD R_ALCD2x R_ATPS4r R_LDH_D R_O2t R_PPS: 6
30726: R_ACALD R_ALCD2x R_CO2t R_CYTBD R_FORti R_FRD7: 6
30727: R_ACALD R_ALCD2x R_CO2t R_CYTBD R_FRD7 R_PFL: 6
30728: R_ACALD R_ALCD2x R_CO2t R_D_LACt2 R_NADH16 R_THD2: 6
30755: R_ACALD R_ALCD2x R_CO2t R_FORti R_FRD7 R_NADH16: 6
30756: R_ACALD R_ALCD2x R_CO2t R_FORti R_FRD7 R_O2t: 6
30757: R_ACALD R_ALCD2x R_CO2t R_FORti R_G3PD2 R_NADH16: 6
30758: R_ACALD R_ALCD2x R_CO2t R_FORti R_G3PD5 R_NADH16: 6
30759: R_ACALD R_ALCD2x R_CO2t R_FORti R_NADH16 R_PDH: 6
30760: R_ACALD R_ALCD2x R_CO2t R_FRD7 R_NADH16 R_PFL: 6
30761: R_ACALD R_ALCD2x R_CO2t R_FRD7 R_O2t R_PFL: 6
30762: R_ACALD R_ALCD2x R_CO2t R_FUM R_GLNabc R_H2Ot: 6
30763: R_ACALD R_ALCD2x R_CO2t R_G3PD2 R_NADH16 R_PFL: 6
30764: R_ACALD R_ALCD2x R_CO2t R_G3PD5 R_NADH16 R_PFL: 6
30765: R_ACALD R_ALCD2x R_CO2t R_GLNabc R_H2Ot R_MDH: 6
30766: R_ACALD R_ALCD2x R_CO2t R_GLNabc R_H2Ot R_NADH16: 6
30767: R_ACALD R_ALCD2x R_CO2t R_LDH_D R_NADH16 R_THD2: 6
30768: R_ACALD R_ALCD2x R_CO2t R_NADH16 R_PDH R_PFL: 6
30776: R_ACALD R_ALCD2x R_CYTBD R_D_LACt2 R_FUM R_GLUDy: 6
30777: R_ACALD R_ALCD2x R_CYTBD R_D_LACt2 R_FUM R_H2Ot: 6
30778: R_ACALD R_ALCD2x R_CYTBD R_D_LACt2 R_FUM R_THD2: 6
30779: R_ACALD R_ALCD2x R_CYTBD R_D_LACt2 R_GLUDy R_MDH: 6
30780: R_ACALD R_ALCD2x R_CYTBD R_D_LACt2 R_GLUN R_H2Ot: 6
30781: R_ACALD R_ALCD2x R_CYTBD R_D_LACt2 R_GLUt2r R_H2Ot: 6
30782: R_ACALD R_ALCD2x R_CYTBD R_D_LACt2 R_H2Ot R_MDH: 6
30783: R_ACALD R_ALCD2x R_CYTBD R_D_LACt2 R_H2Ot R_PPS: 6
30784: R_ACALD R_ALCD2x R_CYTBD R_D_LACt2 R_PPS R_THD2: 6
30785: R_ACALD R_ALCD2x R_CYTBD R_D_LACt2 R_PPS R_TKT2: 6
30847: R_ACALD R_ALCD2x R_CYTBD R_FORti R_FRD7 R_GLNabc: 6
30848: R_ACALD R_ALCD2x R_CYTBD R_FORti R_FRD7 R_NH4t: 6
30849: R_ACALD R_ALCD2x R_CYTBD R_FORti R_FRD7 R_TKT2: 6
30850: R_ACALD R_ALCD2x R_CYTBD R_FORti R_GLNabc R_SUCCt3: 6
30851: R_ACALD R_ALCD2x R_CYTBD R_FORti R_NH4t R_SUCCt3: 6
30852: R_ACALD R_ALCD2x R_CYTBD R_FORti R_SUCCt3 R_TKT2: 6
30853: R_ACALD R_ALCD2x R_CYTBD R_FRD7 R_GLNabc R_PFL: 6
30854: R_ACALD R_ALCD2x R_CYTBD R_FRD7 R_NH4t R_PFL: 6
30855: R_ACALD R_ALCD2x R_CYTBD R_FRD7 R_PFL R_RPE: 6
30856: R_ACALD R_ALCD2x R_CYTBD R_FRD7 R_PFL R_TKT2: 6
30857: R_ACALD R_ALCD2x R_CYTBD R_FUM R_GLUDy R_LDH_D: 6
30858: R_ACALD R_ALCD2x R_CYTBD R_FUM R_H2Ot R_LDH_D: 6
30859: R_ACALD R_ALCD2x R_CYTBD R_FUM R_LDH_D R_THD2: 6
30860: R_ACALD R_ALCD2x R_CYTBD R_GLNabc R_PFL R_SUCCt3: 6
30861: R_ACALD R_ALCD2x R_CYTBD R_GLUDy R_LDH_D R_MDH: 6
30862: R_ACALD R_ALCD2x R_CYTBD R_GLUN R_H2Ot R_LDH_D: 6
30863: R_ACALD R_ALCD2x R_CYTBD R_GLUt2r R_H2Ot R_LDH_D: 6
30864: R_ACALD R_ALCD2x R_CYTBD R_H2Ot R_LDH_D R_MDH: 6
30865: R_ACALD R_ALCD2x R_CYTBD R_H2Ot R_LDH_D R_PPS: 6
30866: R_ACALD R_ALCD2x R_CYTBD R_LDH_D R_PPS R_THD2: 6
30867: R_ACALD R_ALCD2x R_CYTBD R_LDH_D R_PPS R_TKT2: 6
30868: R_ACALD R_ALCD2x R_CYTBD R_NH4t R_PFL R_SUCCt3: 6
30869: R_ACALD R_ALCD2x R_CYTBD R_PFL R_RPE R_SUCCt3: 6
30870: R_ACALD R_ALCD2x R_CYTBD R_PFL R_SUCCt3 R_TKT2: 6
30896: R_ACALD R_ALCD2x R_D_LACt2 R_FUM R_GLUDy R_O2t: 6
30897: R_ACALD R_ALCD2x R_D_LACt2 R_FUM R_H2Ot R_O2t: 6
30898: R_ACALD R_ALCD2x R_D_LACt2 R_FUM R_O2t R_THD2: 6
30899: R_ACALD R_ALCD2x R_D_LACt2 R_GLUDy R_MDH R_O2t: 6
30900: R_ACALD R_ALCD2x R_D_LACt2 R_GLUN R_H2Ot R_O2t: 6
30901: R_ACALD R_ALCD2x R_D_LACt2 R_GLUt2r R_H2Ot R_O2t: 6
30902: R_ACALD R_ALCD2x R_D_LACt2 R_H2Ot R_MDH R_O2t: 6
30903: R_ACALD R_ALCD2x R_D_LACt2 R_H2Ot R_O2t R_PPS: 6
30904: R_ACALD R_ALCD2x R_D_LACt2 R_NADH16 R_PPS R_THD2: 6
30905: R_ACALD R_ALCD2x R_D_LACt2 R_O2t R_PPS R_THD2: 6
30906: R_ACALD R_ALCD2x R_D_LACt2 R_O2t R_PPS R_TKT2: 6
31158: R_ACALD R_ALCD2x R_FORti R_FRD7 R_GLNabc R_O2t: 6
31159: R_ACALD R_ALCD2x R_FORti R_FRD7 R_NH4t R_O2t: 6
31160: R_ACALD R_ALCD2x R_FORti R_FRD7 R_O2t R_TKT2: 6
31161: R_ACALD R_ALCD2x R_FORti R_G3PD2 R_GLNabc R_NADH16: 6
31162: R_ACALD R_ALCD2x R_FORti R_G3PD2 R_NADH16 R_NH4t: 6
31163: R_ACALD R_ALCD2x R_FORti R_G3PD2 R_NADH16 R_PDH: 6
31164: R_ACALD R_ALCD2x R_FORti R_G3PD2 R_NADH16 R_TKT2: 6
31165: R_ACALD R_ALCD2x R_FORti R_G3PD5 R_GLNabc R_NADH16: 6
31166: R_ACALD R_ALCD2x R_FORti R_G3PD5 R_NADH16 R_NH4t: 6
31167: R_ACALD R_ALCD2x R_FORti R_G3PD5 R_NADH16 R_PDH: 6
31168: R_ACALD R_ALCD2x R_FORti R_G3PD5 R_NADH16 R_TKT2: 6
31169: R_ACALD R_ALCD2x R_FORti R_GLNabc R_H2Ot R_PTAr: 6
31170: R_ACALD R_ALCD2x R_FORti R_GLNabc R_O2t R_SUCCt3: 6
31171: R_ACALD R_ALCD2x R_FORti R_NH4t R_O2t R_SUCCt3: 6
31172: R_ACALD R_ALCD2x R_FORti R_O2t R_SUCCt3 R_TKT2: 6
31173: R_ACALD R_ALCD2x R_FRD7 R_GLNabc R_O2t R_PFL: 6
31174: R_ACALD R_ALCD2x R_FRD7 R_NH4t R_O2t R_PFL: 6
31175: R_ACALD R_ALCD2x R_FRD7 R_O2t R_PFL R_RPE: 6
31176: R_ACALD R_ALCD2x R_FRD7 R_O2t R_PFL R_TKT2: 6
31177: R_ACALD R_ALCD2x R_FUM R_GLNabc R_H2Ot R_NADH16: 6
31178: R_ACALD R_ALCD2x R_FUM R_GLNabc R_H2Ot R_SERD_L: 6
31179: R_ACALD R_ALCD2x R_FUM R_GLUDy R_LDH_D R_O2t: 6
31180: R_ACALD R_ALCD2x R_FUM R_H2Ot R_LDH_D R_O2t: 6
31181: R_ACALD R_ALCD2x R_FUM R_LDH_D R_O2t R_THD2: 6
31182: R_ACALD R_ALCD2x R_G3PD2 R_GLNabc R_NADH16 R_PFL: 6
31183: R_ACALD R_ALCD2x R_G3PD2 R_NADH16 R_NH4t R_PFL: 6
31184: R_ACALD R_ALCD2x R_G3PD2 R_NADH16 R_PDH R_PFL: 6
31185: R_ACALD R_ALCD2x R_G3PD2 R_NADH16 R_PFL R_RPE: 6
31186: R_ACALD R_ALCD2x R_G3PD2 R_NADH16 R_PFL R_TKT2: 6
31187: R_ACALD R_ALCD2x R_G3PD5 R_GLNabc R_NADH16 R_PFL: 6
31188: R_ACALD R_ALCD2x R_G3PD5 R_NADH16 R_NH4t R_PFL: 6
31189: R_ACALD R_ALCD2x R_G3PD5 R_NADH16 R_PDH R_PFL: 6
31190: R_ACALD R_ALCD2x R_G3PD5 R_NADH16 R_PFL R_RPE: 6
31191: R_ACALD R_ALCD2x R_G3PD5 R_NADH16 R_PFL R_TKT2: 6
31192: R_ACALD R_ALCD2x R_GLCpts R_ICDHyr R_NADH16 R_NH4t: 6
31193: R_ACALD R_ALCD2x R_GLCpts R_ICDHyr R_NADH16 R_SUCOAS: 6
31194: R_ACALD R_ALCD2x R_GLCpts R_NADH16 R_NH4t R_SUCOAS: 6
31195: R_ACALD R_ALCD2x R_GLCpts R_NADH16 R_SUCDi R_SUCOAS: 6
31196: R_ACALD R_ALCD2x R_GLNabc R_H2Ot R_PFL R_PTAr: 6
31197: R_ACALD R_ALCD2x R_GLNabc R_O2t R_PFL R_SUCCt3: 6
31198: R_ACALD R_ALCD2x R_GLUDy R_LDH_D R_MDH R_O2t: 6
31199: R_ACALD R_ALCD2x R_GLUN R_H2Ot R_LDH_D R_O2t: 6
31200: R_ACALD R_ALCD2x R_GLUt2r R_H2Ot R_LDH_D R_O2t: 6
31201: R_ACALD R_ALCD2x R_H2Ot R_LDH_D R_MDH R_O2t: 6
31202: R_ACALD R_ALCD2x R_H2Ot R_LDH_D R_O2t R_PPS: 6
31203: R_ACALD R_ALCD2x R_ICDHyr R_NADH16 R_PPC R_SUCOAS: 6
31204: R_ACALD R_ALCD2x R_ICDHyr R_NADH16 R_PPC R_THD2: 6
31205: R_ACALD R_ALCD2x R_ICL R_MDH R_NADH16 R_THD2: 6
31206: R_ACALD R_ALCD2x R_ICL R_NADH16 R_PPC R_THD2: 6
31207: R_ACALD R_ALCD2x R_LDH_D R_NADH16 R_PPS R_THD2: 6
31208: R_ACALD R_ALCD2x R_LDH_D R_O2t R_PPS R_THD2: 6
31209: R_ACALD R_ALCD2x R_LDH_D R_O2t R_PPS R_TKT2: 6
31210: R_ACALD R_ALCD2x R_MALS R_MDH R_NADH16 R_THD2: 6
31211: R_ACALD R_ALCD2x R_MALS R_NADH16 R_PPC R_THD2: 6
31212: R_ACALD R_ALCD2x R_NADH16 R_NH4t R_PPC R_SUCOAS: 6
31213: R_ACALD R_ALCD2x R_NADH16 R_PPC R_SUCDi R_SUCOAS: 6
31214: R_ACALD R_ALCD2x R_NH4t R_O2t R_PFL R_SUCCt3: 6
31215: R_ACALD R_ALCD2x R_O2t R_PFL R_RPE R_SUCCt3: 6
31216: R_ACALD R_ALCD2x R_O2t R_PFL R_SUCCt3 R_TKT2: 6
31220: R_ACALD R_ASNN R_GLUN R_GLUSy R_GLUt2r R_PTAr: 6
31224: R_ACALD R_ASNS1 R_GLUN R_GLUSy R_GLUt2r R_PTAr: 6
31227: R_ACALD R_ASPT R_ATPS4r R_CO2t R_FORti R_FUM: 6
31228: R_ACALD R_ASPT R_ATPS4r R_CO2t R_FORti R_MDH: 6
31229: R_ACALD R_ASPT R_ATPS4r R_CO2t R_FUM R_PFL: 6
31230: R_ACALD R_ASPT R_ATPS4r R_CO2t R_MDH R_PFL: 6
31231: R_ACALD R_ASPT R_ATPS4r R_CO2t R_MDH R_TKT2: 6
31234: R_ACALD R_ASPT R_ATPS4r R_CYTBD R_G6PDH2r R_PFK: 6
31235: R_ACALD R_ASPT R_ATPS4r R_CYTBD R_GND R_PFK: 6
31236: R_ACALD R_ASPT R_ATPS4r R_CYTBD R_PFK R_PGL: 6
31237: R_ACALD R_ASPT R_ATPS4r R_CYTBD R_PFK R_PPS: 6
31238: R_ACALD R_ASPT R_ATPS4r R_CYTBD R_PFK R_RPE: 6
31239: R_ACALD R_ASPT R_ATPS4r R_CYTBD R_PFK R_TALA: 6
31240: R_ACALD R_ASPT R_ATPS4r R_CYTBD R_PFK R_TKT1: 6
31241: R_ACALD R_ASPT R_ATPS4r R_CYTBD R_PFK R_TKT2: 6
31289: R_ACALD R_ASPT R_ATPS4r R_G6PDH2r R_O2t R_PFK: 6
31290: R_ACALD R_ASPT R_ATPS4r R_G6PDH2r R_PFK R_SUCDi: 6
31291: R_ACALD R_ASPT R_ATPS4r R_G6PDH2r R_PFK R_SUCOAS: 6
31292: R_ACALD R_ASPT R_ATPS4r R_GAPD R_GLNabc R_PPCK: 6
31293: R_ACALD R_ASPT R_ATPS4r R_GAPD R_GLNabc R_SERD_L: 6
31294: R_ACALD R_ASPT R_ATPS4r R_GAPD R_GLUDy R_GLUt2r: 6
31295: R_ACALD R_ASPT R_ATPS4r R_GAPD R_GLUDy R_PPCK: 6
31296: R_ACALD R_ASPT R_ATPS4r R_GAPD R_GLUDy R_SERD_L: 6
31297: R_ACALD R_ASPT R_ATPS4r R_GLCpts R_GLNabc R_PPCK: 6
31298: R_ACALD R_ASPT R_ATPS4r R_GLCpts R_GLNabc R_SERD_L: 6
31299: R_ACALD R_ASPT R_ATPS4r R_GLCpts R_GLUDy R_GLUt2r: 6
31300: R_ACALD R_ASPT R_ATPS4r R_GLCpts R_GLUDy R_PPCK: 6
31301: R_ACALD R_ASPT R_ATPS4r R_GLCpts R_GLUDy R_SERD_L: 6
31302: R_ACALD R_ASPT R_ATPS4r R_GLNabc R_PGK R_PPCK: 6
31303: R_ACALD R_ASPT R_ATPS4r R_GLNabc R_PGK R_SERD_L: 6
31304: R_ACALD R_ASPT R_ATPS4r R_GLNabc R_PPCK R_PTAr: 6
31305: R_ACALD R_ASPT R_ATPS4r R_GLUDy R_GLUt2r R_PGK: 6
31306: R_ACALD R_ASPT R_ATPS4r R_GLUDy R_GLUt2r R_PTAr: 6
31307: R_ACALD R_ASPT R_ATPS4r R_GLUDy R_PGK R_PPCK: 6
31308: R_ACALD R_ASPT R_ATPS4r R_GLUDy R_PGK R_SERD_L: 6
31309: R_ACALD R_ASPT R_ATPS4r R_GLUDy R_PPCK R_PTAr: 6
31310: R_ACALD R_ASPT R_ATPS4r R_GND R_O2t R_PFK: 6
31311: R_ACALD R_ASPT R_ATPS4r R_GND R_PFK R_SUCDi: 6
31312: R_ACALD R_ASPT R_ATPS4r R_GND R_PFK R_SUCOAS: 6
31313: R_ACALD R_ASPT R_ATPS4r R_NH4t R_PFK R_PPS: 6
31314: R_ACALD R_ASPT R_ATPS4r R_O2t R_PFK R_PGL: 6
31315: R_ACALD R_ASPT R_ATPS4r R_O2t R_PFK R_PPS: 6
31316: R_ACALD R_ASPT R_ATPS4r R_O2t R_PFK R_RPE: 6
31317: R_ACALD R_ASPT R_ATPS4r R_O2t R_PFK R_TALA: 6
31318: R_ACALD R_ASPT R_ATPS4r R_O2t R_PFK R_TKT1: 6
31319: R_ACALD R_ASPT R_ATPS4r R_O2t R_PFK R_TKT2: 6
31320: R_ACALD R_ASPT R_ATPS4r R_PFK R_PGL R_SUCDi: 6
31321: R_ACALD R_ASPT R_ATPS4r R_PFK R_PGL R_SUCOAS: 6
31322: R_ACALD R_ASPT R_ATPS4r R_PFK R_PPS R_SUCDi: 6
31323: R_ACALD R_ASPT R_ATPS4r R_PFK R_PPS R_SUCOAS: 6
31324: R_ACALD R_ASPT R_ATPS4r R_PFK R_RPE R_SUCDi: 6
31325: R_ACALD R_ASPT R_ATPS4r R_PFK R_RPE R_SUCOAS: 6
31326: R_ACALD R_ASPT R_ATPS4r R_PFK R_SUCDi R_TALA: 6
31327: R_ACALD R_ASPT R_ATPS4r R_PFK R_SUCDi R_TKT1: 6
31328: R_ACALD R_ASPT R_ATPS4r R_PFK R_SUCDi R_TKT2: 6
31329: R_ACALD R_ASPT R_ATPS4r R_PFK R_SUCOAS R_TALA: 6
31330: R_ACALD R_ASPT R_ATPS4r R_PFK R_SUCOAS R_TKT1: 6
31331: R_ACALD R_ASPT R_ATPS4r R_PFK R_SUCOAS R_TKT2: 6
31336: R_ACALD R_ASPT R_CO2t R_CYTBD R_FORti R_FRD7: 6
31337: R_ACALD R_ASPT R_CO2t R_CYTBD R_FORti R_FUM: 6
31338: R_ACALD R_ASPT R_CO2t R_CYTBD R_FORti R_MDH: 6
31339: R_ACALD R_ASPT R_CO2t R_CYTBD R_FORti R_PDH: 6
31340: R_ACALD R_ASPT R_CO2t R_CYTBD R_FRD7 R_PFL: 6
31341: R_ACALD R_ASPT R_CO2t R_CYTBD R_FUM R_PFL: 6
31342: R_ACALD R_ASPT R_CO2t R_CYTBD R_MDH R_PFL: 6
31343: R_ACALD R_ASPT R_CO2t R_CYTBD R_MDH R_TKT2: 6
31344: R_ACALD R_ASPT R_CO2t R_CYTBD R_PDH R_PFL: 6
31348: R_ACALD R_ASPT R_CO2t R_ENO R_FORti R_FUM: 6
31349: R_ACALD R_ASPT R_CO2t R_ENO R_FORti R_MDH: 6
31350: R_ACALD R_ASPT R_CO2t R_ENO R_FUM R_PFL: 6
31351: R_ACALD R_ASPT R_CO2t R_ENO R_H2Ot R_PGI: 6
31352: R_ACALD R_ASPT R_CO2t R_ENO R_MDH R_PFL: 6
31356: R_ACALD R_ASPT R_CO2t R_ETOHt2r R_GLNabc R_H2Ot: 6
31470: R_ACALD R_ASPT R_CO2t R_FBP R_FORti R_FUM: 6
31471: R_ACALD R_ASPT R_CO2t R_FBP R_FORti R_MDH: 6
31472: R_ACALD R_ASPT R_CO2t R_FBP R_FUM R_PFL: 6
31473: R_ACALD R_ASPT R_CO2t R_FBP R_MDH R_PFL: 6
31474: R_ACALD R_ASPT R_CO2t R_FORti R_FRD7 R_GLNabc: 6
31475: R_ACALD R_ASPT R_CO2t R_FORti R_FRD7 R_GLUDy: 6
31476: R_ACALD R_ASPT R_CO2t R_FORti R_FRD7 R_H2Ot: 6
31477: R_ACALD R_ASPT R_CO2t R_FORti R_FRD7 R_NADH16: 6
31478: R_ACALD R_ASPT R_CO2t R_FORti R_FRD7 R_NADTRHD: 6
31479: R_ACALD R_ASPT R_CO2t R_FORti R_FRD7 R_O2t: 6
31480: R_ACALD R_ASPT R_CO2t R_FORti R_FUM R_GLNabc: 6
31481: R_ACALD R_ASPT R_CO2t R_FORti R_FUM R_GLUDy: 6
31482: R_ACALD R_ASPT R_CO2t R_FORti R_FUM R_H2Ot: 6
31483: R_ACALD R_ASPT R_CO2t R_FORti R_FUM R_ICDHyr: 6
31484: R_ACALD R_ASPT R_CO2t R_FORti R_FUM R_ICL: 6
31485: R_ACALD R_ASPT R_CO2t R_FORti R_FUM R_MALS: 6
31486: R_ACALD R_ASPT R_CO2t R_FORti R_FUM R_NADH16: 6
31487: R_ACALD R_ASPT R_CO2t R_FORti R_FUM R_NADTRHD: 6
31488: R_ACALD R_ASPT R_CO2t R_FORti R_FUM R_NH4t: 6
31489: R_ACALD R_ASPT R_CO2t R_FORti R_FUM R_O2t: 6
31490: R_ACALD R_ASPT R_CO2t R_FORti R_FUM R_PGM: 6
31491: R_ACALD R_ASPT R_CO2t R_FORti R_G3PD2 R_NADH16: 6
31492: R_ACALD R_ASPT R_CO2t R_FORti R_G3PD5 R_NADH16: 6
31493: R_ACALD R_ASPT R_CO2t R_FORti R_GLNabc R_MDH: 6
31494: R_ACALD R_ASPT R_CO2t R_FORti R_GLNabc R_PDH: 6
31495: R_ACALD R_ASPT R_CO2t R_FORti R_GLUDy R_MDH: 6
31496: R_ACALD R_ASPT R_CO2t R_FORti R_GLUDy R_PDH: 6
31497: R_ACALD R_ASPT R_CO2t R_FORti R_H2Ot R_MDH: 6
31498: R_ACALD R_ASPT R_CO2t R_FORti R_H2Ot R_PDH: 6
31499: R_ACALD R_ASPT R_CO2t R_FORti R_ICDHyr R_MDH: 6
31500: R_ACALD R_ASPT R_CO2t R_FORti R_ICL R_MDH: 6
31501: R_ACALD R_ASPT R_CO2t R_FORti R_MALS R_MDH: 6
31502: R_ACALD R_ASPT R_CO2t R_FORti R_MDH R_NADH16: 6
31503: R_ACALD R_ASPT R_CO2t R_FORti R_MDH R_NADTRHD: 6
31504: R_ACALD R_ASPT R_CO2t R_FORti R_MDH R_NH4t: 6
31505: R_ACALD R_ASPT R_CO2t R_FORti R_MDH R_O2t: 6
31506: R_ACALD R_ASPT R_CO2t R_FORti R_MDH R_PGM: 6
31507: R_ACALD R_ASPT R_CO2t R_FORti R_MDH R_PPS: 6
31508: R_ACALD R_ASPT R_CO2t R_FORti R_NADH16 R_PDH: 6
31509: R_ACALD R_ASPT R_CO2t R_FORti R_NADTRHD R_PDH: 6
31510: R_ACALD R_ASPT R_CO2t R_FORti R_O2t R_PDH: 6
31511: R_ACALD R_ASPT R_CO2t R_FRD7 R_GLNabc R_PFL: 6
31512: R_ACALD R_ASPT R_CO2t R_FRD7 R_GLUDy R_PFL: 6
31513: R_ACALD R_ASPT R_CO2t R_FRD7 R_H2Ot R_PFL: 6
31514: R_ACALD R_ASPT R_CO2t R_FRD7 R_NADH16 R_PFL: 6
31515: R_ACALD R_ASPT R_CO2t R_FRD7 R_NADTRHD R_PFL: 6
31516: R_ACALD R_ASPT R_CO2t R_FRD7 R_O2t R_PFL: 6
31517: R_ACALD R_ASPT R_CO2t R_FUM R_GLNabc R_PFL: 6
31518: R_ACALD R_ASPT R_CO2t R_FUM R_GLUDy R_PFL: 6
31519: R_ACALD R_ASPT R_CO2t R_FUM R_H2Ot R_PFL: 6
31520: R_ACALD R_ASPT R_CO2t R_FUM R_ICDHyr R_PFL: 6
31521: R_ACALD R_ASPT R_CO2t R_FUM R_ICL R_PFL: 6
31522: R_ACALD R_ASPT R_CO2t R_FUM R_MALS R_PFL: 6
31523: R_ACALD R_ASPT R_CO2t R_FUM R_NADH16 R_PFL: 6
31524: R_ACALD R_ASPT R_CO2t R_FUM R_NADTRHD R_PFL: 6
31525: R_ACALD R_ASPT R_CO2t R_FUM R_NH4t R_PFL: 6
31526: R_ACALD R_ASPT R_CO2t R_FUM R_O2t R_PFL: 6
31527: R_ACALD R_ASPT R_CO2t R_FUM R_PFL R_PGM: 6
31528: R_ACALD R_ASPT R_CO2t R_G3PD2 R_NADH16 R_PFL: 6
31529: R_ACALD R_ASPT R_CO2t R_G3PD5 R_NADH16 R_PFL: 6
31530: R_ACALD R_ASPT R_CO2t R_GLCpts R_GLUN R_GLUSy: 6
31531: R_ACALD R_ASPT R_CO2t R_GLNabc R_MDH R_PFL: 6
31532: R_ACALD R_ASPT R_CO2t R_GLNabc R_MDH R_TKT2: 6
31533: R_ACALD R_ASPT R_CO2t R_GLNabc R_PDH R_PFL: 6
31534: R_ACALD R_ASPT R_CO2t R_GLUDy R_MDH R_PFL: 6
31535: R_ACALD R_ASPT R_CO2t R_GLUDy R_MDH R_TKT2: 6
31536: R_ACALD R_ASPT R_CO2t R_GLUDy R_PDH R_PFL: 6
31537: R_ACALD R_ASPT R_CO2t R_GLUN R_GLUSy R_PFK: 6
31538: R_ACALD R_ASPT R_CO2t R_GLUN R_GLUSy R_PPC: 6
31539: R_ACALD R_ASPT R_CO2t R_H2Ot R_MDH R_PFL: 6
31540: R_ACALD R_ASPT R_CO2t R_H2Ot R_MDH R_TKT2: 6
31541: R_ACALD R_ASPT R_CO2t R_H2Ot R_PDH R_PFL: 6
31542: R_ACALD R_ASPT R_CO2t R_H2Ot R_PGI R_PGM: 6
31543: R_ACALD R_ASPT R_CO2t R_ICDHyr R_MDH R_PFL: 6
31544: R_ACALD R_ASPT R_CO2t R_ICL R_MDH R_PFL: 6
31545: R_ACALD R_ASPT R_CO2t R_MALS R_MDH R_PFL: 6
31546: R_ACALD R_ASPT R_CO2t R_MDH R_NADH16 R_PFL: 6
31547: R_ACALD R_ASPT R_CO2t R_MDH R_NADH16 R_TKT2: 6
31548: R_ACALD R_ASPT R_CO2t R_MDH R_NADTRHD R_PFL: 6
31549: R_ACALD R_ASPT R_CO2t R_MDH R_NADTRHD R_TKT2: 6
31550: R_ACALD R_ASPT R_CO2t R_MDH R_NH4t R_PFL: 6
31551: R_ACALD R_ASPT R_CO2t R_MDH R_O2t R_PFL: 6
31552: R_ACALD R_ASPT R_CO2t R_MDH R_O2t R_TKT2: 6
31553: R_ACALD R_ASPT R_CO2t R_MDH R_PFL R_PGM: 6
31554: R_ACALD R_ASPT R_CO2t R_MDH R_PFL R_PPS: 6
31555: R_ACALD R_ASPT R_CO2t R_NADH16 R_PDH R_PFL: 6
31556: R_ACALD R_ASPT R_CO2t R_NADTRHD R_PDH R_PFL: 6
31557: R_ACALD R_ASPT R_CO2t R_O2t R_PDH R_PFL: 6
31559: R_ACALD R_ASPT R_CS R_NH4t R_PFK R_PPS: 6
31563: R_ACALD R_ASPT R_CYTBD R_D_LACt2 R_ETOHt2r R_FUM: 6
31564: R_ACALD R_ASPT R_CYTBD R_D_LACt2 R_ETOHt2r R_MDH: 6
31571: R_ACALD R_ASPT R_CYTBD R_ETOHt2r R_FUM R_LDH_D: 6
31572: R_ACALD R_ASPT R_CYTBD R_ETOHt2r R_LDH_D R_MDH: 6
31613: R_ACALD R_ASPT R_CYTBD R_FORti R_GLNabc R_PDH: 6
31614: R_ACALD R_ASPT R_CYTBD R_FORti R_GLUDy R_PDH: 6
31615: R_ACALD R_ASPT R_CYTBD R_FORti R_NADTRHD R_PDH: 6
31616: R_ACALD R_ASPT R_CYTBD R_FORti R_PDH R_SUCOAS: 6
31617: R_ACALD R_ASPT R_CYTBD R_G6PDH2r R_GLNabc R_PFK: 6
31618: R_ACALD R_ASPT R_CYTBD R_G6PDH2r R_GLUDy R_PFK: 6
31619: R_ACALD R_ASPT R_CYTBD R_G6PDH2r R_PFK R_SUCOAS: 6
31620: R_ACALD R_ASPT R_CYTBD R_GLCpts R_GLUN R_GLUSy: 6
31621: R_ACALD R_ASPT R_CYTBD R_GLNabc R_GND R_PFK: 6
31622: R_ACALD R_ASPT R_CYTBD R_GLNabc R_PDH R_PFL: 6
31623: R_ACALD R_ASPT R_CYTBD R_GLNabc R_PFK R_PGL: 6
31624: R_ACALD R_ASPT R_CYTBD R_GLNabc R_PFK R_RPE: 6
31625: R_ACALD R_ASPT R_CYTBD R_GLNabc R_PFK R_TALA: 6
31626: R_ACALD R_ASPT R_CYTBD R_GLNabc R_PFK R_TKT1: 6
31627: R_ACALD R_ASPT R_CYTBD R_GLNabc R_PFK R_TKT2: 6
31628: R_ACALD R_ASPT R_CYTBD R_GLUDy R_GND R_PFK: 6
31629: R_ACALD R_ASPT R_CYTBD R_GLUDy R_PDH R_PFL: 6
31630: R_ACALD R_ASPT R_CYTBD R_GLUDy R_PFK R_PGL: 6
31631: R_ACALD R_ASPT R_CYTBD R_GLUDy R_PFK R_RPE: 6
31632: R_ACALD R_ASPT R_CYTBD R_GLUDy R_PFK R_TALA: 6
31633: R_ACALD R_ASPT R_CYTBD R_GLUDy R_PFK R_TKT1: 6
31634: R_ACALD R_ASPT R_CYTBD R_GLUDy R_PFK R_TKT2: 6
31635: R_ACALD R_ASPT R_CYTBD R_GLUN R_GLUSy R_PPC: 6
31636: R_ACALD R_ASPT R_CYTBD R_GND R_PFK R_SUCOAS: 6
31637: R_ACALD R_ASPT R_CYTBD R_NADTRHD R_PDH R_PFL: 6
31638: R_ACALD R_ASPT R_CYTBD R_PDH R_PFL R_SUCOAS: 6
31639: R_ACALD R_ASPT R_CYTBD R_PFK R_PGL R_SUCOAS: 6
31640: R_ACALD R_ASPT R_CYTBD R_PFK R_PPS R_SUCOAS: 6
31641: R_ACALD R_ASPT R_CYTBD R_PFK R_RPE R_SUCOAS: 6
31642: R_ACALD R_ASPT R_CYTBD R_PFK R_SUCOAS R_TALA: 6
31643: R_ACALD R_ASPT R_CYTBD R_PFK R_SUCOAS R_TKT1: 6
[truncated: 758,139 more chars]
