# Supplementary material for: Avoiding the Enumeration of Infeasible Elementary Flux Modes by Including Transcriptional Regulatory Rules in the Enumeration Process Saves Computational Costs
Source: PLoS One. 2015 Jun 19;10(6):e0129840. doi: 10.1371/journal.pone.0129840 (PMC4475075; doi:10.1371/journal.pone.0129840)
Supplement: S4 File — (GZ) [file pone.0129840.s014.gz]

Archive with 1,322 entries (1,018 files):
- 20120810_regEfmtool_2.0
- 20120810_regEfmtool_2.0/at
- 20120810_regEfmtool_2.0/at/acib
- 20120810_regEfmtool_2.0/at/acib/filter_thread
- 20120810_regEfmtool_2.0/at/acib/filter_thread/PostFilterThread.java
- 20120810_regEfmtool_2.0/at/acib/filter_thread/RemovedModesCounter.java
- 20120810_regEfmtool_2.0/at/acib/generegulation
- 20120810_regEfmtool_2.0/at/acib/generegulation/FoundCommentLineException.java
- 20120810_regEfmtool_2.0/at/acib/generegulation/RPNElem.java
- 20120810_regEfmtool_2.0/at/acib/generegulation/GeneticRule.java
- 20120810_regEfmtool_2.0/at/acib/generegulation/RevPolishNotation.java
- 20120810_regEfmtool_2.0/at/acib/generegulation/GeneBitSet.java
- 20120810_regEfmtool_2.0/at/acib/generegulation/GeneticRuleSet.java
- 20120810_regEfmtool_2.0/at/acib/generule_filestore
- 20120810_regEfmtool_2.0/at/acib/generule_filestore/GeneRuleFilenameStore.java
- 20120810_regEfmtool_2.0/at/acib/generule_filestore/GeneRuleFilenameException.java
- 20120810_regEfmtool_2.0/examples
- 20120810_regEfmtool_2.0/examples/simple_1
- 20120810_regEfmtool_2.0/examples/simple_1/example.mfile
- 20120810_regEfmtool_2.0/examples/simple_1/example.sfile
- 20120810_regEfmtool_2.0/examples/simple_1/example.rfile
- 20120810_regEfmtool_2.0/examples/simple_1/example.rvfile
- 20120810_regEfmtool_2.0/examples/simple_1/example.grfile
- 20120810_regEfmtool_2.0/examples/ecoli_trinh_2008
- 20120810_regEfmtool_2.0/examples/ecoli_trinh_2008/sfile
- 20120810_regEfmtool_2.0/examples/ecoli_trinh_2008/rvfile
- 20120810_regEfmtool_2.0/examples/ecoli_trinh_2008/grfile
- 20120810_regEfmtool_2.0/examples/ecoli_trinh_2008/mfile
- 20120810_regEfmtool_2.0/examples/ecoli_trinh_2008/rfile
- 20120810_regEfmtool_2.0/examples/start_regEfmtool_ecoli_core_full
- 20120810_regEfmtool_2.0/examples/ecoli_core_full
- 20120810_regEfmtool_2.0/examples/ecoli_core_full/sfile
- 20120810_regEfmtool_2.0/examples/ecoli_core_full/rvfile
- 20120810_regEfmtool_2.0/examples/ecoli_core_full/grfile
- 20120810_regEfmtool_2.0/examples/ecoli_core_full/mfile
- 20120810_regEfmtool_2.0/examples/ecoli_core_full/rfile
- 20120810_regEfmtool_2.0/examples/start_regEfmtool_ecoli_trinh_2008
- 20120810_regEfmtool_2.0/examples/start_regEfmtool_simple_2
- 20120810_regEfmtool_2.0/examples/simple_2
- 20120810_regEfmtool_2.0/examples/simple_2/sfile
- 20120810_regEfmtool_2.0/examples/simple_2/rvfile
- 20120810_regEfmtool_2.0/examples/simple_2/revfile
- 20120810_regEfmtool_2.0/examples/simple_2/grfile
- 20120810_regEfmtool_2.0/examples/simple_2/mfile
- 20120810_regEfmtool_2.0/examples/simple_2/rfile
- 20120810_regEfmtool_2.0/examples/start_regEfmtool_simple_1
- 20120810_regEfmtool_2.0/com
- 20120810_regEfmtool_2.0/com/jmatio
- 20120810_regEfmtool_2.0/com/jmatio/types
- 20120810_regEfmtool_2.0/com/jmatio/types/MLStructure.java
- 20120810_regEfmtool_2.0/com/jmatio/types/MLArray.java
- 20120810_regEfmtool_2.0/com/jmatio/types/MLDouble.java
- 20120810_regEfmtool_2.0/com/jmatio/types/MLSparse.java
- 20120810_regEfmtool_2.0/com/jmatio/types/MLNumericArray.java
- 20120810_regEfmtool_2.0/com/jmatio/types/MLEmptyArray.java
- 20120810_regEfmtool_2.0/com/jmatio/types/MLCell.java
- 20120810_regEfmtool_2.0/com/jmatio/types/MLChar.java
- 20120810_regEfmtool_2.0/com/jmatio/types/GenericArrayCreator.java
- 20120810_regEfmtool_2.0/com/jmatio/io
- 20120810_regEfmtool_2.0/com/jmatio/io/MatFileHeader.java
- 20120810_regEfmtool_2.0/com/jmatio/io/MatFileFilter.java
- 20120810_regEfmtool_2.0/com/jmatio/io/MatlabIOException.java
- 20120810_regEfmtool_2.0/com/jmatio/io/MatFileWriter.java
- 20120810_regEfmtool_2.0/com/jmatio/io/MatFileReader.java
- 20120810_regEfmtool_2.0/com/jmatio/io/MatTag.java
- 20120810_regEfmtool_2.0/com/jmatio/io/MatFileInputStream.java
- 20120810_regEfmtool_2.0/com/jmatio/common
- 20120810_regEfmtool_2.0/com/jmatio/common/MatDataTypes.java
- 20120810_regEfmtool_2.0/lib
- 20120810_regEfmtool_2.0/lib/poi-3.1-FINAL-20080629.jar
- 20120810_regEfmtool_2.0/lib/log4j-1.2.8.jar
- 20120810_regEfmtool_2.0/lib/dom4j-1.6.1.jar
- 20120810_regEfmtool_2.0/lib/applib.jar
- 20120810_regEfmtool_2.0/lib/jaxen-1.1-beta-10.jar
- 20120810_regEfmtool_2.0/lib/commons-logging-1.0.1.jar
- 20120810_regEfmtool_2.0/lib/mtj.jar
- 20120810_regEfmtool_2.0/lib/efm-prepareout.jar
- 20120810_regEfmtool_2.0/lib/junit-3.8.1.jar
- 20120810_regEfmtool_2.0/Makefile
- 20120810_regEfmtool_2.0/regEfmtool.jar
- 20120810_regEfmtool_2.0/javadoc
- 20120810_regEfmtool_2.0/javadoc/package-list
- 20120810_regEfmtool_2.0/javadoc/ch
- 20120810_regEfmtool_2.0/javadoc/ch/javasoft
- 20120810_regEfmtool_2.0/javadoc/ch/javasoft/lang
- 20120810_regEfmtool_2.0/javadoc/ch/javasoft/lang/reflect
- 20120810_regEfmtool_2.0/javadoc/ch/javasoft/lang/management
- 20120810_regEfmtool_2.0/javadoc/ch/javasoft/polco
- 20120810_regEfmtool_2.0/javadoc/ch/javasoft/polco/xenum
- 20120810_regEfmtool_2.0/javadoc/ch/javasoft/polco/transform
- 20120810_regEfmtool_2.0/javadoc/ch/javasoft/polco/callback
- 20120810_regEfmtool_2.0/javadoc/ch/javasoft/polco/callback/matlab
- 20120810_regEfmtool_2.0/javadoc/ch/javasoft/polco/callback/hdf5
- 20120810_regEfmtool_2.0/javadoc/ch/javasoft/polco/impl
- 20120810_regEfmtool_2.0/javadoc/ch/javasoft/polco/main
- 20120810_regEfmtool_2.0/javadoc/ch/javasoft/polco/parse
- 20120810_regEfmtool_2.0/javadoc/ch/javasoft/polco/parse/util
- 20120810_regEfmtool_2.0/javadoc/ch/javasoft/polco/adapter
- 20120810_regEfmtool_2.0/javadoc/ch/javasoft/polco/metabolic
- 20120810_regEfmtool_2.0/javadoc/ch/javasoft/polco/config
- 20120810_regEfmtool_2.0/javadoc/ch/javasoft/tool
- 20120810_regEfmtool_2.0/javadoc/ch/javasoft/job
- 20120810_regEfmtool_2.0/javadoc/ch/javasoft/polymake
- 20120810_regEfmtool_2.0/javadoc/ch/javasoft/polymake/parse
- 20120810_regEfmtool_2.0/javadoc/ch/javasoft/factory
- 20120810_regEfmtool_2.0/javadoc/ch/javasoft/util
- 20120810_regEfmtool_2.0/javadoc/ch/javasoft/util/numeric
- 20120810_regEfmtool_2.0/javadoc/ch/javasoft/util/map
- 20120810_regEfmtool_2.0/javadoc/ch/javasoft/util/concurrent
- 20120810_regEfmtool_2.0/javadoc/ch/javasoft/util/genarr
- 20120810_regEfmtool_2.0/javadoc/ch/javasoft/util/longs
- 20120810_regEfmtool_2.0/javadoc/ch/javasoft/util/logging
- 20120810_regEfmtool_2.0/javadoc/ch/javasoft/util/logging/matlab
- 20120810_regEfmtool_2.0/javadoc/ch/javasoft/util/ints
- 20120810_regEfmtool_2.0/javadoc/ch/javasoft/xml
- 20120810_regEfmtool_2.0/javadoc/ch/javasoft/xml/factory
- 20120810_regEfmtool_2.0/javadoc/ch/javasoft/xml/config
- 20120810_regEfmtool_2.0/javadoc/ch/javasoft/bitset
- 20120810_regEfmtool_2.0/javadoc/ch/javasoft/bitset/search
- 20120810_regEfmtool_2.0/javadoc/ch/javasoft/bitset/search/tree
- 20120810_regEfmtool_2.0/javadoc/ch/javasoft/math
- 20120810_regEfmtool_2.0/javadoc/ch/javasoft/math/ops
- 20120810_regEfmtool_2.0/javadoc/ch/javasoft/math/varint
- 20120810_regEfmtool_2.0/javadoc/ch/javasoft/math/varint/ops
- 20120810_regEfmtool_2.0/javadoc/ch/javasoft/math/varint/array
- 20120810_regEfmtool_2.0/javadoc/ch/javasoft/math/linalg
- 20120810_regEfmtool_2.0/javadoc/ch/javasoft/math/linalg/impl
- 20120810_regEfmtool_2.0/javadoc/ch/javasoft/math/array
- 20120810_regEfmtool_2.0/javadoc/ch/javasoft/math/array/impl
- 20120810_regEfmtool_2.0/javadoc/ch/javasoft/math/array/sort
- 20120810_regEfmtool_2.0/javadoc/ch/javasoft/math/array/parse
- 20120810_regEfmtool_2.0/javadoc/ch/javasoft/math/operator
- 20120810_regEfmtool_2.0/javadoc/ch/javasoft/math/operator/impl
- 20120810_regEfmtool_2.0/javadoc/ch/javasoft/math/operator/compose
- 20120810_regEfmtool_2.0/javadoc/ch/javasoft/junit
- 20120810_regEfmtool_2.0/javadoc/ch/javasoft/junit/textui
- 20120810_regEfmtool_2.0/javadoc/ch/javasoft/io
- 20120810_regEfmtool_2.0/javadoc/ch/javasoft/smx
- 20120810_regEfmtool_2.0/javadoc/ch/javasoft/smx/ops
- 20120810_regEfmtool_2.0/javadoc/ch/javasoft/smx/ops/ext
- 20120810_regEfmtool_2.0/javadoc/ch/javasoft/smx/ops/sscc
- 20120810_regEfmtool_2.0/javadoc/ch/javasoft/smx/ops/jlapack
- 20120810_regEfmtool_2.0/javadoc/ch/javasoft/smx/ops/mt
- 20120810_regEfmtool_2.0/javadoc/ch/javasoft/smx/ops/matrix
- 20120810_regEfmtool_2.0/javadoc/ch/javasoft/smx/iface
- 20120810_regEfmtool_2.0/javadoc/ch/javasoft/smx/util
- 20120810_regEfmtool_2.0/javadoc/ch/javasoft/smx/impl
- 20120810_regEfmtool_2.0/javadoc/ch/javasoft/smx/exception
- 20120810_regEfmtool_2.0/javadoc/ch/javasoft/jsmat
- 20120810_regEfmtool_2.0/javadoc/ch/javasoft/jsmat/common
- 20120810_regEfmtool_2.0/javadoc/ch/javasoft/jsmat/primitive
- 20120810_regEfmtool_2.0/javadoc/ch/javasoft/jsmat/variable
- 20120810_regEfmtool_2.0/javadoc/ch/javasoft/metabolic
- 20120810_regEfmtool_2.0/javadoc/ch/javasoft/metabolic/generate
- 20120810_regEfmtool_2.0/javadoc/ch/javasoft/metabolic/compress
- 20120810_regEfmtool_2.0/javadoc/ch/javasoft/metabolic/compress/generate
- 20120810_regEfmtool_2.0/javadoc/ch/javasoft/metabolic/compress/config
- 20120810_regEfmtool_2.0/javadoc/ch/javasoft/metabolic/util
- 20120810_regEfmtool_2.0/javadoc/ch/javasoft/metabolic/sbml
- 20120810_regEfmtool_2.0/javadoc/ch/javasoft/metabolic/impl
- 20120810_regEfmtool_2.0/javadoc/ch/javasoft/metabolic/efm
- 20120810_regEfmtool_2.0/javadoc/ch/javasoft/metabolic/efm/stress
- 20120810_regEfmtool_2.0/javadoc/ch/javasoft/metabolic/efm/model
- 20120810_regEfmtool_2.0/javadoc/ch/javasoft/metabolic/efm/model/nullspace
- 20120810_regEfmtool_2.0/javadoc/ch/javasoft/metabolic/efm/model/canonical
- 20120810_regEfmtool_2.0/javadoc/ch/javasoft/metabolic/efm/util
- 20120810_regEfmtool_2.0/javadoc/ch/javasoft/metabolic/efm/concurrent
- 20120810_regEfmtool_2.0/javadoc/ch/javasoft/metabolic/efm/adj
- 20120810_regEfmtool_2.0/javadoc/ch/javasoft/metabolic/efm/adj/incore
- 20120810_regEfmtool_2.0/javadoc/ch/javasoft/metabolic/efm/adj/incore/tree
- 20120810_regEfmtool_2.0/javadoc/ch/javasoft/metabolic/efm/adj/incore/tree/urank
- 20120810_regEfmtool_2.0/javadoc/ch/javasoft/metabolic/efm/adj/incore/tree/urank/dbl
- 20120810_regEfmtool_2.0/javadoc/ch/javasoft/metabolic/efm/adj/incore/tree/urank/modpi
- 20120810_regEfmtool_2.0/javadoc/ch/javasoft/metabolic/efm/adj/incore/tree/urank/frac2
- 20120810_regEfmtool_2.0/javadoc/ch/javasoft/metabolic/efm/adj/incore/tree/urank/dbl2
- 20120810_regEfmtool_2.0/javadoc/ch/javasoft/metabolic/efm/adj/incore/tree/urank/modp
- 20120810_regEfmtool_2.0/javadoc/ch/javasoft/metabolic/efm/adj/incore/tree/urank/frac
- 20120810_regEfmtool_2.0/javadoc/ch/javasoft/metabolic/efm/adj/incore/tree/search
- 20120810_regEfmtool_2.0/javadoc/ch/javasoft/metabolic/efm/adj/incore/tree/rank
- 20120810_regEfmtool_2.0/javadoc/ch/javasoft/metabolic/efm/impl
- 20120810_regEfmtool_2.0/javadoc/ch/javasoft/metabolic/efm/main
- 20120810_regEfmtool_2.0/javadoc/ch/javasoft/metabolic/efm/column
- 20120810_regEfmtool_2.0/javadoc/ch/javasoft/metabolic/efm/column/filter
- 20120810_regEfmtool_2.0/javadoc/ch/javasoft/metabolic/efm/memory
- 20120810_regEfmtool_2.0/javadoc/ch/javasoft/metabolic/efm/memory/outcore
- 20120810_regEfmtool_2.0/javadoc/ch/javasoft/metabolic/efm/memory/incore
- 20120810_regEfmtool_2.0/javadoc/ch/javasoft/metabolic/efm/sort
- 20120810_regEfmtool_2.0/javadoc/ch/javasoft/metabolic/efm/rankup
- 20120810_regEfmtool_2.0/javadoc/ch/javasoft/metabolic/efm/rankup/modpi
- 20120810_regEfmtool_2.0/javadoc/ch/javasoft/metabolic/efm/tree
- 20120810_regEfmtool_2.0/javadoc/ch/javasoft/metabolic/efm/tree/concurrent
- 20120810_regEfmtool_2.0/javadoc/ch/javasoft/metabolic/efm/tree/impl
- 20120810_regEfmtool_2.0/javadoc/ch/javasoft/metabolic/efm/tree/outcore
- 20120810_regEfmtool_2.0/javadoc/ch/javasoft/metabolic/efm/tree/search
- 20120810_regEfmtool_2.0/javadoc/ch/javasoft/metabolic/efm/tree/rankup
- 20120810_regEfmtool_2.0/javadoc/ch/javasoft/metabolic/efm/tree/incore
- 20120810_regEfmtool_2.0/javadoc/ch/javasoft/metabolic/efm/output
- 20120810_regEfmtool_2.0/javadoc/ch/javasoft/metabolic/efm/output/mat
- 20120810_regEfmtool_2.0/javadoc/ch/javasoft/metabolic/efm/output/text
- 20120810_regEfmtool_2.0/javadoc/ch/javasoft/metabolic/efm/progress
- 20120810_regEfmtool_2.0/javadoc/ch/javasoft/metabolic/efm/dist
- 20120810_regEfmtool_2.0/javadoc/ch/javasoft/metabolic/efm/dist/impl
- 20120810_regEfmtool_2.0/javadoc/ch/javasoft/metabolic/efm/dist/impl/adj
- 20120810_regEfmtool_2.0/javadoc/ch/javasoft/metabolic/efm/dist/impl/file
- 20120810_regEfmtool_2.0/javadoc/ch/javasoft/metabolic/efm/borndie
- 20120810_regEfmtool_2.0/javadoc/ch/javasoft/metabolic/efm/borndie/model
- 20120810_regEfmtool_2.0/javadoc/ch/javasoft/metabolic/efm/borndie/job
- 20120810_regEfmtool_2.0/javadoc/ch/javasoft/metabolic/efm/borndie/range
- 20120810_regEfmtool_2.0/javadoc/ch/javasoft/metabolic/efm/borndie/debug
- 20120810_regEfmtool_2.0/javadoc/ch/javasoft/metabolic/efm/borndie/memory
- 20120810_regEfmtool_2.0/javadoc/ch/javasoft/metabolic/efm/borndie/matrix
- 20120810_regEfmtool_2.0/javadoc/ch/javasoft/metabolic/efm/config
- 20120810_regEfmtool_2.0/javadoc/ch/javasoft/metabolic/convert
- 20120810_regEfmtool_2.0/javadoc/ch/javasoft/metabolic/compartment
- 20120810_regEfmtool_2.0/javadoc/ch/javasoft/metabolic/parse
- 20120810_regEfmtool_2.0/javadoc/ch/javasoft/metabolic/parse/junit
- 20120810_regEfmtool_2.0/javadoc/ch/javasoft/metabolic/fa
- 20120810_regEfmtool_2.0/javadoc/ch/javasoft/cdd
- 20120810_regEfmtool_2.0/javadoc/ch/javasoft/cdd/parser
- 20120810_regEfmtool_2.0/javadoc/ch/javasoft/jbase
- 20120810_regEfmtool_2.0/javadoc/ch/javasoft/jbase/marshal
- 20120810_regEfmtool_2.0/javadoc/ch/javasoft/jbase/util
- 20120810_regEfmtool_2.0/javadoc/ch/javasoft/jbase/concurrent
- 20120810_regEfmtool_2.0/javadoc/stylesheet.css
- 20120810_regEfmtool_2.0/javadoc/resources
- 20120810_regEfmtool_2.0/javadoc/resources/inherit.gif
- 20120810_regEfmtool_2.0/README
- 20120810_regEfmtool_2.0/META-INF
- 20120810_regEfmtool_2.0/META-INF/MANIFEST.MF
- 20120810_regEfmtool_2.0/README_GENERULE
- 20120810_regEfmtool_2.0/ch
- 20120810_regEfmtool_2.0/ch/LICENSE.txt
- 20120810_regEfmtool_2.0/ch/javasoft
- 20120810_regEfmtool_2.0/ch/javasoft/lang
- 20120810_regEfmtool_2.0/ch/javasoft/lang/reflect
- 20120810_regEfmtool_2.0/ch/javasoft/lang/reflect/StackTrace.java
- 20120810_regEfmtool_2.0/ch/javasoft/lang/reflect/Array.java
- 20120810_regEfmtool_2.0/ch/javasoft/lang/management
- 20120810_regEfmtool_2.0/ch/javasoft/lang/management/JVMTimer.java
- 20120810_regEfmtool_2.0/ch/javasoft/lang/SystemProperties.java
- 20120810_regEfmtool_2.0/ch/javasoft/polco
- 20120810_regEfmtool_2.0/ch/javasoft/polco/xenum
- 20120810_regEfmtool_2.0/ch/javasoft/polco/xenum/ExtremeRayCallback.java
- 20120810_regEfmtool_2.0/ch/javasoft/polco/xenum/ExtremeRayEvent.class
- 20120810_regEfmtool_2.0/ch/javasoft/polco/xenum/ExtremeRayEnumerator.java
- 20120810_regEfmtool_2.0/ch/javasoft/polco/xenum/ExtremeRayEvent.java
- 20120810_regEfmtool_2.0/ch/javasoft/polco/xenum/ExtremeRayCallback.class
- 20120810_regEfmtool_2.0/ch/javasoft/polco/CddExtTest.java
- 20120810_regEfmtool_2.0/ch/javasoft/polco/transform
- 20120810_regEfmtool_2.0/ch/javasoft/polco/transform/TransformedEqualityCone.java
- 20120810_regEfmtool_2.0/ch/javasoft/polco/transform/LogPkg.java
- 20120810_regEfmtool_2.0/ch/javasoft/polco/transform/TransformedPolyhedralCone.java
- 20120810_regEfmtool_2.0/ch/javasoft/polco/transform/TransformHelper.java
- 20120810_regEfmtool_2.0/ch/javasoft/polco/transform/TransformedInequalityCone.java
- 20120810_regEfmtool_2.0/ch/javasoft/polco/callback
- 20120810_regEfmtool_2.0/ch/javasoft/polco/callback/NullCallbackFactory.java
- 20120810_regEfmtool_2.0/ch/javasoft/polco/callback/TextCallback.java
- 20120810_regEfmtool_2.0/ch/javasoft/polco/callback/matlab
- 20120810_regEfmtool_2.0/ch/javasoft/polco/callback/matlab/MatlabCallbackFactory.java
- 20120810_regEfmtool_2.0/ch/javasoft/polco/callback/matlab/MatlabCallback.java
- 20120810_regEfmtool_2.0/ch/javasoft/polco/callback/NullCallback.java
- 20120810_regEfmtool_2.0/ch/javasoft/polco/callback/ZipCallbackFactory.java
- 20120810_regEfmtool_2.0/ch/javasoft/polco/callback/ZipCallback.java
- 20120810_regEfmtool_2.0/ch/javasoft/polco/callback/TextCallbackFactory.java
- 20120810_regEfmtool_2.0/ch/javasoft/polco/callback/hdf5
- 20120810_regEfmtool_2.0/ch/javasoft/polco/callback/hdf5/XmlAttribute.java
- 20120810_regEfmtool_2.0/ch/javasoft/polco/callback/hdf5/Hdf5CallbackFactory.java
- 20120810_regEfmtool_2.0/ch/javasoft/polco/callback/hdf5/XmlElement.java
- 20120810_regEfmtool_2.0/ch/javasoft/polco/callback/hdf5/Hdf5Callback.java
- 20120810_regEfmtool_2.0/ch/javasoft/polco/CddIneTest.java
- 20120810_regEfmtool_2.0/ch/javasoft/polco/impl
- 20120810_regEfmtool_2.0/ch/javasoft/polco/impl/AbstractPolyhedralCone.java
- 20120810_regEfmtool_2.0/ch/javasoft/polco/impl/AbstractEqualityCone.java
- 20120810_regEfmtool_2.0/ch/javasoft/polco/impl/AbstractInequalityCone.java
- 20120810_regEfmtool_2.0/ch/javasoft/polco/impl/DefaultEqualityCone.java
- 20120810_regEfmtool_2.0/ch/javasoft/polco/impl/DefaultPolyhedralCone.java
- 20120810_regEfmtool_2.0/ch/javasoft/polco/impl/DefaultInequalityCone.java
- 20120810_regEfmtool_2.0/ch/javasoft/polco/main
- 20120810_regEfmtool_2.0/ch/javasoft/polco/main/LogPkg.java
- 20120810_regEfmtool_2.0/ch/javasoft/polco/main/Polco.java
- 20120810_regEfmtool_2.0/ch/javasoft/polco/TextTest.java
- 20120810_regEfmtool_2.0/ch/javasoft/polco/InequalityPolyhedralCone.java
- 20120810_regEfmtool_2.0/ch/javasoft/polco/PolymakeTest.java
- 20120810_regEfmtool_2.0/ch/javasoft/polco/Numeric.java
- 20120810_regEfmtool_2.0/ch/javasoft/polco/AdapterTest.java
- 20120810_regEfmtool_2.0/ch/javasoft/polco/parse
- 20120810_regEfmtool_2.0/ch/javasoft/polco/parse/MpsParser.java
- 20120810_regEfmtool_2.0/ch/javasoft/polco/parse/TextParserFactory.java
- 20120810_regEfmtool_2.0/ch/javasoft/polco/parse/util
- 20120810_regEfmtool_2.0/ch/javasoft/polco/parse/util/ArithmeticConverter.java
- 20120810_regEfmtool_2.0/ch/javasoft/polco/parse/util/SortUtil.java
- 20120810_regEfmtool_2.0/ch/javasoft/polco/parse/MpsFactory.java
- 20120810_regEfmtool_2.0/ch/javasoft/polco/parse/CddParser.java
- 20120810_regEfmtool_2.0/ch/javasoft/polco/parse/PolymakeParserFactory.java
- 20120810_regEfmtool_2.0/ch/javasoft/polco/parse/InputStreamParserFactory.java
- 20120810_regEfmtool_2.0/ch/javasoft/polco/parse/TextParser.java
- 20120810_regEfmtool_2.0/ch/javasoft/polco/parse/LogPkg.java
- 20120810_regEfmtool_2.0/ch/javasoft/polco/parse/PolymakeParser.java
- 20120810_regEfmtool_2.0/ch/javasoft/polco/parse/InputStreamParser.java
- 20120810_regEfmtool_2.0/ch/javasoft/polco/parse/CddParserFactory.java
[truncated: 1,022 more entries]
