# Supplementary material for: Avoiding the Enumeration of Infeasible Elementary Flux Modes by Including Transcriptional Regulatory Rules in the Enumeration Process Saves Computational Costs
Source: PLoS One. 2015 Jun 19;10(6):e0129840. doi: 10.1371/journal.pone.0129840 (PMC4475075; doi:10.1371/journal.pone.0129840)
Supplement: S4 File — (GZ) [file pone.0129840.s014.gz › 20120810_regEfmtool_2.0/examples/simple_1/example.sfile]

1 -1  0  0 -1  0  0  0  0
0  0  0  0  1 -1 -1 -1  0
0  1 -1  0  0  1  0  0  0
0  0  1  0  0  0  0  0 -1
0  0  1 -1  0  0  2  0  0
