# Supplementary material for: Avoiding the Enumeration of Infeasible Elementary Flux Modes by Including Transcriptional Regulatory Rules in the Enumeration Process Saves Computational Costs
Source: PLoS One. 2015 Jun 19;10(6):e0129840. doi: 10.1371/journal.pone.0129840 (PMC4475075; doi:10.1371/journal.pone.0129840)
Supplement: S4 File — (GZ) [file pone.0129840.s014.gz › 20120810_regEfmtool_2.0/examples/ecoli_trinh_2008/sfile]

   0        0        0        0        0        1        1        0        0        0        0        0        0        0        0        0        0        0        0        0        0        0        0        0        0        0        0        0        0        0        0        0        0        0        0        0        0        0        0        0        0        0        0        0        0        0        0        0        0        0        0        0        0        0        0        0        0        0        0        0        0        0        0        0        0        0        0        0        0        0        0     
   0        0        0        0        0        0        0       -1       -1        0        0        0        0        0        0        0        0        0        0        0        0        0        0        0        0        0        0        0        0        0        0        0        0        0        0        0        0        0        0        0        0        0        0        0        0        0        0        0        0        0        0        0        0        0        0        0        0        0        0        0        0        0        0        0        0        0        0        0        0        0        0     
   0        0        0        0        0        0       -1        1        0        0        0        0        0        0        0        0        0        0        0        0        0        0        0        0        0        0        0        0        0        0        0        0        0        0        0        0        0        0        0        0        0        0        0        0        0        0        0        0        0        0        0        0        0       -1.6420   0        0        0        0        0        0        0        0        0        0        0        0        0        0        0        0        0     
   0        0        0        0        0        0        0        0        0        0        0        0        0        1       -1        0        0        0        0        0        0        0        0        0        0        0        0        0        0        0        0        0        0        0        0        0        0        0        0        0        0        0        0        0       -1        0        0        0        0        0        0        0        0        0        0        0        0        0        0        0        0        0        0        0        0        0        0        0        0        0        0     
   0        0        0        0        0        0        0        0        0        0        0        0        1       -1        0        0        0        0        0        0        0        0        0        0        0        0        0        0        0        0        0        0        0        0        0        0        0        0        0        0        0        0        0        0        0        0        0        0        0        0        0        0        0        0        0        0        0        0        0        0        0        0        0        0        0        0        0        0        0        0        0     
   0        0        0        0        0        0        0        0        0        0        0        0        0        0        0        0        0        0        0        0        0        0        0        0        0        0        0        0        0        0        0        0        0        0        0        0        1        0        0        0        0        0        1        0        0        0        0        0        0        0        0        0        0        0        0        0        0        0        0        0        0       -1        0        0        0        0        0        0        0        0        0     
   0        0        0        0        0        0        0        0        0        0        0        0        0        0        0        0        0        0        0        0        0        0        0        0        0        0        0        0        0        0        0        0        0        0        0        0        0        0        0        0        0        0        0        0        0        0        0        0        0        0        0        0        0        0        0        0        0        0        0        0        0        0        0        0        0        0        0        0        0        0        0     
   0        0        0        0        0        0        0        0        0        0        0        0        0        0        0        0        0        0        0        0        0        0        0        0        0        0        0        0        0        0        0        0        0        0        0        0        0        0        0        1       -1        0        0        1        0        0        0        0        0        0        0        0        0        0        0        0        0        0        0        0        0        0        0        0        0        0        0        0        0        0        0     
   0        0        0        0        0        0        0        0        0        0        0        1        0        0        0        0        0        0        0        0       -1        0        0        0        0        0        0        0        0        0        0       -1        0        0        0        1        0        0        0       -1        0       -1        0        0        0        0        0        0        0        0        0        0        0       -1.2070   0        0        0        0        0        0        0        0        0        0        0        0        0        0        0        0        0     
   0        0        0        0        0        0        0        0        0        0        0        0        0        0        0        0        0        0        0        0        0        1       -1        0        0        0        0        0        0        0        0        0        0        0        0        0        0        0        0        0        0        0        0        0        0        0        0        0        0        0        0        0        0        0        0        0        0        0        0        0        0        0        0        0        0        0        0        0        0        0        0     
   0        0        0        0        0        0        0        0        0        0        0        0        0        0        0        0        0        0        0        0        0        0        0        0        0        0        0        0        0        0        0        0        0        0        0        0        0        0        0        0        0        1       -1        0        0        0        0        0        0        0        0        0        0        0        0        0        0        0        0        0        0        0        0        0        0        0        0        0        0        0        0     
   0        1        0        0        0        0        1        0        0       -1        0        0        0        0        0        0        0        0        0        0        0        0        0        0        0        1        0        0        0        0        0        0        0        0        1        0        0        0        0        0        0        0       -1        0        0        0        0        0        1        1        1        0        1       40.6800  -2       -1        1        0        0        2        0        0        0        0        0        0        0        1        1        1        0     
   0        0        0        0        0        0        0        0        0        0        0        0        0        0        0        0        0        0        0        0        0        0        0        1       -1        0        0        0        0        0        0        0        0        0        0        0        0        0        0        0        0        0        0        0        0        0        0        0        0        0        0        0        0       -1.4260   0        0        0        0        0        0        0        0        0        0        0        0        0        0        0        0        0     
   0        0        0        0        0        0        0        0        0        0        1        0        0        0        0        0        0        0        0        0        0        0        0        0        0        0        0        0        0        0        0        0        0        0        0        0        0        0        0        0        0        0        0        0        0        0        0        0        0        0        0        0        0        0        0        0        0        0        0       -1        0        0        0        0        0        0        0        0        0        0        0     
   0        0        0        0        0        0        0        0        0        0        0        0        0        0        0        0        0        0        0        0        0        0        0        0        0        0        0        0        0        0        0        0        0        0        0        0        0        0        0        0        0        0        0        0        0        0        0        0        0        0        0        0       -1        0        0        0        0        0        0        0        0        0        0        0        0        0        0        0        0        1        0     
   0        0        0        0        0        0        0        0        0        0        0        0        0        0        0        0        0        0        0        0        0        0        0        0        0        0        0        0        0        0        0        0        0        0        0        0        0        0        0        0        0        0        0        0        0        0        0        0        0        0        0        0        0        0        0        0        0        0        0        0        0        0        0        0        0        0        0        0        0        0        0     
   0       -1        0        0        0        0       -1        0        0        1       -1        0        0        0        0        0        0        0        0        0        0        0        0        0        0       -1        0        0        0        0        0        0        0        0       -1        0        0        0        0        0        0        0        1        0        0        0        0        0       -1       -1       -1        0       -1      -40.6800   2        1       -1        0        0       -1        0        0        0        0        0        0        0       -1       -1       -1        0     
   0        0        0        0        0        0        0        0        0        0        0        0        0        0        0        0        0        0        0        0        0        0        0        0        0        0        0        0        0        0        0        0        0        0        0        0        0        0        0        0        0        0        0        0        0        0        0        0        0        0        0        0        0        0        0        0        0        0        0        0        0        0        0        0        0        0        0        0        0        0        0     
   0        0        0        0        0        0        0        0        0        0        0        0        0        0        0        0        0        0        0        0        1       -1        0        0        0        0        0        0        0        0        0        0        0        0        0        0        0        0        0        0        0        0        0        0        0        0        0        0        0        0        0        0        0        0        0        0        0        0        0        0        0        0        0        0        0        0        0        0        0        0        0     
   0        0        0        0        0        0        0        0        0        0        0        1        0        0        1        0        0        0        0        0        0        0        0        1        1        0        0        0        0        0        0        0       -1        1        1        0        1        0        1        0        0        0        0        1        0        0        0        0        0        0        0        0        0        0        0        0        0        0        0        0        0        0        0        0        0        0       -1        0        0        0        0     
   0        0        0        0        0        0        0        0        0        0        0        0        0        0        0        0        0        0        0        0        0        0        0        0        0        0        0        0        0        0        0        0        0        0        0        0        0        0        0        0        0        0        0        0        0        0        0        0        0        0        0        0        0        0        0        0        0        0        0        0        0        0        0        0        0        0        0        0        0        0        0     
   0        0        0        0        0        0        0        0        0        0        0       -1        0        0        0        0        0        0        0        0        1        0        0        0       -1       -1        0        0        0        0        0        1        0        0        0       -1        0        0        0        1        0        1        0        0        0        0        0        0        0        0        0        0        0        1.2070   0        0        0        0        0        0        0        0        0        0        0        0        0        0        0        0        0     
   0        0        0        0        0        0        0        0        0        0        0        0        0        0        0        0        0        0        0        0        0        0        0        0        0        0        0        0        0        0        0        0        0        0        0        0        0        0        0        0        0        0        0        0        1       -1        0        0        0        0        0        0        0        0        0        0        0        0        0        0        0        0        0        0        0        0        0        0        0        0        0     
   0        0        0        1       -1        0        0        0        0        0        0        0        0        0        0        0        0        0        0        0        0        0        0        0        0        0        0        0        0        0        0        0        0        0        0        0        0        0        0        0        0        0        0        0        0        0        0        0        0        0        0        0        0        0        0        0        0        0        0        0        0        0        0        0        0        0        0        0        0        0        0     
   0        0        0        0        0        0        0        0        0        0        0        0        0        0        0        0        0        0        1       -1        0        0        0        0        0        0        0        0        0        0        0        0        0        0        0        0        0        0        0        0        0        0        0        0        0        0        0        0        0        0        0        0        0       -0.5120   0        0        0        0        0        0        0        0        0        0        0        0        0        0        0        0        0     
   0        0        0        0        0        0        0        0        0        0        0        0        0        0        0        0        0        0        0        0        0        0        0        0        0        0        0        0        0        0        0        0        0        0        0        0        0        0        0        0        1        0        0        0        0        0        0        0        0        0        0        0        0        0        0        0        0        0        0        0       -1        0        0        0        0        0        0        0        0        0        0     
   0        0        0        0        0        0        0        0        0        0        0        0        0        0        0        0        0        0        0        0        0        0        0        0        0        0        0        0        0        0        0        0        0        0        0        0        0        0        0        0        0        0        0        0        0        0        0        0        0        0        0        0        0        0        0        0        0        0        0        0        0        0        0        0        0        0        0        0        0        0        0     
   1       -1        1        0        0        0        0        0        0        0        0        0        0        0        0        0        0        0        1        1        0        0        0        0        0        0        0        0        0        0        0        0        0        0        0        0        0        0        0        0        0        0        0        0        0        0        0        0        0        0        0        1        0       -0.0170   0        0        0        0        0        0        0        0        0        0        0        0        0        0        0        0        0     
   0        1       -1       -1        0        0        0        0        0        0        0        0        0        0        0        0        0        0        0        0        0        0        0        0        0        0        0        0        0        0        0        0        0        0        0        0        0        0        0        0        0        0        0        0        0        0        0        0        0        0        0        0        0        0        0        0        0        0        0        0        0        0        0        0        0        0        0        0        0        0        0     
   0        0        0        0        0        0        0        0        0        0        0        0        0        0        0        0        0        0        0        0        0        0        0        0        0        0        0        0        0        0        0        0        0        0        0        1        0        0       -1        0        0        0        0        0        0        0        0        0        0        0        0        0        0        0        0        0        0        0        0        0        0        0        0        0        0       -1        0        0        0        0        0     
   0        0        0        0        0        0        0        0        0        0        0        0        0        0        0        0        0        0        0        0        0        0        0        0        0        0        0        0        0        0        0        0        0        0        0        0        0        0        0        0        0        0        0        0        0        0        0        0        0        0        0        0        0        0        0        0        0        0        0        0        0        0        0        0        0        0        0        0        0        0        0     
   0        0        0        0        0        0        0        0        0        0        0        0        0        0        0        0        0        0        0        0        0        0        0        0        0        0        0        0        0        0        0        0        0        0        0        0        0        0        0        0        0        0        0        0        0        0        0        0        0        0        0        0        0        0        0        0        0        0        0        0        0        0        0        0        0        0        0        0        0        0        0     
   0        0        0        0        0        0        0        0        0        0        0        0        0        0        0        0        0        0        0        0        0        0        0        0        0        0        1       -1        0       -1        0        0        0        0        0        0        0        0        0        0        0        0        0        0        0        0        0        0        0        0        0        0        0        0        0        0        0        0        0        0        0        0        0        0        0        0        0        0        0        0        0     
   0        0        0        0        0        0        0        0        0        0        0        0        0        0        0        0        0        0        0        0        0        0        0        0        0        0        0        0        0        0        0        0        0        0        0        0        0        0        0        0        0        0        0        0        0        0        0        0        0        0        0        0        0        0        0        0        0        0        0        0        0        0        0        0        0        0        0        0        0        0        0     
   0        0        0        1        1       -1        0        0        0        0        0        0        0        0        0        0        0        1       -1        1        0        0        0        0        0        0        0        0        0        0        0        0        0        0        0        0        0        0        0        0        0        0        0        0        0        1        0        0        0        0        0        0        0       -0.0310   0        0        0        0        0        0        0        0        0        0        0        0        0        0        0        0        0     
  -1        0        0        0        0        0        0        0        0        0        0        0       -1        0        0        0        0        0        0        0        0        0        0        0        0        0        0        0        0        0        0        0        0        0        0        0        0        0        0        0        0        0        0        0        0        0        1        0        0        1        0        0        0       -0.0490   0        0        0        0        0        0        0        0        0        0        0        0        0        0        0        0        0     
   0        0        0        0        0        0        0        0        0        0        0        0        0        0        0        0        0        0        0        0        0        0        0        0        0        0        0        0        0        0        0        0        0        0        0        0        0        0        0        0        0        0        0        0        0        0        0        0        0       -1        0        0        0        0        0        0        0        0        0        0        0        0        0        0        0        0        0        0        1        0        0     
   0        0        0        0        0        0        0        0        0        0        0        0        0        0        0        0        0        0        0        0        0        0        0        0        0        0        0        0        0        0        0        0        0        0        0        0        0        0        0        0        0        0        0        0        0        0        0        0        0        0        0        0        0        0        0        0        0        0        0        0        0        0        0        0        0        0        0        0        0        0        0     
   0        0        0        0        0        0        0        0        0        0        0        0        0        0        0        0        0        0        0        0        0        0        0        0        0        0        0        0        0        0        0        0        0        0        0        0        0        0        0        0        0        0        0        0        0        0        0        0        0        0        0        0        0        0        0        0        0        0        0        0        0        0        0        0        0        0        0        0        0        0        0     
   0        0        0        0        0        0        0        0        0        0        0        0        0        0        0        0        0        0        0        0        0        0        0        0        0        0        0        0        0        0        1       -1        0        0        0        0        0        0        0        0        0        0        0        0        0        0        0        0        0        0        0        0        0        0        0        0        0        0        0        0        0        0        0        0        0        0        0        0        0        0        0     
   0        0        0        0        0        0        0        0        0        0        0        0        0        0        0        0        0        0        0        0        0        0        0        0        0        0        0        0        0        0        0        0        0        0        0        0        0        0        0        0        0        0        0        0        0        0        0        0        0        0        0        0        0        0        0        0        0        0        0        0        0        0        0        0        0        0        0        0        0        0        0     
   0        0        0        0        0        0        0        0        0        0        0        0        0        0        0        0        0        0        0        0        0        0        1       -1        0        0        0        0        0        0       -1        0        0        0        0        0        0        0        0        0        0        0        0        0        0        0        0        0        0        0        0        0        0        0        0        0        0        0        0        0        0        0        0        0        0        0        0        0        0        0        0     
   0        0        0        0        0        0        0        0        0        0        0        0        0        0        0        0        0        0        0        0        0        0        0        0        0        0        0        0        0        0        0        0        0        0        0        0        0        1        0        0        0        0        0        0        0        0        0        0        0        0        0        0        0        0        0        0        0        0        0        0        0        0        0       -1        0        0        0        0        0        0        0     
   0        0        0        0        0        0        0        0        0        0        0        0        0        0        0        0        0        0        0        0        0        0        0        0        0        0        0        0        0        0        0        0        0        0        0        0        0        0        0        0        0        0        0        0        0        0        0        0        0        0        0        0        0        0        0        0        0        0        0        0        0        0        0        0        0        0        0        0        0        0        0     
   0        0        0        0        0        0        0        0        0        0        0        0        0        0        0        0        0        0        0        0        0        0        0        0        0        0        0        0        0        0        0        0        0        0        0        0        0        0        0        0        0        0        0        0        0        0        0        0        0        0        1       -1        0        0        0        0        0        0        0        0        0        0        0        0        0        0        0        0        0        0        0     
   0        0        0        0        0        0        0        0        0        0        0        0        0        0        0        0        0        0        0        0        0        0        0        0        0        0        0        1       -1        0        0        1        0       -1        0        0        0        0        0        0        0        0        0        0        0        0        0        0        0        0        0        0        0        0        0        0        0        0        0        0        0        0        0        0        0        0        0        0        0        0        0     
   0        0        0        0        0        0        0        0        0        0        0        0        0        0        0        0        0        0        0        0        0        0        0        0        0        0        0        0        0        0        0        0        0        0        0        0        0        0        0        0        0        0        0        0        0        0        0        0        0        0        0        0        0        0        0        0        0        0        0        0        0        0        0        0        0        0        0        0        0        0        0     
   0        0        0        0        0        0        0        0        0        0        0        0        0        0        0        0        0        0        0        0        0        0        0        0        0        0        0        0        0        0        0        0        0        0        0        0        0        0        0        0        0        0        0        0        0        0        0        0        0        0        0        0        0        0        0        0        0        0        0        0        0        0        0        0        0        0        0        0        0        0        0     
   0        0        0        0        0       -1        0        0        0        0        0       -1        0        0        0        0        0        0        0        0        0        0        0        0       -1        0        0        0       -1        0        0        0        0       -1        0        0        0        1        0        1        1        0        0        0        0        0        0        0        0        0        0        0        0       -4.0790   1        0        0        1       -1        0        0        0        0        0        0        0        0        0        0        0        0     
   0        0        0        0        0        1        0        0        0        0        0        1        0        0        0        0        0        0        0        0        0        0        0        0        1        0        0        0        1        0        0        0        0        1        0        0        0       -1        0       -1       -1        0        0        0        0        0        0        0        0        0        0        0        0        4.0790  -1        0        0       -1        1        0        0        0        0        0        0        0        0        0        0        0        0     
   0        0        0        0        0        0        0        0        0        0        0        0       -1        0       -1        0        0        0        0        0        0        0        0       -1        0        0        0        0        0        0        0        0        0        0        0        0        0        0        0        0        0        0        0        0        0        0        0        0        0        0        0        0        0       18.3200   0        0        0        0        1        0        0        0        0        0        0        0        0        0        0        0        0     
   0        0        0        0        0        0        0        0        0        0        0        0        1        0        1        0        0        0        0        0        0        0        0        1        0        0        0        0        0        0        0        0        0        0        0        0        0        0        0        0        0        0        0        0        0        0        0        0        0        0        0        0        0      -18.3200   0        0        0        0       -1        0        0        0        0        0        0        0        0        0        0        0        0     
   0        0        0        0        0        0        0        0        0        0        0        0        0        0        0        0        0        0        0        0        0        0        0        0        0        0        0        0        0        0        0        0        0        0        0        0        0        0        0        0        0        0        0        0        0        0        0        0        0        0        0        0        0      -12.5020   0        0        0        0        0        0        0        0        1        0        0        0        0        0        0        0        0     
   0        0        0        0        0        0        0        0        0        0        0        0        0        0        0        0        0        0        0        0        0        0        0        0        0        0        0        0        0        0        0        0        0        0        0        0        0        0        0        0        0        0        0        0        0        0        0        0        0        0        0        0        0        0        0        0        0        0        0        0        0        0        0        0        0        0        0        0        0        0        0     
   0        0        0        0        0        0        0        0        0        0        0        0        0        0        0        0        0        0        0        0        0        0        0        0        0        0        0        0        0        0        0        0        0        0        0        0        0        0        0        0        0        0        0        0        0        0        0        0        0        0        0        0        0        0        0        0        0        0        0        0        0        0        0        0        0        0        0        0        0        0        0     
   0        0        0        0        0        0        0        0        0        0        0        0        0        0        0        0        0        0        0        0        0        0        0        0        0        0        0        0        0        0        0        0        0        0        0        0        0        0        0        0        0        0        0        0        0        0        0        0        0        0        0        0        0        0       -1       -1        0        0        0        0        0        0        0        0        0        0        0        0        0        0        1     
   0        0        0        0        0        0        0        0        0        0        0        0        0        0        0        0        0        0        0        0       -1        0        0        0        0        0        0        0        1        0        0        0        1        0       -1        0        0        0        0        0        0        0        0        0        0        0        0        0        0        0        0        0        0       -2.3550   0        0        0        0        0        0        0        0        0        0        0        0        0        0        0        0        0     
   0        0        0        0        0        0        0        0        1       -1        1        0        0        0        0        0        0        0        0        0        0        0        0        0        0        0        0        0        0        0        0        0       -1        0        1        0        0        0        0        0        0        0        0        0        0        0       -1        0        0        0        0        0        0       -0.9600   0        0        0        0        0        0        0        0        0        0        0        0        0        0        0        0        0     
   0        0        0        0        0        0        0        0        0        1       -1       -1        0        0        0        0        0        0        0        0        0        0        0        0        0        0        0        0        0        0        0        0        0        1        0       -1       -1       -1        0        0        0        0        0       -1        0        1        1        0        0        0        0        0        0       -3.9200   0        0        0        0        0        0        0        0        0        0        0        0        0        0        0        0        0     
   0        0        0        0        0        0        0        0        0        0        0        0        0        0        0        0        0        0        0        0        0        0        0        0        0        0        0        0        0        0        0        0        0        0        0        0        0        0        0        0        0        0        0        0        0        0        0        0        0        0        0        0        0        0        0        0        0        0        0        0        0        0        0        0        0        0        0        0        0        0        0     
   0        0        0        0        0        0        0        0        0        0        0        0        0        0        0        0        0        0        0        0        0        0        0        0        0        0       -1        0        0        1        0        0        0        0        0        0       -1        0        0        0        0        0        0        0        0        0        0        0        0        0        0        0        0        0        0        1        0       -1        0        0        0        0        0        0        0        0        0        0        0        0        0     
   0        0        0        0        0        0        0        0        0        0        0        0        0        0        0        0        0        0        0        0        0        0        0        0        0        0        1        0        0       -1        0        0        0        0        0        0        1        0        0        0        0        0        0        0        0        0        0        0        0        0        0        0        0        0        0       -1        0        1        0        0        0        0        0        0        0        0        0        0        0        0        0     
   0        0        0        0        0        0        0        0        0        0        0        0        0        0        0        0       -1       -1        0        0        0        0        0        0        0        0        0        0        0        0        0        0        0        0        0        0        0        0        0        0        0        0        0        0        0        0        0        0        0        0        0        0        0       -0.8600   0        0        0        0        0        0        0        0        0        0        0        0        0        0        0        0        0     
   0        0        0        0        0        0        0        0        0        0        0        0        0        0        1       -1        1        0        0        0        0        0        0        0        0        0        0        0        0        0        0        0        0        0        0        0        0        0        0        0        0        0        0        0        0        0        0        0        0        0        0        0        0        0        0        0        0        0        0        0        0        0        0        0        0        0        0        0        0        0        0     
   0        0        0        0        0        0        0        0        0        0        0        0        0        0        0        0        0        1       -1        0        0        0        0        0        0        0        0        0        0        0        0        0        0        0        0        0        0        0        0        0        0        0        0        0        0        0        0        0        0        0        0        0        0        0        0        0        0        0        0        0        0        0        0        0        0        0        0        0        0        0        0     
   0        0        0        0        0        0        0        0        0        0        0        0        0        0        0        0        0        0        0        0        0        0        0        0        0       -1       -1        0        0        1        1        0        0        0        0        0        0        0        0        0        0        0        0        0        0        0        0        0        0        0        0        0        0        0        0        0        0        0        0        0        0        0        0        0       -1        0        0        0        0        0        0     
   0        0        0        0        0        0        0        0        0        0        0        0        0        0        0        0        0        0        0        0        0        0        0        0        0        0        0        0        0        0        0        0        0        0        0        0        0        0        0        0        0        0        0        0        0        0        0        0        0        0        0        0        0        0        0        0        0        0        0        0        0        0        0        0        0        0        0        0        0        0        0     
   0        0        0        0        0        0        0        0        0        0        0        0        0        0        0        0        0        0        0        0        0        0        0        0        1        1        0        0        0        0        0        0        0        0        0        0        0        0        0        0        0        0        0        0        0        0        0        0        0        0        0        0        0        0        0        0        0        0        0        0        0        0        0        0        0        0        0        0        0        0        0     
   0        0        0        0        0        0        0        0        0        0        0        0        0        0        0        1        0       -1        0       -1        0        0        0        0        0        0        0        0        0        0        0        0        0        0        0        0        0        0        0        0        0        0        0        0        0        0        0        0        1        0        0        0        1        0        0        0        0        0        0        0        0        0        0        0        0        0        0        0        0        0        0     
   0        0        0        0        0        0        0        0        0        0        0        0        0        0        0        0        0        0        0        0        0        0        0        0        0        0        0        0        0        0        0        0        0        0        0        0        0        0        0        0        0        0        0        0        0        0        0       -1        0        0        0        0        0        0        0        0        0        0        0        0        0        0        0        0        0        0        0        1        0        0        0     
   0        0        0        0        0        0        0        0        0        0        0        0        0        0        0        0        0        0        0        0        0        0        0        0        0        0        0        0        0        0        0        0        0        0        0        0        0        0        0        0        0        0        0        0        0        0        0        0        0        0        0        0        0        0        0        0        0        0        0        0        0        0        0        0        0        0        0        0        0        0        0     
   0        0        0        0        0        0        0        0        0        0        0        0        0        0        0        0        0        0        0        0        0        0        0        0        0        0        0        0        0        0        0        0        0        0        0        0        0        0        0        0        0        0        0        0        0        0        0        1       -1        0        0        0        0        0        0        0        0        0        0        0        0        0        0        0        0        0        0        0        0        0        0     
