# Supplementary material for: Avoiding the Enumeration of Infeasible Elementary Flux Modes by Including Transcriptional Regulatory Rules in the Enumeration Process Saves Computational Costs
Source: PLoS One. 2015 Jun 19;10(6):e0129840. doi: 10.1371/journal.pone.0129840 (PMC4475075; doi:10.1371/journal.pone.0129840)
Supplement: S4 File — (GZ) [file pone.0129840.s014.gz › 20120810_regEfmtool_2.0/examples/ecoli_trinh_2008/rfile]

"R_PGI" "R_PFK" "R_FBP" "R_FBA" "R_TPI" "R_GAPD" "R_PGK" "R_PGM" "R_ENO" "R_PYK" "R_PPS" "R_PDH" "R_G6PDH2r" "R_PGL" "R_GND" "R_RPE" "R_RPI" "R_TKT1" "R_TALA" "R_TKT2" "R_CS" "R_ACONTa" "R_ACONTb" "R_ICDHyr" "R_AKGDH" "R_SUCOAS" "R_FRD7" "R_FUM" "R_MDH" "R_SUCDi" "R_ICL" "R_MALS" "R_PPC" "R_ME1" "R_PPCK" "R_PFL" "R_FEM2" "R_LDH_D" "R_FEM4" "R_ACALD" "R_ALCD2x" "R_FEM7" "R_ACKr" "R_FEM9" "R_EDP1" "R_EDP2" "R_GLCpts" "R_XYL1" "R_XYL2" "R_GAL1" "R_MAN1" "R_MAN2" "R_ARA1" "R_Biomass_Ecoli_core" "R_OPM1" "R_OPM2" "R_ATPM" "R_NADH16" "R_NADTRHD" "R_ADK1" "R_ETOHt2r" "R_ACt2r" "R_NH4t" "R_D_LACt2" "R_SUCCt3" "R_FORti" "R_CO2t" "R_TRA8" "R_TRA9" "R_TRA10" "R_TRA11"
