# Supplementary material for: Avoiding the Enumeration of Infeasible Elementary Flux Modes by Including Transcriptional Regulatory Rules in the Enumeration Process Saves Computational Costs
Source: PLoS One. 2015 Jun 19;10(6):e0129840. doi: 10.1371/journal.pone.0129840 (PMC4475075; doi:10.1371/journal.pone.0129840)
Supplement: S4 File — (GZ) [file pone.0129840.s014.gz › 20120810_regEfmtool_2.0/examples/start_regEfmtool_ecoli_core_full]

# including gene regulatory file
java -Xmx188G -jar ../regEfmtool.jar -log console -level FINEST -format plain -kind stoichiometry -stoich ecoli_core_full/sfile -rev ecoli_core_full/rvfile -meta ecoli_core_full/mfile -reac ecoli_core_full/rfile -out text-doubles ecoli_core_full/modes.text -normalize none -maxthreads 10 -generule ecoli_core_full/grfile

# without gene regulatory file
# java -Xmx188G -jar ../regEfmtool.jar -log console -level FINEST -format plain -kind stoichiometry -stoich ecoli_core_full/sfile -rev ecoli_core_full/rvfile -meta ecoli_core_full/mfile -reac ecoli_core_full/rfile -out text-doubles ecoli_core_full/modes.text -normalize none -maxthreads 10
