# Supplementary material for: Avoiding the Enumeration of Infeasible Elementary Flux Modes by Including Transcriptional Regulatory Rules in the Enumeration Process Saves Computational Costs
Source: PLoS One. 2015 Jun 19;10(6):e0129840. doi: 10.1371/journal.pone.0129840 (PMC4475075; doi:10.1371/journal.pone.0129840)
Supplement: S4 File — (GZ) [file pone.0129840.s014.gz › 20120810_regEfmtool_2.0/examples/ecoli_core_full/sfile]

   0        0        0        0        0        0        0        0        0        0        0        0        0        0        0        0        0        0        0        0        0        0        0        0        0        0        0        0        0        0        0        0        0        0        0        0        0        0        0        0        0        0        0        0        0        0        0        0        1        0        0        0        0        0        0        0        0        0        0        0        0        0        0        0        0        0        0        0        0        0        0        0        0        0        1        0        0        0        0        0        0        0        0        0        0        0        0        0        0        0        0        0        0        0        0     
   0        0        0        0        0        0        0        0        0        0        0        0        0        0        0        0        0       -1        0        0        0        0        0        0        0        0        0        0        0        0        0        0        0        0        0        0        0        0        0        0        0        0        0        0        0        0        0        0        0        0        0        0        0        0        0        0        0        0        0        0        0        0        0        0        0        0        0        0        0        0        0        0        0        0        0        0       -1        0        0        0        0        0        0        0        0        0        0        0        0        0        0        0        0        0        0     
   0        0        0        0        0        0        0        0        0        0        0        0       -1.4960   0        0        0        0        0        0        0        0        0        0        0        0        0        0        0        0        0        0        0        0        0        0        0        0        0        0        0        0        0        0        0        0        0        0        0        0        0        0        0        0        0        0        0        0        0        0        0        0        0        0        0        0        0        0        0        0        0        0        0        0        0       -1        0        1        0        0        0        0        0        0        0        0        0        0        0        0        0        0        0        0        0        0     
   0        0        0        0        0        0        0        0        0        0        0        0        0        0        0        0        0        0        0        0        0        0        0        0        0        0        0        0        0        0        0        0        0        0        0        0        0        0        0        0        0        0        0        0        0        0        0        0        0        0        0        0        0        0        0        0       -1        0        0        0        0        0        0        0        0        0        0        0        0        0        0        0        0        0        0        1        0        0        0        0        0        0        0        0        0        0        0        0        0        0        0        0        0        0        0     
   0        0        0        0        0        0        0        0        0        0        0        0        0        0        0        0        0        0        0        0        0        0        0        0        0        0        0        0        0        0        0        0        0        0        0        0        0        0        0        0        0        0        0        0        0        0        0        1        0        0        0        0        0        0        0        0        0        0        0        0        0        0        0        0        0        0        0        0        0        0        0        0        0        0        0       -1        0        0        0        0        0        0        0        0        0        0        0        0        0        0        0        0        0        0        0     
   0        0       -1        0        0        1        0        0        0        0        0        0        0        0        0        0        0        0        0        0        0        0        0        0        0        0        0        0        0        0        0        0        0        0        0        0        0        0        0        0        0        0        0        0        0        0        0        0        0        0        0        0        0        0        0        0        0        0        0        0        0        0        0        0        0        0        0        0        0        0        0        0        0        0        0        0        0        0        0        0        0        0        0        0        0        0        0        0        0        0        0        0        0        0        0     
   0        0        0        0        0       -1        0        0        0        0        0        0        0        0        0        0        0        0        0       -1        0        0        0        0        0        0        0        0        0        0        0        0        0        0        0        0        0        0        0        0        0        0        0        0        0        0        0        0        0        0        0        0        0        0        0        0        0        0        0        0        0        0        0        0        0        0        0        0        0        0        0        0        0        0        0        0        0        0        0        0        0        0        0        0        0        0        0        0        0        0        0        0        0        0        0     
  -1        1        0        0        0        0        0        0        0        1        0        0        0        0        0        0        0        0        0        0        0        0        0        0        0        0        0        0        0        0        0        0        0        0        0        0        0        0        0        0        0        0        0        0        0        0        0        0        0        0        0        0        0        0        0        0        0        0        0        0        0        0        0        0        0        0        0        0        0        0        0        0        0        0        0        0        0        0        0        0        0        0        0        0        0        0        0        0        0        0        0        0        0        0        0     
   0       -1        0        0        0        0        0        0        0        0        0        0        0        0        0        0        0        0        0        0       -1        0        0        0        0        0        0        0        0        0        0        0        0        0        0        0        0        0        0        0        0        0        0        0        0        0        0        0        0        0        0        0        0        0        0        0        0        0        0        0        0        0        0        0        0        0        0        0        0        0        0        0        0        0        0        0        0        0        0        0        0        0        0        0        0        0        0        0        0        0        0        0        0        0        0     
   1        0        0        0        0        0        0        0        0        0        0        0       -3.7478   0       -1        0        0        0        0        0        0        0        0        0        0        0        0        0        0        0        0        0        0        0        0        0        0        0        0        0        0        0        0        0        0        0        0        0        0        0        0        0        0        0        0        0        0        0        0        0        0       -1        0        0        0        0        0        0        0        0        1        0        1        0        0        0        0        0        0        0        0       -1        0        0        0        0        0        0        0        0        0        0        0        0        0     
   0        0        0        1       -1        0        0        0        0        0        0        0        0        0        0        0        0        0        0        0        0        0        0        0        0        0        0        0        0        0        0        0        0        0        0        0        0        0        0        0        0        0        0        0        0        0        0        0        0        0        0        0        0        0        0        0        0        0        0        0        0        0        0        0        0        0        0        0        0        0        0        0        0        0        0        0        0        0        0        0        0        0        0        0        0        0        0        0        0        0        0        0        0        0        0     
   0        0        1        0        0        0        0        0        0        0        0        0        0        0        0        0        0        0        0        0        0        0        0        0        0        0        0        0        0        0        0        0        0        0        0        0        0        0        0        0        0        0        0        0        0        0        0        0        0        0        0        0        0        0        0        0        0        0        0        0        0        0        0        0        0        0        0        0        0        0        0        0        0        0        0        0        0        0        0        0        0        1        0        0        0        0        0        0        0        0        0        0        0        0        0     
   0        0        1        0        0        0        2        0        0        0        1       -1       59.8100   0        0        0        0        0        0        0        0        0        0        0        0        0        0        0        0        0        0        0        0        0        0        0        0        0        0        0        0        0        0        0        0        0        0        0        0        0        1        1        0        0        0        0        0        0        0        0        0        0        0        0        0        0        0        0        0        0        0        1        0        0        1        0        0        0        0        1        0        0       -1        0        0        0        0        0        0        1        0        0        0        0        0     
   0        0        0        0        0        0        0       -1        1        0        0        0        4.1182   0        0        0        0        0        0        0        0        0        0        0        0        0        0        0        0        0        0        0        0        0        0        0        0        0        0        0        0        0        0        0        0        0        0        0        0        0        0        0        1        0       -1        0        0        0        1        0        0        0        0        0        0        0        0        0        0        0        0        0        0        0        0        0        0        0        0        0        0        0        0        0        0        0        0        0        0        0        0        0        0        0        0     
   0        0        0        0        0        0        0        0       -1        0        0        0        0        0        0        0        0        0        0        0        0       -1        0        0        0        0        0        0        0        0        0        0        0        0        0        0        0        0        0        0        0        0        0        0        0        0        0        0        0        0        0        0        0        0        0        0        0        0        0        0        0        0        0        0        0        0        0        0        0        0        0        0        0        0        0        0        0        0        0        0        0        0        0        0        0        0        0        0        0        0        0        0        0        0        0     
   0        0        0        0        0        0       -1        0        0        0        0        0        0        0        0        0        0        0        0        0        0        0        0        0        0        0        0        0        0        0        0        0        0        0        0        0        0        0        0        0        0        0        0        0        0        0        0        0        0        0        0        0        0        0        0        0        0        0        0        0        0        0        0        0        0        0        0        0        0        0        0        0        0        0        0        0        0        0        0        0        1        0        0        0        0        0        0        0        0        0        0        0        0        0        0     
   0        0       -1        0        0        0       -1        0        0        0       -1        1      -59.8100   0        0        0        0        0        0        0        0        0        0        0        0        0        0        0        0        0        0        0        0        0        0        0        0        0        0        0        0        0        0        0        0        0        0        0        0        0       -1       -1        0        0        0        0        0        0        0        0        0        0        0        0        0        0        0        0        0        0        0       -1        0        0       -1        0        0        0        0       -1       -1        0        1        0        0        0        0        0        0       -1        0        0        0        0        0     
   0        0        0        0        0        0        0        0        0        0        0        0        0        0        0        0        0        0        0        0        0        0        0        0        0        0        0        0        0        0        0        0        0        0        0        0        0        0        0        0        0        0        0        0        0        0        0        0        0        0        0        0        0        0        0        0        0        0        0        0        0        0        0        0        0        0        0        0        0        0        0        0        0        0        0        0        0        0        0        0        0        0        0        0        0        0        0        0        0        0        0        0        0        0        0     
   0        0        0       -1        0        0        0        0        0        0        0        0        0        0        1        0        0        0        0        0        0        0        0        0        0        0        0        0        0        0        0        0        0        0        0        0        0        0        0        0        0        0        0        0        0        0        0        0        0        0        0        0        0        0        0        0        0        0        0        0        0        0        0        0        0        0        0        0        0        0        0        0        0        0        0        0        0        0        0        0        0        0        0        0        0        0        0        0        0        0        0        0        0        0        0     
   0        0        0        0        0        0        0        1        0        0        0        0        0        1        0        0        0        0        0        0        0        0        0        0        0        0        0        0        0        0        0        0        0        0        0        0        0        0        0        0        0        0        0        0        0        0        0        0        0        0        0        0        0        0        0        0        1        0        1        0        0        0        0        0        1        1        0        0        0        0        1        0        0        0        0        0        0        0       -1        1        0        0        0        0        0        0        0        0        0        0        0        0        0        0        0     
   0        0        0        0        0        0        0        0        0        0        0        0        0       -1        0        0        0        0        0        0        0        0       -1        0        0        0        0        0        0        0        0        0        0        0        0        0        0        0        0        0        0        0        0        0        0        0        0        0        0        0        0        0        0        0        0        0        0        0        0        0        0        0        0        0        0        0        0        0        0        0        0        0        0        0        0        0        0        0        0        0        0        0        0        0        0        0        0        0        0        0        0        0        0        0        0     
  -1        0        0        0        0        0        0       -1        0        0        0        0        3.7478   0        1        0        0        0        0        0        0        0        0        0        0        0        0        0        0        0        0        0        0        0        0        0        0        0        0        0        0        0        0        0        0        0        0        0        0        0        0        0        0        0        0        0        0        0        0        0        0        1        0        0        0        0        0        0        0        0       -1        0       -1        0        0        0        0        0        0        0        0        1        0        0        0        0        0        0        0       -1        0        0        0        0        0     
   0        0        0        0        0        0        0        0        0        0        0        0        0        0        0        0        0        0        0        0        0        0        0        0        0        0        0        0        0        0        0        0        0        0        0        0        0        0        0        1        0        0        0        0        0        0        0        0        0        0        0        0        0        0        0        0        0        0        0        0        0        0        0        0        0        0        0        0        0        0        0        0        0        0        0        0        0        0        0        0        0        0        0        0        0        0        0        0        0        0        0        0        0        0       -1     
   0        0        0        0        0        0        0        0        0        0        0        0       -0.3610   0        0        0        0        0        0        0        0        0        0        0        0        0        0        0        0        0        0        0        0        0        0        0        0        0        0        0        0        0        0        0        0        0        0        0        0        0        0        0        0        0        0        0        0        0        0        0        0        0        0        0        0        0        0        0        0        0        0        0        0        0        0        0        0        0        0        0        0        0        0        0        0        0        0        0        0        0        1        0        0       -1        0     
   0        0        0        0        0        0        0        0        0       -1        0        0        0        0        0        0        0        0        1        0        0        0        0        0        0        0        0        0        0        0        0        0        0        0        0        0        0        0        0        0        0        0        0        0        0        0        0        0        0        0        0        0        0        0        0        0        0        0        0        0        0        0        0        0        0        0        0        0        0        0        0        0        0        0        0        0        0        0        0        0        0        0        0        0        0        0        0        0        0        0        0        0        0        0        0     
   0        0        0        0        0        0        0        0        0        0        0        0        0        0        0        0        0        0       -1        0        0        0        0       -1        0        0        0        0        0        0        0        0        0        0        0        0        0        0        0        0        0        0        0        0        0        0        0        0        0        0        0        0        0        0        0        0        0        0        0        0        0        0        0        0        0        0        0        0        0        0        0        0        0        0        0        0        0        0        0        0        0        0        0        0        0        0        0        0        0        0        0        0        0        0        0     
   0        0        0        0        0        0        0        0        0        0        0        0       -0.0709   0        0        0        0        0        0        0        0        0        0        0        0        0        0        0        0        0        0        0        0        0        0        0        0        0        0        0        1        0        0        0        1        0        0        0        0        0        0        0        0        0        0        0        0        0        0        0        0        0        0        0        0        0        0        0        0        0        0       -1        0        1        0        0        0        0        0        0        0        0        0        0        0        0        0        0        0        0        1        0        0        1        0     
   0        0        0        0        0        0        0        0        0        0        0        0        0        0        0        0        0        0        0        0        0        0        0        0        0        0        0        0        0        0        0        0        0        0        0        0        0        0        0       -1       -1        0        0        0        0        0        0        0        0        0        0        0        0        0        0        0        0        0        0        0        0        0        0        0        0        0        0        0        0        0        0        1        0        0        0        0        0        0        0        0        0        0        0        0        0        0        0        0        0        0        0        0        0        0        0     
   0        0        0        0        0        0        0        0        0        0        0        0        0        0        0        0        0        0        0        0        0        0        0        0        0        0        0        0        0        0        0        0        0        0        0        0        0        0        0        0        0        1       -1        0        0        0        0        0        0        0        0        0        0        0        0        0        0        0        0        0        0        0        0        0        0        0        0        0        0        0        0        0        1        0        0        0        0        0        0        0        0        0        0        0        0        0        0        0        0        0        0        0        0        0        0     
   0        0        0        0        0        0        0        0        0        0        0        0        0        0        0        0        0        0        0        0        0        0        0        0       -1        0        0        0        0        0        0        0        0        0        0        0        0        0        0        0        0       -1        1        0        0        0        0        0        0        0        0        0        0        0        0        0        0        0        0        0        0        0        0        0        0        0        0        0        0        0        0        0        0        0        0        0        0        0        0        0        0        0        0        0        0        0        0        0        0        0        0        0        0        0        0     
   0        0        0        0        0        0        0        0        0        0        0        0        0        0        0        0        0        0        0        0        0        0        0        0        0       -1        0        0        0        0        0        0        0        0        0        0        0        0        0        0        0        0        0        0       -1        0        0        0        0        0        0        0        0        0        0        0        0        0        0        0        0        0        0        0        0        0        0        0        0        0        0        0        0        0        0        0        0        0        0        0        0        0        0        0        0        0        0        0        0        0        0        0        0        0        0     
   0        0        0        0        0        0        0        0        0        0        0        0        0        0        0        0        0        0        0        0        0        0        0        0        0        0        0        0        0        0        0        0        0        0        0        0        0        0        0        0        0        0        0       -1        0       -1        1        0        0        0        0        0        0        0        0        0        0        0        0        0        0        0        0        0        0        0        0        0        0        0        0        0        0        0        0        0        0        0        0        0        0        0        0        0        0        0        0        0        1        0        0        0        0        0        0     
   0        0        0        0        0        0        0        0        0        0        0        0        0        0        0        0        0        0        0        0        0        0        0        0        0        0       -1        0        0        0        0        0        0        0        0        0        0        0        0        0        0        0        0        0        0        0       -1        0        0        0        0        0        0        0        0        0        0        0        0        0        0        0        0        0        0        0        0        0        0        0        0        0        0        0        0        0        0        0        0        0        0        0        0        0        0        0        0        0        0        0        0        0        0        0        0     
   0        0        0        0        0        0        0        0        0        0        0        0       -0.1290   0        0        0        0        0        0        0        0        0        0        0        0        0        0        0        0        0        0        0        0        0        0        0        0        0        0        1        0        0        0        0        0        0        0        0       -1        0        0        0        0        0        0        0        0        0        0        0        0        0        0        0        0        0        0        0        0        0        0        0        0        0        0        0        0        0        0        0        0        0        0        0        0        0        0        0        0        0       -1        0        1        1        1     
   0        0        0        0        0        0        0        0        0        0        0        0       -0.2050   0        0        0        0        0        0        0        0        0        0        0        0        0        0        0        0        0        0        0        0        0        0        0        0        0        0        0        0        0        0        0        0        0        0       -1        0        1        0        0        0        0        0        0        0        0        0        0        0        0        0        0        0        0        0        0        0        0        0        0        0       -1        0        0        0        0        0        0        0        0        0        0        0        0        0        0        0        0        0        0        0        0        0     
   0        0        0        0        0        0        0        0        0        0        0        0        0        0        0        0        0        0        0        0        0        0        0        0        0        0        0       -1        0        0        0        0        0        0        0        0        0        0        0        0        0        0        0        0        0        0        0        0        0       -1        0        0        0        0        0        0        0        0        0        0        0        0        0        0        0        0        0        0        0        0        0        0        0        0        0        0        0        0        0        0        0        0        0        0        0        0        0        0        0        0        0        0        0        0        0     
   0        0        0        0        0        0        0        0        0        0        0        0       -0.2557   0        0        0        0        0        0        0        0        0        0        0        0        0        0        0        0        0        0        0        0        0        0        0        0        0        0        0        0        0        0        0        0        0        0        0        0        0        1        1        0       -1       -1        0        0        0        0        0        0        0        0        0        0        0        0        0        0        0        0        0        0        0        0        0        0        0        0        0        0        0        0        0        0        0        0        0        0        0        0        0        0        0        0     
   0        0        0        0        0        0        0        0        0        0        0        0        0        0        0        0        0        0        0        0        0        0        0        0        0        0        0        0       -1        0        0        0        0        0        0        0        0        0        0        0        0        0        0        0        0        0        0        0        0        0        0       -1        0        0        0        0        0        0        0        0        0        0        0        0        0        0        0        0        0        0        0        0        0        0        0        0        0        0        0        0        0        0        0        0        0        0        0        0        0        0        0        0        0        0        0     
   0        0        0        0        0        0        0        0        0        0        0        0       -4.9414   0        0        0        0        0        0        0        0        0        0        0        0        0        0        0        0        0        0        0        0        0        0        0        0        0        0        0        0        0        0        0        0        0        0        0        0        0       -1        0       -1        1        2        1        0        0        0        0        0        0        0        0        0        0        0        0        0        0        0        0        0        0        0        0        0        0        0        0        0        0        0        0        0        0        0        0        0        0        0        0        0        0        0     
   0        0        0        0        0        0        0        0        0        0        0        0        0        0        0        0        0        0        0        0        0        0        0        0        0        0        0        0        0       -1        0        0        0        0        0        0        0        0        0        0        0        0        0        0        0        0        0        0        0        0        0        0        0        0        0       -1        0        0        0        0        0        0        0        0        0        0        0        0        0        0        0        0        0        0        0        0        0        0        0        0        0        0        0        0        0        0        0        0        0        0        0        0        0        0        0     
   0        0        0        0        0        0        0        0        0        0        0        0        0        0        0        0        0        0        0        0        0        0        0        0        0        0        0        0        0        0        0        0        0        0        0        0        0        0        0        0        0        0        0        0        0        0        0        0        0        0        0        0        0        0        0        0        0        0        0        1        0       -1        0        0        0        0        0        0        0        0        0        0        0        0        0        0        0        0        0        0        0        0        0        0        0        0        0        0        0        0        0        0        0        0        0     
   0        0        0        1       -1        0        0        0        0        0       -1        1      -59.8100   0       -1        1        0        1        0        0        0        0        0        0        0        0        0        0        0        0        0        0        0        0        0        0        0        0        0        0       -1        0        0        0        0       -1        0        0        0        0        0       -1       -1       -1        0        0        0        1        0        0        0       -1        0        0        0        0        0        0        0        0        0        0        0        0        0       -1        0        0       -1        0       -1        0        0        0        0        0        0        0        0        0        0        0        0        0        0     
   0        0        0        0        0        0        0        0        0        0        0        0        0        0        0        0        0        0        0        0        0        0        0        0        0        0        0        0        0        0        0        0        0        0        0        0        0        0        0        0        0        0        0        0        0        0        0        0        0        0        0        0        0        0        0        0        0       -1        0        0        0        0        0        0        0        0        0        0        0        0        0        0        0        0        0        0        0        0        0        0        0        0        0        0        0        0        0        0        0        0        0        0        0        0        0     
   1        0        0        0        0        1        0        0        1        1        1        3       59.8100   0        1       -2        1        0        1        0        0        0        0        0        0        0        0        0        0        0        0        0        0        0        0        0        0        0        0        0        0        1        0        0        0        0        2        1        1        0        1        1        1        0       -1        1        0        0        0        0        1        1        2        1        0        0       -4        0        0        0        0        1        0        0        0        1        0        1        1        0        2        0       -1        1        0        0        2        1        0        0        0        2        0        0        0     
   0        0        0        0        0       -1        0        0       -1        0        0       -4        0        0        0        2       -1        0       -1        0        0        0        0        0        0        0        0        0        0        0       -1       -1        0        0        0        0        0        0        0        0        0       -1        0        0        0        0       -2        0        0        0        0        0        0        0        0       -1        0        0        0        0        0        0       -2        0        0        0        3        0        0        0        0        0        0        0        0        0        0       -1        0        0        0        0        0       -1        0        0       -2       -1        0        0        0       -2        0        0        0     
   0        0        0        0        1        0        0        0        0        0        0        0        0        0        0        0        0        0        0        0        0        0        0        0        0        0        0        0        0        0        0        0        0        0        0        0        0        0        0        0        0        0        0        0        0        0        0        0        0        0        0        0        0        0        0        0        0        0       -1       -1        0        0        0        0        0        0        0        0        0        0        0        0        0        0        0        0        0        0        0        0        0        0        0        0        0        0        0        0        0        0        0        0        0        0        0     
   0        0        0        0        0        0        0        0        0        0        0        0        0        0        0        0        1        0        0        0        0        0        0        0        0        0        0        0        0        0        0        0        0        0        0        0        0        0        0        0        0        0        0        0        0        0        0        0        0        0        0        0        0        0        0        0        0        0        0        0       -1        0        0        0        0        0        0        0        0        0        0        0        0        0        0        0        0        0        0        0        0        0        0        0        0        0        0        0        0        0        0        0        0        0        0     
   0        0        0        0        0        0        0        0        0        0        0        0        0        0        0        0       -1        0        0        0        0        0        0        0        0        0        0        0        0        0        0        0       -1        0        0        0        0        0        0        0        0        0        0        0        0        0        0        0        0        0        0        0        0        0        0        0        0        0        0        0        0        0        0        0        0        0        0        0        0        0        0        0        0        0        0        0        0        0        0        0        0        0        0        0        0        0        0        0        0        0        0        0        0        0        0     
   0        0        0        0        0        0        0        0        0        0        0        0        0        0        0        0        0        0        0        0        0        0        0        0        0        0        0        0        0        0        0        0        0        0        0        0        0        0        0        0        0        0        0        0        0        1        0        0        0        0        0        0        0        0        0        0        0        0        0        0        0        1        1       -1       -1       -1        0        0        0        0        0        0        0        0        0        0        0        0        0        0        0        0        0        0        0        0        0        0        0        0        0        0        0        0        0     
   0        0        0        0        0        0        0        0        0        0        0        0        0        0        0        0        0        0        0        0        0        0        0        0        0        0        0        0        0        0        0        0        0       -1        0        0        0        0        0        0        0        0        0        0        0        0        0        0        0        0        0        0        0        0        0        0        0        0        0        0        0        0       -1        0        0        0        0        0        0        0        0        0        0        0        0        0        0        0        0        0        0        0        0        0        0        0        0        0        0        0        0        0        0        0        0     
  -1        0        0        0        0        0        0       -1        0       -1        0        0       -3.5470   0        0        0        0        0        0        0        0        0        0        0        0        0        0        0        0        0        0        0        0        0        0        0        0        0        0        0        0        0        0        0        0        0        0        0       -1        0        0        0        0        0        0        0        0        0        0        0       -1        0        0       -1       -1        0        1       -1        0        0       -1        0        0        0        0        0        0        0        0        0        0        0        0        0        0        0        0        0        0        0        0        1        0        0        0     
   1        0        0        0        0        0        0        1        0        1        0        0        3.5470   0        0        0        0        0        0        0        0        0        0        0        0        0        0        0        0        0        0        0        0        0        0        0        0        0        0        0        0        0        0        0        0        0        0        0        1        0        0        0        0        0        0        0        0        0        0        0        1        0        0        1        1        0       -1        1        0        0        1        0        0        0        0        0        0        0        0        0        0        0        0        0        0        0        0        0        0        0        0       -1        0        0        0     
   0        0        0        0        0        0        0        0        0        0        0        0       13.0279   0        0        0        0        0        0        0        0        0        0        0        0        0        0        0        0        0        0        0        0        0        0        0        0        0        0        0        0        0        0        0        0        0        0       -1        0        0        0        0       -1        0        1        0       -1        0       -1        0        0        0        0        0        0       -1        0        1        0        0        0        0        0        0        0        0        0        0        0        0        0        0        0        0        0        0        0        0        0        0        0       -1        0        0        0     
   0        0        0        0        0        0        0        0        0        0        0        0      -13.0279   0        0        0        0        0        0        0        0        0        0        0        0        0        0        0        0        0        0        0        0        0        0        0        0        0        0        0        0        0        0        0        0        0        0        1        0        0        0        0        1        0       -1        0        1        0        1        0        0        0        0        0        0        1        0       -1        0        0        0        0        0        0        0        0        0        0        0        0        0        0        0        0        0        0        0        0        0        0        0        1        0        0        0     
   0        0        0        0        0        0        0        0        0        0        0        0        0        0        0        0        0        0        0        0        0        0        0        0        0        0        0        0        0        0        0        0        0        0        0        0        0        0        0        0        0        0        0        0        0        0        0        0        0        0       -1        0        1        1        0        0        0        0        0        0        0        0        0        0        0        0        0        0        1        0        0        0        0        0        0        0        0        0        0        0        0        0        0        0        0        0        0        0        0        0        0        0        0        0        0     
   0        0        0        0        0        0        0        0        0        0        0        0        0        0        0        0        0        0        0        0        0        0        0        0        0        0        0        0        0        0        0        0        0        0       -1        0        0        0        0        0        0        0        0        0        0        0        0        0        0        0        0        0        0        0        0        0        0        0        0        0        0        0        0        0        0        0        0        0       -1        0        0        0        0        0        0        0        0        0        0        0        0        0        0        0        0        0        0        0        0        0        0        0        0        0        0     
   0        0        0        0        0        0        0        0        0        0        0        0        0        0        0       -0.5000   0        0        0        0        0        0        0        0        0        0        0        0        0        0        0        0        0        0        0        0        0        0        0        0        0        0        0        0        0        0        0        0        0        0        0        0        0        0        0        0        0        0        0        0        0        0        0        0        0        0        0        0        0        1        0        0        0        0        0        0        0        0        0        0        0        0        0        0        0        0        0        0        0        0        0        0        0        0        0     
   0        0        0        0        0        0        0        0        0        0        0        0        0        0        0        0        0        0        0        0        0        0        0        0        0        0        0        0        0        0        0        0        0        0        0       -1        0        0        0        0        0        0        0        0        0        0        0        0        0        0        0        0        0        0        0        0        0        0        0        0        0        0        0        0        0        0        0        0        0       -1        0        0        0        0        0        0        0        0        0        0        0        0        0        0        0        0        0        0        0        0        0        0        0        0        0     
   0        0        0        0        0        0        0        0        0        0        0        0       -1.7867   0       -1        0        0        0        0        0        0        0        0        0        0        0        0        0        0        0        0        0        0        0        0        0        0        0        0        0        0        0        0        0        0        0        0        0        0        0        0        0        0        0        0        0        0        0        0        0        0        0        0        1        0        0        0        0        0        0        0        0        0        0        0        0        0        0        1       -1        0        0        0        0        0        0        0        0        0        0        0        0        0        0        0     
   0        0        0        0        0        0        0        0        0        0        0        0       -0.5191   0        0        0        0        1        0        0        0        0        0        0        0        0        0        0        0        0        0        0        0        0        0        0        0        0        0        0        0        0        0        0       -1        0        0        0        0       -1        0        0        0        0        0        0        0        0        0        0        0        0        0        0        0        0        0        0        0        0        0        0        0        0        0        0        0        0       -1        1        1        0       -1        0        0        0        0        0        0        0        0        0        0        0        0     
   0        0        0        0        0        0        0        0        0        0        1       -1       59.8100   0        0        0        0        0        0        0        0        0        0        0        0        0        0        0        0        0        0        0        0        0        0        0        0        0        0        0        1        0        0        0        0        0        0        0       -1        0        1        1        0        0        0        0        0        0        0        0        0        0        0        0        0        0        0        0        0        0        0        0        0        0        0        0        0        1        1        0        1       -1        0        0        0        0        0        0        0        1        0        0        0        0        0     
   0        0        0        0        0        0        0        0        0        0        0        0        0        0        0        0        0        0        0        0        0        0        0        0        0        0        0        0        0        0        0        0        0        0        0        0       -1        0        0        0        0        0        0        0        0        0        0        0        0        0        0        0        0        0        0        0        0        0        0        0        0        0        0        0        0        0        0        0        0        0        0        0        0        0        0        0        0       -1        0        0        0        0        0        0        0        0        0        0        0        0        0        0        0        0        0     
   0        0        0        0        0        0        0        0        0        0        0        0       -2.8328   0        0        0        0        0        0        0        0        0        0        0        0        0        0        0        0        0        0        0        0        0        0        0        0        0        0        0        0        0        0        0        1        0        0        0        0        1        0        0        0        0        0        0        0        0        0        0        1        0        0        0        1        1        0        0        0        0       -1        0       -1        0        0        0        0        0        0        0       -1        0        1        1        0        0        0        0        0        0        0        0        0        0        0     
   0        0        0        0        0        0        0        0        0        0        0        0        0        0        0        0        0        0        0        0        0        0        0        0        0        0        0        0        0        0        0        0        0        0        0        0        0       -1        0        0        0        0        0        0        0        0        0        0        0        0        0        0        0        0        0        0        0        0        0        0        0        0        0        0        0        0        0        0        0        0        0        0        0        0        0        0        0        0        0        0        0        0        0       -1        0        0        0        0        0        0        0        0        0        0        0     
   0        0        0        0        0        0        0        0        0        0        0        0        0        0        0        1        0        0        0        0        0        0        0        0        0        0        0        0        0        0        0        0        0        0        0        0        0        0        0        0        0        0        0        1        0        0        0        0        0        0        0        0        0        0        0        0        0        0        0        0        0        0        0        0        0        0       -1        0        0        0        0        0        0        0        0        0        0        0        0        0        0        0        0        0        0        0        0        0       -1        0        0        0        0        0        0     
   0        0        0        0        0        0        0        0        0        0        0        0        0        0        0       -1        0        0        0        0        0        0        0        0        0        0        0        0        0        0        0        0        0        0        0        0        0        0        0        0        0        0        0       -1        0        0        0        0        0        0        0        0        0        0        0        0        0        0        0        0        0        0        0        0        0        0        1        0        0        0        0        0        0        0        0        0        0        0        0        0        0        0        0        0        0        0        0        0        1        0        0        0        0        0        0     
   0        0        0        0        0        0        0        0        0        0        0        0       -0.8977   0        0        0        0        0        0        0        0        0        0        0        0        0        0        0        0        0        0        0        0        0        0        0        0        0        0        0        0        0        0        0        0        0        0        0        0        0        0        0        0        0        0        0        0        0        0        0        0        0        0        0        0        0        0        0        0        0        0        0        0        0        0        0        0        0        0        0        0        0        0        0        0       -1        0        0        0        0        0        0       -1        0        0     
   0        0        0        0        0        0        0        0        0        0        0        0        0        0        0        0        0        0        0        0        0        0        0        0        0        0        0        0        0        0        0        0        0        0        0        0        0        0        0        0        0        0        0        0        0        0        0        0        0        0        0        0        0        0        0        0        1        0        0        0        0        0        0        0        0        0        0        0        0        0        0        0        0        0        0        0        0        0        0        0        0        0        0        0       -1        1        0        0        0        0        0        0        0        0        0     
   0        0        0        0        0        0        0        0        0        0        0        0        0        0        0        0        0        0        0        0        0        0        0        0        0        0        0        0        0        0        0        0        0        0        0        0        0        0        0        0        0        0        0        0        0        0        0        0        0        0        0        0        0        0        0        0        0        0        0        0        0        0        0        0        0        0        0        0        0        0        0        0        0        0        0        0        0        0        0        0        0        0        0        0        0        0        0        0        0        0       -1        0        1        0        0     
   0        0        0        0        0        0        0        0        0        0        0        0        0        0        0        0        0        0        0        0        0        0        0        0        0        0        0        0        0        0        0        0        0        0        0        0        0        0        0        0        0        0        0        1        0        0        0        0        0        0        0        0        0        0        0        0        0        0        0        1        0        0        0        0        0        0        0        0        0        0        0        0        0        0        0        0        0        0        0        0        0        0        0        0        0        0        1       -1       -1       -1        0        0        0        0        0     
   0        0        0        0        0        0        0        0        0        0        0        0        0        0        0        0        0        0        0        0        0        0        0        0        0        0        0        0        0        0        0        0        0        0        0        0        0        0       -1        0        0        0        0        0        0        0        0        0        0        0        0        0        0        0        0        0        0        0        0        0        0        0        0        0        0        0        0        0        0        0        0        0        0        0        0        0        0        0        0        0        0        0        0        0        0        0       -1        1        0        0        0        0        0        0        0     
   0        0        0        0        0        0        0        1        0        0        0        0        0        0        0        0        0        0        0        0        0        0        0        0        0        0        0        0        0        0        0        0        0        0        0        0        0        0        0        0        0        0        0        0        0        0        0        0        0        0        0        0        0        0        0        0        0        0        0        0        0        0        0        0        0        0        0        0        0        0        0        0        0        0        0        0        0        0        0        0        0        0        0        0        0        0        0        0        0        1        0        0        0        0        0     
   0        0        0        0        0        0        0        0        0        0        0        0        0        0        0        0        0        0        0        0        0        0        0        0        0        0        0        0        0        0        0        0        0        0        0        0        0        0        0        0        0        0        0        0        0        0        0        0        0        0        0        0        0        0        0        0        0        0        0        0        0        0        0        0        0        0        0        0        0        0        0        0        0        0        0        0        0        0        0        0        0        0        0        0        1        0        0        0        0        0        0        0       -1       -1        0     
   0        0        0        0        0        0        0        0        0        0        0        0        0        0        0        0        0        0        0        0        0        0        0        0        0        0        0        0        0        0        0        0        0        0        0        0        0        0        0        0        0        0        0        0        0        0        0        0        0        0        0        0        0        0        0        0        0        0        0        0        0        0        0        0        0        0        0        0        0        0        0        0        0        0        0        0        0        0        0        0        0        0        0        0        0        0        0        0        0        0        0        0        0        0        0     
   0        0        0        0        0        0        0        0        0        0        0        0        0        0        0        0        0        0        0        0        0        0        0        0        0        0        0        0        0        0        0        0        0        0        0        0        0        0        0        0        0        0        0        0        0        0        0        0        0        0        0        0        0        0        0        0        0        0        0        0        0        0        0        0        0        0        0        0        0        0        0        0        0        0        0        0        0        0        0        0        0        0        0        0        0        0        0        0        0        0        0        0        0        0        0     
   0        0        0        0        0        0        0        0        0        0        0        0        0        0        0        0        0        0        0        0        0        0        0        0        0        0        0        0        0        0        0        0        0        0        0        0        0        0        0        0        0        0        0        0        0        0        0        0        0        0        0        0        0        0        0        0        0        0        0        0        0        0        0        0        0        0        0        0        0        0        0        0        0        0        0        0        0        0        0        0        0        0        0        0        0        0        0        0        0        0        0        0        0        0        0     
   0        0        0        0        0        0        0        0        0        0        0        0        0        0        0        0        0        0        0        0        0        0        0        0        0        0        0        0        0        0        0        0        0        0        0        0        0        0        0        0        0        0        0        0        0        0        0        0        0        0        0        0        0        0        0        0        0        0        0        0        0        0        0        0        0        0        0        0        0        0        0        0        0        0        0        0        0        0        0        0        0        0        0        0        0        0        0        0        0        0        0        0        0        0        0     
   0        0        0        0        0        0        0        0        0        0        0        0        0        0        0        0        0        0        0        0        0        0        0        0        0        0        0        0        0        0        0        0        0        0        0        0        0        0        0        0        0        0        0        0        0        0        0        0        0        0        0        0        0        0        0        0        0        0        0        0        0        0        0        0        0        0        0        0        0        0        0        0        0        0        0        0        0        0        0        0        0        0        0        0        0        0        0        0        0        0        0        0        0        0        0     
   0        0        0        0        0        0        0        0        0        0        0        0        0        0        0        0        0        0        0        0        0        0        0        0        0        0        0        0        0        0        0        0        0        0        0        0        0        0        0        0        0        0        0        0        0        0        0        0        0        0        0        0        0        0        0        0        0        0        0        0        0        0        0        0        0        0        0        0        0        0        0        0        0        0        0        0        0        0        0        0        0        0        0        0        0        0        0        0        0        0        0        0        0        0        0     
   0        0        0        0        0        0        0        0        0        0        0        0        0        0        0        0        0        0        0        0        0        0        0        0        0        0        0        0        0        0        0        0        0        0        0        0        0        0        0        0        0        0        0        0        0        0        0        0        0        0        0        0        0        0        0        0        0        0        0        0        0        0        0        0        0        0        0        0        0        0        0        0        0        0        0        0        0        0        0        0        0        0        0        0        0        0        0        0        0        0        0        0        0        0        0     
   0        0        0        0        0        0        0        0        0        0        0        0        0        0        0        0        0        0        0        0        0        0        0        0        0        0        0        0        0        0        0        0        0        0        0        0        0        0        0        0        0        0        0        0        0        0        0        0        0        0        0        0        0        0        0        0        0        0        0        0        0        0        0        0        0        0        0        0        0        0        0        0        0        0        0        0        0        0        0        0        0        0        0        0        0        0        0        0        0        0        0        0        0        0        0     
   0        0        0        0        0        0        0        0        0        0        0        0        0        0        0        0        0        0        0        0        0        0        0        0        0        0        0        0        0        0        0        0        0        0        0        0        0        0        0        0        0        0        0        0        0        0        0        0        0        0        0        0        0        0        0        0        0        0        0        0        0        0        0        0        0        0        0        0        0        0        0        0        0        0        0        0        0        0        0        0        0        0        0        0        0        0        0        0        0        0        0        0        0        0        0     
   0        0        0        0        0        0        0        0        0        0        0        0        0        0        0        0        0        0        0        0        0        0        0        0        0        0        0        0        0        0        0        0        0        0        0        0        0        0        0        0        0        0        0        0        0        0        0        0        0        0        0        0        0        0        0        0        0        0        0        0        0        0        0        0        0        0        0        0        0        0        0        0        0        0        0        0        0        0        0        0        0        0        0        0        0        0        0        0        0        0        0        0        0        0        0     
   0        0        0        0        0        0        0        0        0        0        0        0        0        0        0        0        0        0        0        0        0        0        0        0        0        0        0        0        0        0        0        0        0        0        0        0        0        0        0        0        0        0        0        0        0        0        0        0        0        0        0        0        0        0        0        0        0        0        0        0        0        0        0        0        0        0        0        0        0        0        0        0        0        0        0        0        0        0        0        0        0        0        0        0        0        0        0        0        0        0        0        0        0        0        0     
   0        0        0        0        0        0        0        0        0        0        0        0        0        0        0        0        0        0        0        0        0        0        0        0        0        0        0        0        0        0        0        0        0        0        0        0        0        0        0        0        0        0        0        0        0        0        0        0        0        0        0        0        0        0        0        0        0        0        0        0        0        0        0        0        0        0        0        0        0        0        0        0        0        0        0        0        0        0        0        0        0        0        0        0        0        0        0        0        0        0        0        0        0        0        0     
   0        0        0        0        0        0        0        0        0        0        0        0        0        0        0        0        0        0        0        0        0        0        0        0        0        0        0        0        0        0        0        0        0        0        0        0        0        0        0        0        0        0        0        0        0        0        0        0        0        0        0        0        0        0        0        0        0        0        0        0        0        0        0        0        0        0        0        0        0        0        0        0        0        0        0        0        0        0        0        0        0        0        0        0        0        0        0        0        0        0        0        0        0        0        0     
   0        0        0        0        0        0        0        0        0        0        0        0        0        0        0        0        0        0        0        0        0        0        0        0        0        0        0        0        0        0        0        0        0        0        0        0        0        0        0        0        0        0        0        0        0        0        0        0        0        0        0        0        0        0        0        0        0        0        0        0        0        0        0        0        0        0        0        0        0        0        0        0        0        0        0        0        0        0        0        0        0        0        0        0        0        0        0        0        0        0        0        0        0        0        0     
   0        0        0        0        0        0        0        0        0        0        0        0        0        0        0        0        0        0        0        0        0        0        0        0        0        0        0        0        0        0        0        0        0        0        0        0        0        0        0        0        0        0        0        0        0        0        0        0        0        0        0        0        0        0        0        0        0        0        0        0        0        0        0        0        0        0        0        0        0        0        0        0        0        0        0        0        0        0        0        0        0        0        0        0        0        0        0        0        0        0        0        0        0        0        0     
   0        0        0        0        0        0        0        0        0        0        0        0        0        0        0        0        0        0        0        0        0        0        0        0        0        0        0        0        0        0        0        0        0        0        0        0        0        0        0        0        0        0        0        0        0        0        0        0        0        0        0        0        0        0        0        0        0        0        0        0        0        0        0        0        0        0        0        0        0        0        0        0        0        0        0        0        0        0        0        0        0        0        0        0        0        0        0        0        0        0        0        0        0        0        0     
   0        0        0        0        0        0        0        0        0        0        0        0        0        0        0        0        0        0        0        0        0        0        0        0        0        0        0        0        0        0        0        0        0        0        0        0        0        0        0        0        0        0        0        0        0        0        0        0        0        0        0        0        0        0        0        0        0        0        0        0        0        0        0        0        0        0        0        0        0        0        0        0        0        0        0        0        0        0        0        0        0        0        0        0        0        0        0        0        0        0        0        0        0        0        0     
   0        0        0        0        0        0        0        0        0        0        0        0        0        0        0        0        0        0        0        0        0        0        0        0        0        0        0        0        0        0        0        0        0        0        0        0        0        0        0        0        0        0        0        0        0        0        0        0        0        0        0        0        0        0        0        0        0        0        0        0        0        0        0        0        0        0        0        0        0        0        0        0        0        0        0        0        0        0        0        0        0        0        0        0        0        0        0        0        0        0        0        0        0        0        0     
   0        0        0        0        0        0        0        0        0        0        0        0        0        0        0        0        0        0        0        0        0        0        0        0        0        0        0        0        0        0        0        0        0        0        0        0        0        0        0        0        0        0        0        0        0        0        0        0        0        0        0        0        0        0        0        0        0        0        0        0        0        0        0        0        0        0        0        0        0        0        0        0        0        0        0        0        0        0        0        0        0        0        0        0        0        0        0        0        0        0        0        0        0        0        0     
   0        0        0        0        0        0        0        0        0        0        0        0        0        0        0        0        0        0        0        0        0        0        0        0        0        0        0        0        0        0        0        0        0        0        0        0        0        0        0        0        0        0        0        0        0        0        0        0        0        0        0        0        0        0        0        0        0        0        0        0        0        0        0        0        0        0        0        0        0        0        0        0        0        0        0        0        0        0        0        0        0        0        0        0        0        0        0        0        0        0        0        0        0        0        0     
   0        0        0        0        0        0        0        0        0        0        0        0        0        0        0        0        0        0        0        0        0        0        0        0        0        0        0        0        0        0        0        0        0        0        0        0        0        0        0        0        0        0        0        0        0        0        0        0        0        0        0        0        0        0        0        0        0        0        0        0        0        0        0        0        0        0        0        0        0        0        0        0        0        0        0        0        0        0        0        0        0        0        0        0        0        0        0        0        0        0        0        0        0        0        0     
