# Supplementary material for: Avoiding the Enumeration of Infeasible Elementary Flux Modes by Including Transcriptional Regulatory Rules in the Enumeration Process Saves Computational Costs
Source: PLoS One. 2015 Jun 19;10(6):e0129840. doi: 10.1371/journal.pone.0129840 (PMC4475075; doi:10.1371/journal.pone.0129840)
Supplement: S4 File — (GZ) [file pone.0129840.s014.gz › 20120810_regEfmtool_2.0/examples/ecoli_core_full/grfile]

# Original rule set created by David Ruckerbauer, ACIB
# 01
R_EX_ac_e = (!1R_EX_glc_e)
# 02
R_ICL = (!1R_EX_glc_e)
# 03
R_FORt2 = (!0R_EX_glc_e)
# 04
R_FORti = (!0R_EX_glc_e)
# 05
R_GLNS = (!0R_EX_glc_e)
# 06
R_PFL = (!0R_EX_glc_e)
# 07
R_ACKr = (!0R_EX_glc_e)
# 08
R_GLCpts = (0R_EX_glc_e | 0R_EX_glc_e)
# 09
R_FORt2 = (!0R_EX_o2_e)
# 10
R_FORti = (!0R_EX_o2_e)
# 11
R_FRD7 = (!0R_EX_o2_e)
# 12
R_PFL = (!0R_EX_o2_e)
# 13
R_ACKr = (!0R_EX_o2_e)
# 14
R_MDH = (0R_EX_o2_e | 0R_EX_o2_e)
# 15
R_NADH16 = (0R_EX_o2_e | 0R_EX_o2_e)
# 16
R_ICL = (0R_EX_o2_e | 0R_EX_o2_e)
# 17
R_GLUDy = (!1R_EX_glu_L_e)
# 18
R_GLUSy = (!1R_EX_glu_L_e)
# 19
R_GLUDy = (0R_EX_nh4_e | 0R_EX_nh4_e)
# 20
R_GLUSy = (0R_EX_nh4_e | 0R_EX_nh4_e)
# 21
R_PIt2r = (0R_EX_pi_e | 0R_EX_pi_e)
# 22
R_MALS = (!(1R_EX_glc_e & (!0R_EX_ac_e)))
# 23
R_MALS = (!((!0R_EX_o2_e) & (!0R_EX_ac_e)))
# 24
R_D_LACt2 = (!((!0R_EX_o2_e) & (!0R_EX_ac_e)))
# 25
R_D_LACt2 = (1R_EX_o2_e & 1R_EX_ac_e)
# 26
R_ACALD = (!(1R_EX_o2_e & (!0R_BIOMASS)))
# 27
R_ALCD2x = (!(1R_EX_o2_e & (!0R_BIOMASS)))
# 28
R_ACALD = ((!0R_EX_o2_e) & 1R_BIOMASS)
# 29
R_ALCD2x = ((!0R_EX_o2_e) & 1R_BIOMASS)
# 30
R_MALS = (((!0R_EX_glc_e) & 1R_EX_o2_e) & 1R_EX_ac_e)
# 31
R_SUCDi = (!((1R_EX_glc_e & (!0R_BIOMASS)) & (!0R_EX_o2_e)))
# 32
R_SUCDi = ((!0R_EX_glc_e) & 1R_EX_o2_e)
# 33
R_SUCDi = (1R_BIOMASS & 1R_EX_o2_e)
# 34
R_FRD7 = (1R_EX_succ_e | 1R_EX_succ_e)
# 35
R_FRD7 = (1R_EX_fum_e | 1R_EX_fum_e)
# 36
R_FRD7 = (1R_EX_mal_L_e | 1R_EX_mal_L_e)
# 37
R_FUM = (1R_EX_o2_e & (!0R_EX_glc_e))
# 38
R_FUM = (1R_EX_o2_e & 1R_EX_succ_e)
# 39
R_FUM = (1R_EX_o2_e & 1R_EX_fum_e)
# 40
R_FUM = (1R_EX_o2_e & 1R_EX_mal_L_e)
# 41
R_FUMt2_2 = ((1R_EX_o2_e & (!0R_EX_glc_e)) & (!0R_EX_lac_D_e))
# 42
R_FUMt2_2 = (1R_EX_o2_e & 1R_EX_succ_e)
# 43
R_FUMt2_2 = (1R_EX_o2_e & 1R_EX_fum_e)
# 44
R_FUMt2_2 = (1R_EX_o2_e & 1R_EX_mal_L_e)
# 45
R_MALt2_2 = ((1R_EX_o2_e & (!0R_EX_glc_e)) & (!0R_EX_lac_D_e))
# 46
R_MALt2_2 = (1R_EX_o2_e & 1R_EX_succ_e)
# 47
R_MALt2_2 = (1R_EX_o2_e & 1R_EX_fum_e)
# 48
R_MALt2_2 = (1R_EX_o2_e & 1R_EX_mal_L_e)
# 49
R_SUCCt2_2 = ((1R_EX_o2_e & (!0R_EX_glc_e)) & (!0R_EX_lac_D_e))
# 50
R_SUCCt2_2 = (1R_EX_o2_e & 1R_EX_succ_e)
# 51
R_SUCCt2_2 = (1R_EX_o2_e & 1R_EX_fum_e)
# 52
R_SUCCt2_2 = (1R_EX_o2_e & 1R_EX_mal_L_e)
# 53
R_FUMt2_2 = (!(((((!0R_EX_o2_e) & 1R_EX_glc_e) & (!0R_EX_succ_e)) & (!0R_EX_fum_e)) & (!0R_EX_mal_L_e)))
# 54
R_FUMt2_2 = (!(((((!0R_EX_o2_e) & 1R_EX_lac_D_e) & (!0R_EX_succ_e)) & (!0R_EX_fum_e)) & (!0R_EX_mal_L_e)))
# 55
R_MALt2_2 = (!(((((!0R_EX_o2_e) & 1R_EX_glc_e) & (!0R_EX_succ_e)) & (!0R_EX_fum_e)) & (!0R_EX_mal_L_e)))
# 56
R_MALt2_2 = (!(((((!0R_EX_o2_e) & 1R_EX_lac_D_e) & (!0R_EX_succ_e)) & (!0R_EX_fum_e)) & (!0R_EX_mal_L_e)))
# 57
R_SUCCt2_2 = (!(((((!0R_EX_o2_e) & 1R_EX_glc_e) & (!0R_EX_succ_e)) & (!0R_EX_fum_e)) & (!0R_EX_mal_L_e)))
# 58
R_SUCCt2_2 = (!(((((!0R_EX_o2_e) & 1R_EX_lac_D_e) & (!0R_EX_succ_e)) & (!0R_EX_fum_e)) & (!0R_EX_mal_L_e)))
