# Supplementary material for: Avoiding the Enumeration of Infeasible Elementary Flux Modes by Including Transcriptional Regulatory Rules in the Enumeration Process Saves Computational Costs
Source: PLoS One. 2015 Jun 19;10(6):e0129840. doi: 10.1371/journal.pone.0129840 (PMC4475075; doi:10.1371/journal.pone.0129840)
Supplement: S4 File — (GZ) [file pone.0129840.s014.gz › 20120810_regEfmtool_2.0/examples/ecoli_core_full/mfile]

"M_13dpg_c" "M_2pg_c" "M_3pg_c" "M_6pgc_c" "M_6pgl_c" "M_ac_c" "M_ac_e" "M_acald_c" "M_acald_e" "M_accoa_c" "M_acon_C_c" "M_actp_c" "M_adp_c" "M_akg_c" "M_akg_e" "M_amp_c" "M_atp_c" "M_atpmain_b" "M_cit_c" "M_co2_c" "M_co2_e" "M_coa_c" "M_dhap_c" "M_e4p_c" "M_etoh_c" "M_etoh_e" "M_f6p_c" "M_fdp_c" "M_for_c" "M_for_e" "M_fru_e" "M_fum_c" "M_fum_e" "M_g3p_c" "M_g6p_c" "M_glc_D_e" "M_gln_L_c" "M_gln_L_e" "M_glu_L_c" "M_glu_L_e" "M_glx_c" "M_h2o_c" "M_h2o_e" "M_h_c" "M_h_e" "M_icit_c" "M_lac_D_c" "M_lac_D_e" "M_mal_L_c" "M_mal_L_e" "M_nad_c" "M_nadh_c" "M_nadp_c" "M_nadph_c" "M_nh4_c" "M_nh4_e" "M_o2_c" "M_o2_e" "M_oaa_c" "M_pep_c" "M_pi_c" "M_pi_e" "M_pyr_c" "M_pyr_e" "M_q8_c" "M_q8h2_c" "M_r5p_c" "M_ru5p_D_c" "M_s7p_c" "M_succ_c" "M_succ_e" "M_succoa_c" "M_xu5p_D_c" "M_ac_b" "M_acald_b" "M_akg_b" "M_bm_b" "M_co2_b" "M_etoh_b" "M_for_b" "M_fru_b" "M_fum_b" "M_glc_D_b" "M_gln_L_b" "M_glu_L_b" "M_h2o_b" "M_h_b" "M_lac_D_b" "M_mal_L_b" "M_nh4_b" "M_o2_b" "M_pi_b" "M_pyr_b" "M_succ_b"
