# Supplementary material for: Avoiding the Enumeration of Infeasible Elementary Flux Modes by Including Transcriptional Regulatory Rules in the Enumeration Process Saves Computational Costs
Source: PLoS One. 2015 Jun 19;10(6):e0129840. doi: 10.1371/journal.pone.0129840 (PMC4475075; doi:10.1371/journal.pone.0129840)
Supplement: S4 File — (GZ) [file pone.0129840.s014.gz › 20120810_regEfmtool_2.0/examples/ecoli_core_full/rfile]

"R_ACALD" "R_ACALDt" "R_ACKr" "R_ACONTa" "R_ACONTb" "R_ACt2r" "R_ADK1" "R_AKGDH" "R_AKGt2r" "R_ALCD2x" "R_ATPM" "R_ATPS4r" "R_BIOMASS" "R_CO2t" "R_CS" "R_CYTBD" "R_D_LACt2" "R_ENO" "R_ETOHt2r" "R_EX_ac_e" "R_EX_acald_e" "R_EX_akg_e" "R_EX_co2_e" "R_EX_etoh_e" "R_EX_for_e" "R_EX_fru_e" "R_EX_fum_e" "R_EX_glc_e" "R_EX_gln_L_e" "R_EX_glu_L_e" "R_EX_h_e" "R_EX_h2o_e" "R_EX_lac_D_e" "R_EX_mal_L_e" "R_EX_nh4_e" "R_EX_o2_e" "R_EX_pi_e" "R_EX_pyr_e" "R_EX_succ_e" "R_FBA" "R_FBP" "R_FORt2" "R_FORti" "R_FRD7" "R_FRUpts2" "R_FUM" "R_FUMt2_2" "R_G6PDH2r" "R_GAPD" "R_GLCpts" "R_GLNS" "R_GLNabc" "R_GLUDy" "R_GLUN" "R_GLUSy" "R_GLUt2r" "R_GND" "R_H2Ot" "R_ICDHyr" "R_ICL" "R_LDH_D" "R_MALS" "R_MALt2_2" "R_MDH" "R_ME1" "R_ME2" "R_NADH16" "R_NADTRHD" "R_NH4t" "R_O2t" "R_PDH" "R_PFK" "R_PFL" "R_PGI" "R_PGK" "R_PGL" "R_PGM" "R_PIt2r" "R_PPC" "R_PPCK" "R_PPS" "R_PTAr" "R_PYK" "R_PYRt2r" "R_RPE" "R_RPI" "R_SUCCt2_2" "R_SUCCt3" "R_SUCDi" "R_SUCOAS" "R_TALA" "R_THD2" "R_TKT1" "R_TKT2" "R_TPI"
