# Supplementary material for: Avoiding the Enumeration of Infeasible Elementary Flux Modes by Including Transcriptional Regulatory Rules in the Enumeration Process Saves Computational Costs
Source: PLoS One. 2015 Jun 19;10(6):e0129840. doi: 10.1371/journal.pone.0129840 (PMC4475075; doi:10.1371/journal.pone.0129840)
Supplement: S4 File — (GZ) [file pone.0129840.s014.gz › 20120810_regEfmtool_2.0/examples/start_regEfmtool_ecoli_trinh_2008]

# with gene regulatory information
java -Xmx1G -jar ../regEfmtool.jar -log console -level FINEST -format plain -kind stoichiometry -stoich ecoli_trinh_2008/sfile -rev ecoli_trinh_2008/rvfile -meta ecoli_trinh_2008/mfile -reac ecoli_trinh_2008/rfile -out text-doubles ecoli_trinh_2008/modes_inc_generules.text -normalize none -maxthreads 4 -generule ecoli_trinh_2008/grfile

# without gene regulatory information
# java -Xmx1G -jar ../regEfmtool.jar -log console -level FINEST -format plain -kind stoichiometry -stoich ecoli_trinh_2008/sfile -rev ecoli_trinh_2008/rvfile -meta ecoli_trinh_2008/mfile -reac ecoli_trinh_2008/rfile -out text-doubles ecoli_trinh_2008/modes_no_generules.text -normalize none -maxthreads 4
