# Supplementary material for: Avoiding the Enumeration of Infeasible Elementary Flux Modes by Including Transcriptional Regulatory Rules in the Enumeration Process Saves Computational Costs
Source: PLoS One. 2015 Jun 19;10(6):e0129840. doi: 10.1371/journal.pone.0129840 (PMC4475075; doi:10.1371/journal.pone.0129840)
Supplement: S4 File — (GZ) [file pone.0129840.s014.gz › 20120810_regEfmtool_2.0/examples/start_regEfmtool_simple_2]

# using gene regulatory information and no compression
java -Xmx1G -jar ../regEfmtool.jar -log console -level FINEST -format plain -kind stoichiometry -stoich simple_2/sfile -rev simple_2/rvfile -meta simple_2/mfile -reac simple_2/rfile -out text-doubles simple_2/modes_inc_generules.text -normalize none -maxthreads 2 -generule simple_2/grfile -compression off

# without gene regulatory information and no compression
# java -Xmx1G -jar ../regEfmtool.jar -log console -level FINEST -format plain -kind stoichiometry -stoich simple_2/sfile -rev simple_2/rvfile -meta simple_2/mfile -reac simple_2/rfile -out text-doubles simple_2/modes_no_generules.text -normalize none -maxthreads 2 -compression off
