# Supplementary material for: Avoiding the Enumeration of Infeasible Elementary Flux Modes by Including Transcriptional Regulatory Rules in the Enumeration Process Saves Computational Costs
Source: PLoS One. 2015 Jun 19;10(6):e0129840. doi: 10.1371/journal.pone.0129840 (PMC4475075; doi:10.1371/journal.pone.0129840)
Supplement: S4 File — (GZ) [file pone.0129840.s014.gz › 20120810_regEfmtool_2.0/examples/simple_2/sfile]

0	0	0	0	0	0	0	0	0	0	0
1	-0.5000	0	0	0	0	-1	0	0	-1	0
0	0	0	0	0	0	0	0	0	0	0
0	0	0	0	0	0	0	0	0	0	0
0	1	1	0	0	0	1	-1	0	0	-1
0	0	0	0	0	0	0	0	-2	1	1
0	0	0	0	0	0	0	0	0	0	0
0	0	0	-1	0	0	0	1	1	0	0
0	0	0	0	0	0	0	0	0	0	0
0	0	0	0	-1	0	0	0	0	0	1
0	0	0	0	0	0	0	0	0	0	0
0	0	0	0	0	-1	0	0	0	1	0
