# Supplementary material for: Avoiding the Enumeration of Infeasible Elementary Flux Modes by Including Transcriptional Regulatory Rules in the Enumeration Process Saves Computational Costs
Source: PLoS One. 2015 Jun 19;10(6):e0129840. doi: 10.1371/journal.pone.0129840 (PMC4475075; doi:10.1371/journal.pone.0129840)
Supplement: S4 File — (GZ) [file pone.0129840.s014.gz › 20120810_regEfmtool_2.0/examples/simple_2/mfile]

"m_a_b" "m_a_c" "m_b_b" "m_c_b" "m_c_c" "m_d_c" "m_p_b" "m_p_c" "m_q_b" "m_q_c" "m_s_b" "m_s_c"
