# Supplementary material for: Avoiding the Enumeration of Infeasible Elementary Flux Modes by Including Transcriptional Regulatory Rules in the Enumeration Process Saves Computational Costs
Source: PLoS One. 2015 Jun 19;10(6):e0129840. doi: 10.1371/journal.pone.0129840 (PMC4475075; doi:10.1371/journal.pone.0129840)
Supplement: S4 File — (GZ) [file pone.0129840.s014.gz › 20120810_regEfmtool_2.0/com/jmatio/types/MLEmptyArray.java]

package com.jmatio.types;

public class MLEmptyArray extends MLArray
{
    public MLEmptyArray()
    {
        this(null);
    }
    
    public MLEmptyArray(String name)
    {
        this(name, new int[] {0,0}, mxDOUBLE_CLASS, 0);
    }
    
    public MLEmptyArray(String name, int[] dims, int type, int attributes)
    {
        super(name, dims, type, attributes);
    }

}
