# Supplementary material for: Avoiding the Enumeration of Infeasible Elementary Flux Modes by Including Transcriptional Regulatory Rules in the Enumeration Process Saves Computational Costs
Source: PLoS One. 2015 Jun 19;10(6):e0129840. doi: 10.1371/journal.pone.0129840 (PMC4475075; doi:10.1371/journal.pone.0129840)
Supplement: S4 File — (GZ) [file pone.0129840.s014.gz › 20120810_regEfmtool_2.0/com/jmatio/types/MLCell.java]

package com.jmatio.types;

import java.util.ArrayList;

public class MLCell extends MLArray
{
    private ArrayList<MLArray> cells;
    
    public MLCell(String name, int[] dims )
    {
        this( name, dims, MLArray.mxCELL_CLASS, 0);
    }
    
    public MLCell(String name, int[] dims, int type, int attributes)
    {
        super(name, dims, type, attributes);
        
        cells = new ArrayList<MLArray>(getM()*getN());
        
        for ( int i = 0; i < getM()*getN(); i++ )
        {
            cells.add( new MLEmptyArray() );
        }
    }    
    public void set(MLArray value, int m, int n)
    {
        cells.set( getIndex(m,n), value );
    }
    public void set(MLArray value, int index)
    {
        cells.set( index, value );
    }
    public MLArray get(int m, int n)
    {
        return cells.get( getIndex(m,n) );
    }
    public MLArray get(int index)
    {
        return cells.get( index );
    }
    @Override
	public int getIndex(int m, int n)
    {
        return m+n*getM();
    }
    public ArrayList<MLArray> cells()
    {
        return cells;
    }
    @Override
	public String contentToString()
    {
        StringBuffer sb = new StringBuffer();
        sb.append(name + " = \n");
        
        for ( int m = 0; m < getM(); m++ )
        {
           sb.append("\t");
           for ( int n = 0; n < getN(); n++ )
           {
               sb.append( get(m,n) );
               sb.append("\t");
           }
           sb.append("\n");
        }
        return sb.toString();
    }

}
