# Supplementary material for: Avoiding the Enumeration of Infeasible Elementary Flux Modes by Including Transcriptional Regulatory Rules in the Enumeration Process Saves Computational Costs
Source: PLoS One. 2015 Jun 19;10(6):e0129840. doi: 10.1371/journal.pone.0129840 (PMC4475075; doi:10.1371/journal.pone.0129840)
Supplement: S4 File — (GZ) [file pone.0129840.s014.gz › 20120810_regEfmtool_2.0/com/jmatio/io/MatlabIOException.java]

package com.jmatio.io;

import java.io.IOException;

/**
 * MAT-file reader/writer exception
 * 
 * @author Wojciech Gradkowski (<a href="mailto:wgradkowski@gmail.com">wgradkowski@gmail.com</a>)
 */
@SuppressWarnings("serial")
public class MatlabIOException extends IOException
{
    public MatlabIOException(String s)
    {
        super(s);
    }
}
