# Supplementary material for: Avoiding the Enumeration of Infeasible Elementary Flux Modes by Including Transcriptional Regulatory Rules in the Enumeration Process Saves Computational Costs
Source: PLoS One. 2015 Jun 19;10(6):e0129840. doi: 10.1371/journal.pone.0129840 (PMC4475075; doi:10.1371/journal.pone.0129840)
Supplement: S4 File — (GZ) [file pone.0129840.s014.gz › 20120810_regEfmtool_2.0/com/jmatio/io/MatFileWriter.java]

package com.jmatio.io;


import java.io.ByteArrayOutputStream;
import java.io.DataOutputStream;
import java.io.File;
import java.io.FileOutputStream;
import java.io.IOException;
import java.util.Collection;
import java.util.zip.Deflater;

import com.jmatio.common.MatDataTypes;
import com.jmatio.types.MLArray;
import com.jmatio.types.MLCell;
import com.jmatio.types.MLChar;
import com.jmatio.types.MLDouble;
import com.jmatio.types.MLSparse;
import com.jmatio.types.MLStructure;

/**
 * MAT-file writer.
 * 
 * Usage:
 * <pre><code>
 * //1. First create example arrays
 * double[] src = new double[] { 1.0, 2.0, 3.0, 4.0, 5.0, 6.0 };
 * MLDouble mlDouble = new MLDouble( "double_arr", src, 3 );
 * MLChar mlChar = new MLChar( "char_arr", "I am dummy" );
 *         
 * //2. write arrays to file
 * ArrayList<MLArray> list = new ArrayList<MLArray>();
 * list.add( mlDouble );
 * list.add( mlChar );
 * 
 * new MatFileWriter( "mat_file.mat", list );
 * </code></pre>
 * 
 * this is "equal" to Matlab commands:
 * <pre><code>
 * >> double_arr = [ 1 2; 3 4; 5 6];
 * >> char_arr = 'I am dummy';
 * >>
 * >> save('mat_file.mat', 'double_arr', 'char_arr');
 * </pre></code>
 * 
 * @author Wojciech Gradkowski (<a href="mailto:wgradkowski@gmail.com">wgradkowski@gmail.com</a>)
 */
public class MatFileWriter
{
    
    /**
     * Writes MLArrays into file given by <code>fileName</code>.
     * 
     * @param fileName - name of ouput file
     * @param data - <code>Collection</code> of <code>MLArray</code> elements
     * @throws IOException	if an i/o exception occurs, for instance cause by 
     * 						file access
     */
    public MatFileWriter(String fileName, Collection<MLArray> data) throws IOException
    {
        this( new File(fileName), data );
    }
    /**
     * Writes MLArrays into <code>File</code>.
     * 
     * @param file - an output <code>File</code>
     * @param data - <code>Collection</code> of <code>MLArray</code> elements
     * @throws IOException	if an i/o exception occurs, for instance cause by 
     * 						file access
     */
    public MatFileWriter(File file, Collection<MLArray> data) throws IOException
    {
        this( new DataOutputStream(new FileOutputStream(file)), data );
    }
    /**
     * Writes MLArrays into <code>OuputSteram</code>.
     * 
     * Writes MAT-file header and compressed data (<code>miCOMPRESSED</code>).
     * 
     * @param output - <code>OutputStream</code>
     * @param data - <code>Collection</code> of <code>MLArray</code> elements
     * @throws IOException	if an i/o exception occurs, for instance cause by 
     * 						file access
     */
    public MatFileWriter(DataOutputStream output, Collection<MLArray> data) throws IOException
    {
        //write header
        writeHeader(output);
        
        //write data
        for ( MLArray matrix : data )
        {
            //prepare buffer for MATRIX data
            ByteArrayOutputStream baos = new ByteArrayOutputStream();
            DataOutputStream dos = new DataOutputStream( baos );
            //write MATRIX bytes into buffer
            writeMatrix( dos, matrix );
            
            //compress data to save storage
            Deflater compresser = new Deflater();
            compresser.setInput(baos.toByteArray());
            compresser.finish();
            
            ByteArrayOutputStream compressed = new ByteArrayOutputStream();
            
            byte[] buffer = new byte[128];
            int toread = 0;
            do
            {
                toread = compresser.deflate(buffer);
                compressed.write(buffer);
            }
            while ( toread > 0 );
            
            //write COMPRESSED tag and compressed data into output stream
            output.writeInt( MatDataTypes.miCOMPRESSED );
            output.writeInt(compressed.size());
            output.write(compressed.toByteArray());
        }
        
        output.close();        
    }
    
    /**
     * Writes MAT-file header into <code>OutputStream</code>
     * @param os <code>OutputStream</code>
     * @throws IOException
     */
    private void writeHeader(DataOutputStream os) throws IOException
    {
        //write descriptive text
        MatFileHeader header = MatFileHeader.createHeader();
        char[] dest = new char[116];
        char[] src = header.getDescription().toCharArray();
        System.arraycopy(src, 0, dest, 0, src.length);
        for ( int i = 0; i < dest.length; i++ )
        {
            os.writeByte( dest[i] );
        }
        //write subsyst data offset
        os.write( new byte[8] );
        
        //write version
        int version = header.getVersion();
        os.writeByte(version >> 8);
        os.writeByte(version);
        
        os.write( header.getEndianIndicator() );
    }
    
    /**
     * Writes MATRIX into <code>OutputStream</code>.
     * 
     * @param output - <code>OutputStream</code>
     * @param array - a <code>MLArray</code>
     * @throws IOException
     */
    private void writeMatrix(DataOutputStream output, MLArray array) throws IOException
    {   
        OSArrayTag tag;
        ByteArrayOutputStream buffer;         
        DataOutputStream bufferDOS;
        ByteArrayOutputStream baos = new ByteArrayOutputStream();
        DataOutputStream dos = new DataOutputStream(baos);
        
        //flags
        writeFlags(dos, array);

        //dimensions
        writeDimensions(dos, array);
        
        //array name
        writeName(dos, array);
        
        switch ( array.getType() )
        {
            case MLArray.mxCHAR_CLASS:
                //write char data
                buffer = new ByteArrayOutputStream();
                bufferDOS = new DataOutputStream(buffer);
                Character[] ac = ((MLChar)array).exportChar();
                for ( int i = 0; i < ac.length; i++ )
                {
                    bufferDOS.writeByte( (byte)ac[i].charValue() );
                }
                tag = new OSArrayTag(MatDataTypes.miUTF8, buffer.toByteArray() );
                tag.writeTo( dos );
                
                break;
            case MLArray.mxDOUBLE_CLASS:
                Double[] ad;                
                
                //write real data
                buffer = new ByteArrayOutputStream();
                bufferDOS = new DataOutputStream(buffer);
                ad = ((MLDouble)array).exportReal();
                for ( int i = 0; i < ad.length; i++ )
                {
                    bufferDOS.writeDouble( ad[i].doubleValue() );
                }
                tag = new OSArrayTag(MatDataTypes.miDOUBLE, buffer.toByteArray() );
                tag.writeTo( dos );
                
                //write real imaginary
                if ( array.isComplex() )
                {
                    buffer = new ByteArrayOutputStream();
                    bufferDOS = new DataOutputStream(buffer);
                    ad = ((MLDouble)array).exportImaginary();
                    for ( int i = 0; i < ad.length; i++ )
                    {
                        bufferDOS.writeDouble( ad[i].doubleValue() );
                    }
                    tag = new OSArrayTag(MatDataTypes.miDOUBLE, buffer.toByteArray() );
                    tag.writeTo( dos );
                }
                break;
            case MLArray.mxSTRUCT_CLASS:
                //field name length
                int itag = 4 << 16 | MatDataTypes.miINT32 & 0xffff;
                dos.writeInt( itag );
                dos.writeInt( ((MLStructure)array).getMaxFieldLenth() );
                
                //get field names
                tag = new OSArrayTag(MatDataTypes.miINT8, ((MLStructure)array).getKeySetToByteArray() );
                tag.writeTo( dos );

                for ( MLArray a : ((MLStructure)array).getAllFields() )
                {
                    writeMatrix(dos, a);
                }
                break;
            case MLArray.mxCELL_CLASS:
                for ( MLArray a : ((MLCell)array).cells() )
                {
                    writeMatrix(dos, a);
                }
                break;
            case MLArray.mxSPARSE_CLASS:
                int[] ai;
                //write ir
                buffer = new ByteArrayOutputStream();
                bufferDOS = new DataOutputStream(buffer);
                ai = ((MLSparse)array).getIR();
                for ( int i : ai )
                {
                        bufferDOS.writeInt( i );
                }
                tag = new OSArrayTag(MatDataTypes.miINT32, buffer.toByteArray() );
                tag.writeTo( dos );
                //write jc
                buffer = new ByteArrayOutputStream();
                bufferDOS = new DataOutputStream(buffer);
                ai = ((MLSparse)array).getJC();
                for ( int i : ai )
                {
                        bufferDOS.writeInt( i );
                }
                tag = new OSArrayTag(MatDataTypes.miINT32, buffer.toByteArray() );
                tag.writeTo( dos );
                //write real
                buffer = new ByteArrayOutputStream();
                bufferDOS = new DataOutputStream(buffer);
                ad = ((MLSparse)array).exportReal();
                for ( int i = 0; i < ad.length; i++ )
                {
                    bufferDOS.writeDouble( ad[i].doubleValue() );
                }
                tag = new OSArrayTag(MatDataTypes.miDOUBLE, buffer.toByteArray() );
                tag.writeTo( dos );
                //write real imaginary
                if ( array.isComplex() )
                {
                    buffer = new ByteArrayOutputStream();
                    bufferDOS = new DataOutputStream(buffer);
                    ad = ((MLSparse)array).exportImaginary();
                    for ( int i = 0; i < ad.length; i++ )
                    {
                        bufferDOS.writeDouble( ad[i].doubleValue() );
                    }
                    tag = new OSArrayTag(MatDataTypes.miDOUBLE, buffer.toByteArray() );
                    tag.writeTo( dos );
                }
                break;
            default:
                throw new MatlabIOException("Cannot write matrix of type: " + MLArray.typeToString( array.getType() ));
                
        }
        
        
        //write matrix
        output.writeInt(MatDataTypes.miMATRIX); //matrix tag
        output.writeInt( baos.size() ); //size of matrix
        output.write( baos.toByteArray() ); //matrix data
    }
    
    /**
     * Writes MATRIX flags into <code>OutputStream</code>.
     * 
     * @param os - <code>OutputStream</code>
     * @param array - a <code>MLArray</code>
     * @throws IOException
     */
    private void writeFlags(DataOutputStream os, MLArray array) throws IOException
    {
        ByteArrayOutputStream buffer = new ByteArrayOutputStream();
        DataOutputStream bufferDOS = new DataOutputStream(buffer);

        bufferDOS.writeInt( array.getFlags() );
        
        if ( array.isSparse() )
        {
            bufferDOS.writeInt( ((MLSparse)array).getMaxNZ() );
        }
        else
        {
            bufferDOS.writeInt( 0 );
        }
        OSArrayTag tag = new OSArrayTag(MatDataTypes.miUINT32, buffer.toByteArray() );
        tag.writeTo( os );
        
    }
    
    /**
     * Writes MATRIX dimensions into <code>OutputStream</code>.
     * 
     * @param os - <code>OutputStream</code>
     * @param array - a <code>MLArray</code>
     * @throws IOException
     */
    private void writeDimensions(DataOutputStream os, MLArray array) throws IOException
    {
        ByteArrayOutputStream buffer = new ByteArrayOutputStream();
        DataOutputStream bufferDOS = new DataOutputStream(buffer);
        
        int[] dims = array.getDimensions();
        for ( int i = 0; i < dims.length; i++ )
        {
            bufferDOS.writeInt(dims[i]);
        }
        OSArrayTag tag = new OSArrayTag(MatDataTypes.miUINT32, buffer.toByteArray() );
        tag.writeTo( os );
        
    }
    
    /**
     * Writes MATRIX name into <code>OutputStream</code>.
     * 
     * @param os - <code>OutputStream</code>
     * @param array - a <code>MLArray</code>
     * @throws IOException
     */
    private void writeName(DataOutputStream os, MLArray array) throws IOException
    {
        ByteArrayOutputStream buffer = new ByteArrayOutputStream();
        DataOutputStream bufferDOS = new DataOutputStream(buffer);

        byte[] nameByteArray = array.getNameToByteArray();
        buffer = new ByteArrayOutputStream();
        bufferDOS = new DataOutputStream(buffer);
        bufferDOS.write( nameByteArray );
        OSArrayTag tag = new OSArrayTag(16, buffer.toByteArray() );
        tag.writeTo( os );
    }
    
    /**
     * Tiny class that represents MAT-file TAG 
     * It simplifies writing data. Automates writing padding for instance.
     */
    private class OSArrayTag extends MatTag
    {
        private byte[] data;
        private int padding;
        /**
         * Creates TAG and stets its <code>size</code> as size of byte array
         */
        public OSArrayTag(int type, byte[] data )
        {
            super( type, data.length );
            this.data = data;
            this.padding = getPadding(data.length, false);
            
        }
        /**
         * Writes tag and data to <code>DataOutputStream</code>. Wites padding if neccesary.
         */
        public void writeTo(DataOutputStream os) throws IOException
        {
            os.writeInt(type);
            os.writeInt(size);
            
            os.write(data);

            if ( padding > 0 )
            {
                os.write( new byte[padding] );
            }
        }
    }
    
}
