# Supplementary material for: Avoiding the Enumeration of Infeasible Elementary Flux Modes by Including Transcriptional Regulatory Rules in the Enumeration Process Saves Computational Costs
Source: PLoS One. 2015 Jun 19;10(6):e0129840. doi: 10.1371/journal.pone.0129840 (PMC4475075; doi:10.1371/journal.pone.0129840)
Supplement: S4 File — (GZ) [file pone.0129840.s014.gz › 20120810_regEfmtool_2.0/com/jmatio/io/MatFileReader.java]

package com.jmatio.io;

import java.io.ByteArrayOutputStream;
import java.io.DataOutputStream;
import java.io.File;
import java.io.FileNotFoundException;
import java.io.IOException;
import java.io.RandomAccessFile;
import java.nio.ByteBuffer;
import java.nio.ByteOrder;
import java.nio.channels.FileChannel;
import java.util.ArrayList;
import java.util.LinkedHashMap;
import java.util.Map;
import java.util.zip.DataFormatException;
import java.util.zip.Inflater;

import com.jmatio.common.MatDataTypes;
import com.jmatio.types.MLArray;
import com.jmatio.types.MLCell;
import com.jmatio.types.MLChar;
import com.jmatio.types.MLDouble;
import com.jmatio.types.MLSparse;
import com.jmatio.types.MLStructure;

/**
 * MAT-file reader. Reads MAT-file into <code>MLArray</code> objects.
 * 
 * Usage:
 * <pre><code>
 * //read in the file
 * MatFileReader mfr = new MatFileReader( "mat_file.mat" );
 * 
 * //get array of a name "my_array" from file
 * MLArray mlArrayRetrived = mfr.getMLArray( "my_array" );
 * 
 * //or get the collection of all arrays that were stored in the file
 * Map content = mfr.getContent();
 * </pre></code>
 * 
 * @see com.jmatio.io.MatFileFilter
 * @author Wojciech Gradkowski (<a href="mailto:wgradkowski@gmail.com">wgradkowski@gmail.com</a>)
 */
/**
 * @author Wojciech Gradkowski (<a href="mailto:wgradkowski@gmail.com">wgradkowski@gmail.com</a>)
 *
 */
public class MatFileReader
{
    /**
     * MAT-file header
     */
    private MatFileHeader matFileHeader;
    /**
     * Container for red <code>MLArray</code>s
     */
    private Map<String, MLArray> data;
    /**
     * Tells how bytes are organized in the buffer.
     */
    private ByteOrder byteOrder;
    /**
     * Array name filter
     */
    private MatFileFilter filter;
    /**
     * Creates instance of <code>MatFileReader</code> and reads MAT-file 
     * from location given as <code>fileName</code>.
     * 
     * This method reads MAT-file withiout filtering.
     * 
     * @param fileName the MAT-file path <code>String</code>
     * @throws IOException when error occured while processing the file.
     */
    public MatFileReader(String fileName) throws FileNotFoundException, IOException
    {
        this ( new File(fileName), new MatFileFilter() );
    }
    /**
     * Creates instance of <code>MatFileReader</code> and reads MAT-file 
     * from location given as <code>fileName</code>.
     * 
     * Results are filtered by <code>MatFileFilter</code>. Arrays that do not meet
     * filter match condition will not be avalable in results.
     * 
     * @param fileName 	the MAT-file path <code>String</code>
     * @param filter 	array name filter.
     * @throws IOException when error occured while processing the file.
     */
    public MatFileReader(String fileName, MatFileFilter filter ) throws IOException
    {
        this( new File(fileName), filter );
    }
    /**
     * Creates instance of <code>MatFileReader</code> and reads MAT-file 
     * from <code>file</code>. 
     * 
     * This method reads MAT-file withiout filtering.
     * 
     * @param file the MAT-file
     * @throws IOException when error occured while processing the file.
     */
    public MatFileReader(File file) throws IOException
    {
        this ( file, new MatFileFilter() );
        
    }
    /**
     * Creates instance of <code>MatFileReader</code> and reads MAT-file 
     * from <code>file</code>.
     * 
     * Results are filtered by <code>MatFileFilter</code>. Arrays that do not meet
     * filter match condition will not be avalable in results.
     * 
     * @param file 		the MAT-file
     * @param filter	array name filter.
     * @throws IOException when error occured while processing the file.
     */
    public MatFileReader(File file, MatFileFilter filter) throws IOException
    {
        this.filter = filter;
        data = new LinkedHashMap<String, MLArray>();
        
        //Create a read-only memory-mapped file
        FileChannel roChannel = new RandomAccessFile(file, "r").getChannel();
        ByteBuffer buf = roChannel.map(FileChannel.MapMode.READ_ONLY, 0, (int)roChannel.size());        
        
        //read in file header
        readHeader(buf);
        
        while ( buf.remaining() > 0 )
        {
            readData( buf );
        }
        
        //close file channel
        roChannel.close();
        
    }
    /**
     * Gets MAT-file header
     * 
     * @return - a <code>MatFileHeader</code> object
     */
    public MatFileHeader getMatFileHeader()
    {
        return matFileHeader;
    }
    /**
     * Returns list of <code>MLArray</code> objects that were inside MAT-file
     * 
     * @return - a <code>ArrayList</code>
     * @deprecated use <code>getContent</code> which returs a Map to provide 
     *             easier access to <code>MLArray</code>s contained in MAT-file
     */
    @Deprecated
	public ArrayList<MLArray> getData()
    {
        return new ArrayList<MLArray>( data.values() );
    }
    /**
     * Returns the value to which the red file maps the specified array name.
     * 
     * Returns <code>null</code> if the file contains no content for this name.
     * 
     * @param name array name
     * @return the <code>MLArray</code> to which this file maps the specified name, 
     *           or null if the file contains no content for this name.
     */
    public MLArray getMLArray( String name )
    {
        return data.get( name );
    }
    /**
     * Returns a map of <code>MLArray</code> objects that were inside MAT-file.
     * 
     * MLArrays are mapped with MLArrays' names
     *  
     * @return - a <code>Map</code> of MLArrays mapped with theid names.
     */
    public Map<String, MLArray> getContent()
    {
        return data;
    }
    /**
     * Decompresses (inflates) bytes from input stream.
     * 
     * Stream marker is being set at +<code>numOfBytes</code> positon of the
     * stream.
     * 
     * @param buf -
     *            input byte buffer
     * @param numOfBytes -
     *            number of bytes to be red
     * @return - new <code>ByteBuffer</code> with infladed block of data
     * @throws IOException
     *             when error occurs while reading or inflating the buffer .
     */
    private ByteBuffer inflate(ByteBuffer buf, int numOfBytes) throws IOException
    {
        byte[] compressed = new byte[numOfBytes];
        buf.get(compressed);
        
        //get new inflater instance
        Inflater decompresser = new Inflater();
        decompresser.setInput(compressed);
        
        byte[] result = new byte[128];
        ByteArrayOutputStream baos = new ByteArrayOutputStream();
        DataOutputStream dos = new DataOutputStream( baos );
        int i;
        try
        {
            do
            {
                i = decompresser.inflate(result);
                dos.write(result);
            }
            while ( i > 0 );
            
        }
        catch ( DataFormatException e )
        {
            throw new MatlabIOException("Cound not decompress data: " + e );
        }
        finally
        {
            decompresser.end();
        }
        ByteBuffer out = ByteBuffer.wrap( baos.toByteArray() );
        out.order( byteOrder );
        return out;
        
    }
    /**
     * Reads data form byte buffer. Searches for either
     * <code>miCOMPRESSED</code> data or <code>miMATRIX</code> data.
     * 
     * Compressed data are inflated and the product is recursively passed back
     * to this same method.
     * 
     * Modifies <code>buf</code> position.
     * 
     * @param buf -
     *            input byte buffer
     * @throws IOException when error occurs while reading the buffer.
     */
    private void readData( ByteBuffer buf ) throws IOException
    {
        //read data
        ISMatTag tag = new ISMatTag(buf);
        switch ( tag.type )
        {
            case MatDataTypes.miCOMPRESSED:
                //inflate and recur
                readData( inflate(buf, tag.size)  );
                break;
            case MatDataTypes.miMATRIX:
                
                //read in the matrix
                int pos = buf.position();
                
                MLArray element = readMatrix( buf, true );
                
                if ( element != null )
                {
                    data.put( element.getName(), element );
                }
                else
                {
                    int red = buf.position() - pos;
                    int toread = tag.size - red;
                    buf.position( buf.position() + toread );
                }
                int red = buf.position() - pos;

                int toread = tag.size - red;
                
                if ( toread != 0 )
                {
                    throw new MatlabIOException("Matrix was not red fully! " + toread + " remainging in the buffer.");
                }
                break;
            default:
                throw new MatlabIOException("Incorrect data tag: " + tag);
                    
        }
    }
    /**
     * Reads miMATRIX from from input stream.
     * 
     * If reading was not finished (which is normal for filtered results)
     * returns <cod>null</code>.
     * 
     * Modifies <code>buf</code> position to the position when reading
     * finished.
     * 
     * Uses recursive processing for some ML**** data types.
     * 
     * @param buf -
     *            input byte buffer
     * @param isRoot -
     *            when <code>true</code> informs that if this is a top level
     *            matrix
     * @return - <code>MLArray</code> or <code>null</code> if matrix does
     *         not match <code>filter</code>
     * @throws IOException when error occurs while reading the buffer.
     */
    private MLArray readMatrix(ByteBuffer buf, boolean isRoot ) throws IOException
    {
        //result
        MLArray mlArray;
        ISMatTag tag;
        
        //read flags
        int[] flags = readFlags(buf);
        int attributes = flags[0];
        int nzmax = flags[1];
        int type = attributes & 0xff;
        
        //read Array dimension
        int[] dims = readDimension(buf);
        
        //read array Name
        String name = readName(buf);
        
        //if this array is filtered out retur imediately
        if ( isRoot && !filter.matches(name) )
        {
            return null;
        }
        

        //read data >> consider changing it to stategy pattern
        switch ( type )
        {
            case MLArray.mxSTRUCT_CLASS:
                
                MLStructure struct = new MLStructure(name, dims, type, attributes);
                
                //field name lenght - this subelement always uses the compressed data element format
                tag = new ISMatTag(buf);
                int maxlen = buf.getInt(); //maximum field length

                //////  read fields data as Int8
                tag = new ISMatTag(buf);
                //calculate number of fields
                int numOfFields = tag.size/maxlen;
                
                //padding after field names
                int padding = (tag.size%8) != 0 ? 8-(tag.size%8) : 0;

                String[] fieldNames = new String[numOfFields];
                for ( int i = 0; i < numOfFields; i++ )
                {
                    byte[] names = new byte[maxlen];
                    buf.get(names);
                    fieldNames[i] = zeroEndByteArrayToString(names);
                }
                buf.position( buf.position() + padding );
                
                //read fields
                for ( int index = 0; index < struct.getM()*struct.getN(); index++ )
                {
                    for ( int i = 0; i < numOfFields; i++ )
                    {
                        //read matrix recursively
                        tag = new ISMatTag(buf);
                        MLArray fieldValue = readMatrix( buf, false);
                        struct.setField(fieldNames[i], fieldValue, index);
                    }
                }
                mlArray = struct;
                break;
            case MLArray.mxCELL_CLASS:
                MLCell cell = new MLCell(name, dims, type, attributes);
                for ( int i = 0; i < cell.getM()*cell.getN(); i++ )
                {
                    tag = new ISMatTag(buf);
                    //read matrix recursively
                    MLArray cellmatrix = readMatrix( buf, false);
                    cell.set(cellmatrix, i);
                }
                mlArray = cell;
                break;
            case MLArray.mxDOUBLE_CLASS:
                
                double[] ad;
                MLDouble mldouble = new MLDouble(name, dims, type, attributes);
                
                //read real
                tag = new ISMatTag(buf);
                ad = tag.readToDoubleArray();
                for ( int i = 0; i < ad.length; i++ )
                {
                    mldouble.setReal( Double.valueOf(ad[i]), i );
                }
                //read complex
                if ( mldouble.isComplex() )
                {
                    tag = new ISMatTag(buf);
                    ad = tag.readToDoubleArray();
                    for ( int i = 0; i < ad.length; i++ )
                    {
                        mldouble.setReal( Double.valueOf(ad[i]), i );
                    }
                }
                mlArray = mldouble;
                break;
            case MLArray.mxCHAR_CLASS:
                MLChar mlchar = new MLChar(name, dims, type, attributes);
                
                //read real
                tag = new ISMatTag(buf);
                char[] ac = tag.readToCharArray();
                for ( int i = 0; i < ac.length; i++ )
                {
                    mlchar.setChar( ac[i], i );
                }
                mlArray = mlchar;
                break;
            case MLArray.mxSPARSE_CLASS:
                MLSparse sparse = new MLSparse(name, dims, attributes, nzmax);
                
                //read ir (row indices)
                tag = new ISMatTag(buf);
                int[] ir = tag.readToIntArray();
                //read jc (column indices)
                tag = new ISMatTag(buf);
                int[] jc = tag.readToIntArray();
                
                //read pr (reall part)
                tag = new ISMatTag(buf);
                double[] ad1 = tag.readToDoubleArray();
                int n = 0;
                for ( int i = 0; i < ir.length; i++)
                {
                    if ( i < sparse.getN() )
                    {
                        n = jc[i];
                    }
                    sparse.setReal(Double.valueOf(ad1[i]), ir[i], n);
                }
                
                //read pi (imaginary part)
                if ( sparse.isComplex() )
                {
                    tag = new ISMatTag(buf);
                    double[] ad2 = tag.readToDoubleArray();
                    
                    //TODO: check if I should throw MatlabIOException
                    int n1 = 0;
                    for ( int i = 0; i < ir.length; i++)
                    {
                        if ( i < sparse.getN() )
                        {
                            n1 = jc[i];
                        }
                        sparse.setImaginary(Double.valueOf(ad2[i]), ir[i], n1);
                    }
                }
                mlArray = sparse;
                break;
            default:
                throw new MatlabIOException("Incorrect matlab array class: " + MLArray.typeToString(type) );
               
        }
        return mlArray;
    }
    /**
     * Converts byte array to <code>String</code>. 
     * 
     * It assumes that String ends with \0 value.
     * 
     * @param bytes byte array containing the string.
     * @return String retrived from byte array.
     * @throws IOException if reading error occured.
     */
    private String zeroEndByteArrayToString(byte[] bytes) throws IOException
    {
        ByteArrayOutputStream baos = new ByteArrayOutputStream();
        DataOutputStream dos = new DataOutputStream( baos );
        
        for ( int i = 0; i < bytes.length && bytes[i] != 0; i++ )
        {
            dos.writeByte(bytes[i]);
        }
        return baos.toString();
        
    }
    /**
     * Reads Matrix flags.
     * 
     * Modifies <code>buf</code> position.
     * 
     * @param buf <code>ByteBuffer</code>
     * @return flags int array
     * @throws IOException if reading from buffer fails
     */
    private int[] readFlags(ByteBuffer buf) throws IOException
    {
        ISMatTag tag = new ISMatTag(buf);
        
        int[] flags = tag.readToIntArray();
        
        return flags;
    }
    /**
     * Reads Matrix dimensions.
     * 
     * Modifies <code>buf</code> position.
     * 
     * @param buf <code>ByteBuffer</code>
     * @return dimensions int array
     * @throws IOException if reading from buffer fails
     */
    private int[] readDimension(ByteBuffer buf ) throws IOException
    {
        
        ISMatTag tag = new ISMatTag(buf);
        int[] dims = tag.readToIntArray();
        return dims;
        
    }
    /**
     * Reads Matrix name.
     * 
     * Modifies <code>buf</code> position.
     * 
     * @param buf <code>ByteBuffer</code>
     * @return name <code>String</code>
     * @throws IOException if reading from buffer fails
     */
    private String readName(ByteBuffer buf) throws IOException
    {
        String s;
        
        ISMatTag tag = new ISMatTag(buf);
        char[] ac = tag.readToCharArray();
        s = new String(ac);

        return s;
    }
    /**
     * Reads MAT-file header.
     * 
     * Modifies <code>buf</code> position.
     * 
     * @param buf
     *            <code>ByteBuffer</code>
     * @throws IOException
     *             if reading from buffer fails or if this is not a valid
     *             MAT-file
     */
    private void readHeader(ByteBuffer buf) throws IOException
    {
        //header values
        String description;
        int version;
        byte[] endianIndicator = new byte[2];
        
        //desctiptive text 116 bytes
        byte[] descriptionBuffer = new byte[116];
        buf.get(descriptionBuffer);
        
        description = zeroEndByteArrayToString(descriptionBuffer);
        
        if ( !description.matches("MATLAB 5.0 MAT-file.*") )
        {
            throw new MatlabIOException("This is not a valid MATLAB 5.0 MAT-file.");
        }
        
        //subsyst data offset 8 bytes
        buf.position( buf.position() + 8);
        
        byte[] bversion = new byte[2];
        //vesion 2 bytes
        buf.get(bversion);
        
        //endian indicator 2 bytes
        buf.get(endianIndicator);
        
        //program reading the MAT-file must perform byte swapping to interpret the data
        //in the MAT-file correctly
        if ( (char)endianIndicator[0] == 'I' && (char)endianIndicator[1] == 'M')
        {
            byteOrder = ByteOrder.LITTLE_ENDIAN;
            version = bversion[1] & 0xff | bversion[0] << 8;
        }
        else
        {
            byteOrder = ByteOrder.BIG_ENDIAN;
            version = bversion[0] & 0xff | bversion[1] << 8;
        }
        
        buf.order( byteOrder );
        
        matFileHeader = new MatFileHeader(description, version, endianIndicator);
    }
    /**
     * TAG operator. Facilitates reading operations.
     * 
     * <i>Note: reading from buffer modifies it's position</i>
     * 
     * @author Wojciech Gradkowski (<a href="mailto:wgradkowski@gmail.com">wgradkowski@gmail.com</a>)
     */
    private class ISMatTag extends MatTag
    {
        public ByteBuffer buf;
        private int padding;
        
        public ISMatTag(ByteBuffer buf) throws IOException
        {
            //must call parent constructor
            super(0,0);
            this.buf = buf;
            int tmp = buf.getInt();
            
            boolean compressed;
            //data not packed in the tag
            if ( tmp >> 16 == 0 )
            {    
                type = tmp;
                size = buf.getInt();
                compressed = false;
            }
            else //data _packed_ in the tag (compressed)
            {
                size = tmp >> 16; // 2 more significant bytes
                type = tmp & 0xffff; // 2 less significant bytes;
                compressed = true;
            }
            padding = getPadding(size, compressed);
        }
        public double[] readToDoubleArray() throws IOException
        {
            //allocate memory for array elements
            int elements = size/sizeOf();
            double[] ad = new double[elements];
            
            MatFileInputStream mfis = new MatFileInputStream( buf, type );

            for ( int i = 0; i < elements; i++ )
            {
                ad[i] = mfis.readDouble();
            }
            
            //skip padding
            if ( padding > 0 )
            {
                buf.position( buf.position() + padding );
            }
            return ad;
        }
        public int[] readToIntArray() throws IOException
        {
            //allocate memory for array elements
            int elements = size/sizeOf();
            int[] ai = new int[elements];
            
            MatFileInputStream mfis = new MatFileInputStream( buf, type );

            for ( int i = 0; i < elements; i++ )
            {
                ai[i] = mfis.readInt();
            }
            
            //skip padding
            if ( padding > 0 )
            {
                buf.position( buf.position() + padding );
            }
            return ai;
        }
        public char[] readToCharArray() throws IOException
        {
            //allocate memory for array elements
            int elements = size/sizeOf();
            char[] ac = new char[elements];
            
            MatFileInputStream mfis = new MatFileInputStream( buf, type );

            for ( int i = 0; i < elements; i++ )
            {
                ac[i] = mfis.readChar();
            }
            
            //skip padding
            if ( padding > 0 )
            {
                buf.position( buf.position() + padding );
            }
            return ac;
        }
    }
}
