# Supplementary material for: Avoiding the Enumeration of Infeasible Elementary Flux Modes by Including Transcriptional Regulatory Rules in the Enumeration Process Saves Computational Costs
Source: PLoS One. 2015 Jun 19;10(6):e0129840. doi: 10.1371/journal.pone.0129840 (PMC4475075; doi:10.1371/journal.pone.0129840)
Supplement: S4 File — (GZ) [file pone.0129840.s014.gz › 20120810_regEfmtool_2.0/com/jmatio/common/MatDataTypes.java]

package com.jmatio.common;

/**
 * MAT-file data types
 * 
 * @author Wojciech Gradkowski <wgradkowski@gmail.com>
 */
public class MatDataTypes
{
    /* MAT-File MatReservedStructureData Types */
    public static final int miUNKNOWN   = 0;
    public static final int miINT8      = 1;
    public static final int miUINT8     = 2;
    public static final int miINT16     = 3;
    public static final int miUINT16    = 4;
    public static final int miINT32     = 5;
    public static final int miUINT32    = 6;
    public static final int miSINGLE    = 7;
    public static final int miDOUBLE    = 9;
    public static final int miINT64     = 12;
    public static final int miUINT64    = 13;
    public static final int miMATRIX    = 14;
    public static final int miCOMPRESSED    = 15;
    public static final int miUTF8      = 16;
    public static final int miUTF16     = 17;
    public static final int miUTF32     = 18;

    public static final int miSIZE_INT32    = 4;
    public static final int miSIZE_INT16    = 2;
    public static final int miSIZE_INT8     = 1;
    public static final int miSIZE_UINT32   = 4;
    public static final int miSIZE_UINT16   = 2;
    public static final int miSIZE_UINT8    = 1;
    public static final int miSIZE_DOUBLE   = 8;
    public static final int miSIZE_CHAR     = 1;
    
    /**
     * Return number of bytes for given type.
     * 
     * @param type - <code>MatDataTypes</code>
     */
    public static int sizeOf(int type)
    {
        switch ( type )
        {
            case MatDataTypes.miINT8:
                return miSIZE_INT8;
            case MatDataTypes.miUINT8:
                return miSIZE_UINT8;
            case MatDataTypes.miINT16:
                return miSIZE_INT16;
            case MatDataTypes.miUINT16:
                return miSIZE_UINT16;
            case MatDataTypes.miINT32:
                return miSIZE_INT32;
            case MatDataTypes.miUINT32:
                return miSIZE_UINT32;
            case MatDataTypes.miDOUBLE:
                return miSIZE_DOUBLE;
            default:
                return 1;
        }
    }
    /**
     * Get String representation of a data type
     * 
     * @param type - data type
     * @return - String representation
     */
    public static String typeToString(int type)
    {
        String s;
        switch (type)
        {
            case MatDataTypes.miUNKNOWN:
                s = "unknown";
                break;
            case MatDataTypes.miINT8:
                s = "int8";
                break;
            case MatDataTypes.miUINT8:
                s = "uint8";
                break;
            case MatDataTypes.miINT16:
                s = "int16";
                break;
            case MatDataTypes.miUINT16:
                s = "uint16";
                break;
            case MatDataTypes.miINT32:
                s = "int32";
                break;
            case MatDataTypes.miUINT32:
                s = "uint32";
                break;
            case MatDataTypes.miSINGLE:
                s = "single";
                break;
            case MatDataTypes.miDOUBLE:
                s = "double";
                break;
            case MatDataTypes.miINT64:
                s = "int64";
                break;
            case MatDataTypes.miUINT64:
                s = "uint64";
                break;
            case MatDataTypes.miMATRIX:
                s = "matrix";
                break;
            case MatDataTypes.miCOMPRESSED:
                s = "compressed";
                break;
            case MatDataTypes.miUTF8:
                s = "uft8";
                break;
            case MatDataTypes.miUTF16:
                s = "utf16";
                break;
            case MatDataTypes.miUTF32:
                s = "utf32";
                break;
            default:
                s = "unknown";
        }
        return s;
    }
    
}
