# Supplementary material for: Avoiding the Enumeration of Infeasible Elementary Flux Modes by Including Transcriptional Regulatory Rules in the Enumeration Process Saves Computational Costs
Source: PLoS One. 2015 Jun 19;10(6):e0129840. doi: 10.1371/journal.pone.0129840 (PMC4475075; doi:10.1371/journal.pone.0129840)
Supplement: S4 File — (GZ) [file pone.0129840.s014.gz › 20120810_regEfmtool_2.0/javadoc/package-list]

ch.javasoft.bitset
ch.javasoft.bitset.search
ch.javasoft.bitset.search.tree
ch.javasoft.cdd.parser
ch.javasoft.factory
ch.javasoft.io
ch.javasoft.jbase
ch.javasoft.jbase.concurrent
ch.javasoft.jbase.marshal
ch.javasoft.jbase.util
ch.javasoft.job
ch.javasoft.jsmat
ch.javasoft.jsmat.common
ch.javasoft.jsmat.primitive
ch.javasoft.jsmat.variable
ch.javasoft.junit.textui
ch.javasoft.lang
ch.javasoft.lang.management
ch.javasoft.lang.reflect
ch.javasoft.math
ch.javasoft.math.array
ch.javasoft.math.array.impl
ch.javasoft.math.array.parse
ch.javasoft.math.array.sort
ch.javasoft.math.linalg
ch.javasoft.math.linalg.impl
ch.javasoft.math.operator
ch.javasoft.math.operator.compose
ch.javasoft.math.operator.impl
ch.javasoft.math.ops
ch.javasoft.math.varint
ch.javasoft.math.varint.array
ch.javasoft.math.varint.ops
ch.javasoft.metabolic
ch.javasoft.metabolic.compartment
ch.javasoft.metabolic.compress
ch.javasoft.metabolic.compress.config
ch.javasoft.metabolic.compress.generate
ch.javasoft.metabolic.convert
ch.javasoft.metabolic.efm
ch.javasoft.metabolic.efm.adj
ch.javasoft.metabolic.efm.adj.incore
ch.javasoft.metabolic.efm.adj.incore.tree
ch.javasoft.metabolic.efm.adj.incore.tree.rank
ch.javasoft.metabolic.efm.adj.incore.tree.search
ch.javasoft.metabolic.efm.adj.incore.tree.urank
ch.javasoft.metabolic.efm.adj.incore.tree.urank.dbl
ch.javasoft.metabolic.efm.adj.incore.tree.urank.dbl2
ch.javasoft.metabolic.efm.adj.incore.tree.urank.frac
ch.javasoft.metabolic.efm.adj.incore.tree.urank.frac2
ch.javasoft.metabolic.efm.adj.incore.tree.urank.modp
ch.javasoft.metabolic.efm.adj.incore.tree.urank.modpi
ch.javasoft.metabolic.efm.borndie
ch.javasoft.metabolic.efm.borndie.debug
ch.javasoft.metabolic.efm.borndie.job
ch.javasoft.metabolic.efm.borndie.matrix
ch.javasoft.metabolic.efm.borndie.memory
ch.javasoft.metabolic.efm.borndie.model
ch.javasoft.metabolic.efm.borndie.range
ch.javasoft.metabolic.efm.column
ch.javasoft.metabolic.efm.column.filter
ch.javasoft.metabolic.efm.concurrent
ch.javasoft.metabolic.efm.config
ch.javasoft.metabolic.efm.dist
ch.javasoft.metabolic.efm.dist.impl
ch.javasoft.metabolic.efm.dist.impl.adj
ch.javasoft.metabolic.efm.dist.impl.file
ch.javasoft.metabolic.efm.impl
ch.javasoft.metabolic.efm.main
ch.javasoft.metabolic.efm.memory
ch.javasoft.metabolic.efm.memory.incore
ch.javasoft.metabolic.efm.memory.outcore
ch.javasoft.metabolic.efm.model
ch.javasoft.metabolic.efm.model.canonical
ch.javasoft.metabolic.efm.model.nullspace
ch.javasoft.metabolic.efm.output
ch.javasoft.metabolic.efm.output.mat
ch.javasoft.metabolic.efm.output.text
ch.javasoft.metabolic.efm.progress
ch.javasoft.metabolic.efm.rankup
ch.javasoft.metabolic.efm.rankup.modpi
ch.javasoft.metabolic.efm.sort
ch.javasoft.metabolic.efm.stress
ch.javasoft.metabolic.efm.tree
ch.javasoft.metabolic.efm.tree.concurrent
ch.javasoft.metabolic.efm.tree.impl
ch.javasoft.metabolic.efm.tree.incore
ch.javasoft.metabolic.efm.tree.outcore
ch.javasoft.metabolic.efm.tree.rankup
ch.javasoft.metabolic.efm.tree.search
ch.javasoft.metabolic.efm.util
ch.javasoft.metabolic.fa
ch.javasoft.metabolic.generate
ch.javasoft.metabolic.impl
ch.javasoft.metabolic.parse
ch.javasoft.metabolic.parse.junit
ch.javasoft.metabolic.sbml
ch.javasoft.metabolic.util
ch.javasoft.polco
ch.javasoft.polco.adapter
ch.javasoft.polco.callback
ch.javasoft.polco.callback.hdf5
ch.javasoft.polco.callback.matlab
ch.javasoft.polco.config
ch.javasoft.polco.impl
ch.javasoft.polco.main
ch.javasoft.polco.metabolic
ch.javasoft.polco.parse
ch.javasoft.polco.parse.util
ch.javasoft.polco.transform
ch.javasoft.polco.xenum
ch.javasoft.polymake.parse
ch.javasoft.smx.exception
ch.javasoft.smx.iface
ch.javasoft.smx.impl
ch.javasoft.smx.ops
ch.javasoft.smx.ops.ext
ch.javasoft.smx.ops.jlapack
ch.javasoft.smx.ops.matrix
ch.javasoft.smx.ops.mt
ch.javasoft.smx.ops.sscc
ch.javasoft.smx.util
ch.javasoft.tool
ch.javasoft.util
ch.javasoft.util.concurrent
ch.javasoft.util.genarr
ch.javasoft.util.ints
ch.javasoft.util.logging
ch.javasoft.util.logging.matlab
ch.javasoft.util.longs
ch.javasoft.util.map
ch.javasoft.util.numeric
ch.javasoft.xml.config
ch.javasoft.xml.factory
