# Supplementary material for: Avoiding the Enumeration of Infeasible Elementary Flux Modes by Including Transcriptional Regulatory Rules in the Enumeration Process Saves Computational Costs
Source: PLoS One. 2015 Jun 19;10(6):e0129840. doi: 10.1371/journal.pone.0129840 (PMC4475075; doi:10.1371/journal.pone.0129840)
Supplement: S4 File — (GZ) [file pone.0129840.s014.gz › 20120810_regEfmtool_2.0/META-INF/MANIFEST.MF]

Manifest-Version: 1.0
Class-Path: lib/applib.jar lib/dom4j-1.6.1.jar lib/commons-logging-1.0.1.jar lib/efm-prepareout.jar lib/jaxen-1.1-beta-10.jar lib/junit-3.8.1.jar lib/log4j-1.2.8.jar lib/metabolic-efm-all.jar lib/mtj.jar lib/poi-3.1-FINAL-20080629.jar lib/polco.jar
Main-Class: ch.javasoft.metabolic.efm.main.CalculateFluxModes
