# Supplementary material for: Avoiding the Enumeration of Infeasible Elementary Flux Modes by Including Transcriptional Regulatory Rules in the Enumeration Process Saves Computational Costs
Source: PLoS One. 2015 Jun 19;10(6):e0129840. doi: 10.1371/journal.pone.0129840 (PMC4475075; doi:10.1371/journal.pone.0129840)
Supplement: S4 File — (GZ) [file pone.0129840.s014.gz › 20120810_regEfmtool_2.0/README_GENERULE]

Background information about the boolean rules and their implementation
=======================================================================

-------------------------------------------------------------------------------
Introduction
-------------------------------------------------------------------------------

The regEfmtool extension supports the following boolean operations:

Operation | character used in rule file
----------+----------------------------
NOT       |     !
OR        |     |
AND       |     &

A reaction R either carries a flux (R = 1)
or it does not carry a flux (R = 0).

The gene regulatory information is provided to regEfmtool by using
the command line argument '-generule' and a file name.
This file has to be a plain text file that contains a single line for each rule.
Comment lines start with the character '#'.
For the rest of this document the gene rule file is simply called 'grfile'.


-------------------------------------------------------------------------------
Supported types of gene rules
-------------------------------------------------------------------------------

The gene-enzyme-reaction mapping is typically provided by boolean rules, e.g R2 = !R1.
Which means that a) the reaction R2 must not carry a flux, if R1 carries a flux and
b) the reaction R2 must carry a flux, if R1 does not carry a flux.
Naturally, much more complex boolean rules occur in real-world metabolic networks.
These more complex rules can be described by combinations of NOT, OR, and AND operations.

However, very often the boolean rule is not defined
for both possible input states (0 and 1) of a reaction.
E.g. rather frequently the simple rule R2 = !R1 is only valid either for R1 = 1 or for R1 = 0.
In order to be able to cover this situation a special concept was introduced in the extension.
Beside the states 0 (false) and 1 (true), this concept uses a third state: 'undefined'.
Furthermore, each input reaction is assigned an activity type.
A reaction is either 0-active, 1-active or full-active (also called f-active):
1) If a reaction is 0-active then the value of this reaction is only defined if it is 0.
   If the boolean rule is evaluated for a 0-active reaction that has the value 1,
   then the effect on the output reaction is unknown and, hence, set to 'undefined'.
2) If a reaction is 1-active then the value of this reaction is only defined if it is 1.
   If the boolean rule is evaluated for a 1-active reaction that has the value 0,
   then effect on the output reaction is unknown and, hence, set to 'undefined'.
3) If a reaction is f-active then the value of this reaction is defined for '0' and '1'.

In order to indicate the activity type of a reaction, the prefix '0', '1' or 'f' must be used in the grfile,
e.g. if the reaction R7 is a 0-active reaction then it must be named 0R7 in the grfile, whereas
a full-active reaction R3 would be denoted fR3. Hence, a gene rule file might have the following content:
R3 = (!0R1)
R11 = (!((!0R3) | 1R5))
R8 = (!fR15)

Note that:
1) The output reaction must never be an input reaction,
   e.g. R3 = (!((!0R3) | 1R1)) is an invalid rule, as R3 is an input and output reaction

2) A reaction can occur several times as input value,
   e.g. R11 = ((!((!0R3) | 1R5)) & 1R3) is a perfectly valid rule

3) The prefix of a reaction is only valid for the regarding boolean operation,
   e.g. in rule R11 = ((!((!0R3) | 1R5)) & 1R3) the reaction R3 is 0-active
   in the OR operation and 1-active in the AND operation

4) Each operation must be enclosed by exactly one pair of parenthesis,
   e.g. R3 = (!0R1) is syntactically correct, whereas
   R3 = ((!0R1)) or R3 = !0R1 is incorrect.

5) There is no identity operation which would represent the relation R2 = R1,
   the identity operation can be obtained by using the following statement:
   R2 = (fR1 | fR1)

-------------------------------------------------------------------------------
The NOT operation
-------------------------------------------------------------------------------
   
The NOT operation can occur in three forms:
1) R2 = (!0R1)
2) R2 = (!1R1)
3) R3 = (!fR1)

1) R2 = (!0R1)
--------------

R1    || R2 = (!0R1)
-------------------
0     || 1
1->u  || u
u     || u

2) R2 = (!1R1)
--------------

R1    || R2 = (!1R1)
--------------------
0->u  || u
1     || 0
u     || u

3) R2 = (!fR1)
--------------

R1 || R2 = (!fR1)
-----------------
0  || 1
1  || 0
u  || u

-------------------------------------------------------------------------------
The OR operation
-------------------------------------------------------------------------------

The OR operation can occur in the following forms:
1) R3 = (0R1 | 0R2)
2) R3 = (0R1 | 1R2)
3) R3 = (1R1 | 1R2)
4) R3 = (0R1 | fR2)
5) R3 = (1R1 | fR2)
6) R3 = (fR1 | fR2)

1) R3 = (0R1 | 0R2)
-------------------

R1     | R2     || R3 = (0R1 | 0R2)
-----------------------------------
0      | 0      || 0
1->u   | 0      || u
u      | 0      || u
0      | 1->u   || u
1->u   | 1->u   || u
u      | 1->u   || u
0      | u      || u
1->u   | u      || u
u      | u      || u

2) R3 = (0R1 | 1R2)
-------------------

R1     | R2     || R3 = (0R1 | 1R2)
-----------------------------------
0      | 0->u   || u
1->u   | 0->u   || u
u      | 0->u   || u
0      | 1      || 1
1->u   | 1      || 1
u      | 1      || 1
0      | u      || u
1->u   | u      || u
u      | u      || u

3) R3 = (1R1 | 1R2)
-------------------

R1     | R2     || R3 = (1R1 | 1R2)
-----------------------------------
0->u   | 0->u   || u
1      | 0->u   || 1
u      | 0->u   || u
0->u   | 1      || 1
1      | 1      || 1
u      | 1      || 1
0->u   | u      || u
1      | u      || 1
u      | u      || u

4) R3 = (0R1 | fR2)
-------------------

R1     | R2     || R3 = (0R1 | fR2)
-----------------------------------
0      | 0      || 0
1->u   | 0      || u
u      | 0      || u
0      | 1      || 1
1->u   | 1      || 1
u      | 1      || 1
0      | u      || u
1->u   | u      || u
u      | u      || u

5) R3 = (1R1 | fR2)
-------------------

R1     | R2     || R3 = (1R1 | fR2)
-----------------------------------
0->u   | 0      || u
1      | 0      || 1
u      | 0      || u
0->u   | 1      || 1
1      | 1      || 1
u      | 1      || 1
0->u   | u      || u
1      | u      || 1
u      | u      || u

6) R3 = (fR1 | fR2)
-------------------

R1     | R2     || R3 = (fR1 | fR2)
-----------------------------------
0      | 0      || 0
1      | 0      || 1
u      | 0      || u
0      | 1      || 1
1      | 1      || 1
u      | 1      || 1
0      | u      || u
1      | u      || 1
u      | u      || u

-------------------------------------------------------------------------------
The AND operation
-------------------------------------------------------------------------------

The AND operation can occur in the following forms:
1) R3 = (0R1 & 0R2)
2) R3 = (0R1 & 1R2)
3) R3 = (1R1 & 1R2)
4) R3 = (0R1 & fR2)
5) R3 = (1R1 & fR2)
6) R3 = (fR1 & fR2)

1) R3 = (0R1 & 0R2)
-------------------

R1     | R2     || R3 = (0R1 & 0R2)
-----------------------------------
0      | 0      || 0
1->u   | 0      || 0
u      | 0      || 0
0      | 1->u   || 0
1->u   | 1->u   || u
u      | 1->u   || u
0      | u      || u
1->u   | u      || u
u      | u      || u

2) R3 = (0R1 & 1R2)
-------------------

R1     | R2     || R3 = (0R1 & 1R2)
-----------------------------------
0      | 0->u   || 0
1->u   | 0->u   || u
u      | 0->u   || u
0      | 1      || 0
1->u   | 1      || u
u      | 1      || u
0      | u      || 0
1->u   | u      || u
u      | u      || u

3) R3 = (1R1 & 1R2)
-------------------

R1     | R2     || R3 = (1R1 & 1R2)
-----------------------------------
0->u   | 0->u   || u
1      | 0->u   || u
u      | 0->u   || u
0->u   | 1      || u
1      | 1      || 1
u      | 1      || u
0->u   | u      || u
1      | u      || u
u      | u      || u

4) R3 = (0R1 & fR2)
-------------------

R1     | R2     || R3 = (0R1 & fR2)
-----------------------------------
0      | 0      || 0
1->u   | 0      || 0
u      | 0      || 0
0      | 1      || 0
1->u   | 1      || u
u      | 1      || u
0      | u      || 0
1->u   | u      || u
u      | u      || u

5) R3 = (1R1 & fR2)
-------------------

R1     | R2     || R3 = (1R1 & fR2)
-----------------------------------
0->u   | 0      || 0
1      | 0      || 0
u      | 0      || 0
0->u   | 1      || u
1      | 1      || 1
u      | 1      || u
0->u   | u      || u
1      | u      || u
u      | u      || u

6) R3 = (fR1 & fR2)
-------------------

R1     | R2     || R3 = (fR1 & fR2)
-----------------------------------
0      | 0      || 0
1      | 0      || 0
u      | 0      || 0
0      | 1      || 0
1      | 1      || 1
u      | 1      || u
0      | u      || u
1      | u      || u
u      | u      || u

--------------------------------------------------------------------------------
Iteration phase rules
--------------------------------------------------------------------------------

All rules that only require input reactions with the value 1
and an output reaction with the value 0 can be used during the iteration phase.
These rules are realized by a bit pattern vector.
Bits of the vector are set to 1 for all involved input reactions and
also for the output reaction. Such a bit pattern is created for each iteration phase rule.
All modes are checked against the iteration phase rules by simply checking
if all bits of the pattern are set in the tested mode.
If so then the mode disobeys the rule and is removed.
E.g. assume a network with 9 reaction (R1 - R9). Let there be a regulatory rule
R5 = (!1R2) which means if R2 = 1 then R5 must be 0. Hence, if R2 and R5 are 1
then the rule is disobeyed and the mode can be removed. The bit pattern
of the rule would look as follows: 010010000

If, for instance, the mode 011011101 is checked against the rule then a simple AND operation
of 010010000 and 011011101 would result in 010010000 showing that all bits
of the rule bit pattern are also set in the mode and, hence, the mode can be removed.

Note that efmtool and, hence, regEfmtool uses an inverse logic meaning that R = 1 if the reaction
does not carry a flux and that R = 0 if the reaction carries a flux.
Consequently, the bitwise operations for creating and checking iteration phase
rules have to be changed accordingly

--------------------------------------------------------------------------------
Post-processing rules
--------------------------------------------------------------------------------

If a rule does not qualify for the iteration phase then it can still be used
in the post processing phase when all modes have been computed. Actually,
all rules qualify for being used in the post-processing phase. The check
in the post-processing phase is done by utilizing a reverse polish notation.
For each rule a reverse polish notation stack is generated and stored.
This stack contains a) the operations (!,|, and &) and b) the reaction index.
If a mode is going to be checked then the stack is taken and each reaction
index is replaced by the according boolean value of the mode (0, 1, or undefined).
Then the stack is executed. The result of the execution is either 0, 1, or undefined.
If the result is undefined then the mode is not eliminated, as the effect on the output
reaction is unknown. Otherwise we check if the value of the output reaction given
by the mode is identical to the output reaction given by the gene rule.
If the values coincide then the mode obeys the rule and is kept.
If the values do not coincide then the mode is removed.

--------------------------------------------------------------------------------
gene file used in Ecoli core test case
for details see Orth et al., doi:10.1128/ecosal.10.2.1. 2009
--------------------------------------------------------------------------------
# 01: R EX glc e = 1 --> R EX2 ac e = 0
R_EX_ac_e = (!1R_EX_glc_e)

# 02: R EX glc e = 1 --> R ICL = 0
R_ICL = (!1R_EX_glc_e)

# 03: R EX glc e = 0 -->  R FORt2 = 1
R_FORt2 = (!0R_EX_glc_e)

# 04: R EX glc e = 0 --> FORti = 1
R_FORti = (!0R_EX_glc_e)

# 05: R EX glc e = 0 -> R GLNS = 1
R_GLNS = (!0R_EX_glc_e)

# 06: R EX glc e = 0 --> R PFL = 1
R_PFL = (!0R_EX_glc_e)

# 07: R EX glc e = 0 --> R ACKr = 1
R_ACKr = (!0R_EX_glc_e)

# 08: R EX glc e = 0 --> R GLCpts = 0
R_GLCpts = (0R_EX_glc_e | 0R_EX_glc_e)

# 09: R EX o2 e = 0 --> R FORt2 = 1
R_FORt2 = (!0R_EX_o2_e)

# 10: R EX o2 e = 0 --> FORti = 1
R_FORti = (!0R_EX_o2_e)

# 11: R EX o2 e = 0 --> R FRD7 = 1
R_FRD7 = (!0R_EX_o2_e)

# 12: R EX o2 e = 0 --> R PFL = 1
R_PFL = (!0R_EX_o2_e)

# 13: R EX o2 e = 0 --> R ACKr = 1
R_ACKr = (!0R_EX_o2_e)

# 14: R EX o2 e = 0 --> R MDH = 0
R_MDH = (0R_EX_o2_e | 0R_EX_o2_e)

# 15: R EX o2 e = 0 --> R NADH16 = 0
R_NADH16 = (0R_EX_o2_e | 0R_EX_o2_e)

# 16: R EX o2 e = 0 --> R ICL = 0
R_ICL = (0R_EX_o2_e | 0R_EX_o2_e)

# 17: R EX glu L e = 1 --> R GLUDy = 0
R_GLUDy = (!1R_EX_glu_L_e)

# 18: R EX glu L e = 1 --> R GLUSy = 0
R_GLUSy = (!1R_EX_glu_L_e)

# 19: R EX nh4 e = 0 --> R GLUDy = 0
R_GLUDy = (0R_EX_nh4_e | 0R_EX_nh4_e)

# 20: R EX nh4 e = 0 --> R GLUSy = 0
R _GLUSy = (0R_EX_nh4_e | 0R_EX_nh4_e)

# 21: R EX pi e = 0 --> R PIt2r = 0
R_PIt2r = (0R_EX_pi_e | 0R_EX_pi_e)

# 22: R EX glc e = 1 AND R EX2 ac e = 0 --> R MALS = 0
R_MALS = (!(1R_EX_glc_e & (!0R_EX_ac_e)))

# 23: R EX o2 e = 0 AND R EX2 ac e = 0 --> R MALS = 0
R_MALS = (!((!0R_EX_o2_e) & (!0R_EX_ac_e)))

# 24: R EX o2 e = 0 AND R EX2 ac e = 0 --> R D LACt2 = 0
R_D_LACt2 = (!((!0R_EX_o2_e) & (!0R_EX_ac_e)))

# 25: R EX o2 e = 1 AND R EX2 ac e = 1 --> R D LACt2 = 1
R_D_LACt2 = (1R_EX_o2_e & 1R_EX_ac_e)

# 26: R EX o2 e = 1 AND R BIOMASS = 0 --> R ACALD = 0
R_ACALD = (!(1R_EX_o2_e & (!0R_BIOMASS)))

# 27: R EX o2 e = 1 R BIOMASS = 0 --> R ALCD2x = 0
R_ALCD2x = (!(1R_EX_o2_e & (!0R_BIOMASS)))

# 28: R EX o2 e = 0 R BIOMASS = 1 --> R ACALD = 1
R_ACALD = ((!0R_EX_o2_e) & 1R_BIOMASS)

# 29: R EX o2 e = 0 R BIOMASS = 1 --> R ALCD2x = 1
R_ALCD2x = ((!0R_EX_o2_e) & 1R_BIOMASS)

# 30: R EX glc e = 0 AND R EX o2 e = 1 AND R EX2 ac e = 1 --> R MALS = 1
R_MALS = (((!0R_EX_glc_e) & 1R_EX_o2_e) & 1R_EX_ac_e)

# 31: R EX glc e = 1 AND R BIOMASS = 0 AND R EX o2 e = 0 --> R SUCCDi = 0
R_SUCDi = (!((1R_EX_glc_e & (!0R_BIOMASS)) & (!0R_EX_o2_e)))

# 32: R EX glc e = 0 AND R EX o2 e = 1 --> R SUCDi = 1
R_SUCDi = ((!0R_EX_glc_e) & 1R_EX_o2_e)

# 33: R BIOMASS = 1 AND R EX o2 e = 1 --> R SUCDi = 1
R_SUCDi = (1R_BIOMASS & 1R_EX_o2_e)

# 34: R EX succ e = 1 --> R FRD7 = 1
R_FRD7 = (1R_EX_succ_e | 1R_EX_succ_e)

# 35: R EX fum e = 1 --> R FRD7 = 1
R_FRD7 = (1R_EX_fum_e | 1R_EX_fum_e)

# 36: R EX mal L e = 1 --> R FRD7 = 1
R_FRD7 = (1R_EX_mal_L_e | 1R_EX_mal_L_e)

# 37: R EX o2 e = 1 R EX glc e = 0 --> R FUM = 1
R_FUM = (1R_EX_o2_e & (!0R_EX_glc_e))

# 38: R EX o2 e = 1 AND R EX succ e = 1 --> R FUM = 1
R_FUM = (1R_EX_o2_e & 1R_EX_succ_e)

# 39: R EX o2 e = 1 R EX fum e = 1 --> R FUM = 1
R_FUM = (1R_EX_o2_e & 1R_EX_fum_e)

# 40: R EX o2 e = 1 AND R EX mal L e = 1 --> R FUM = 1
R_FUM = (1R_EX_o2_e & 1R_EX_mal_L_e)

# 41: R EX o2 e = 1 AND R EX glc e = 0 AND R EX lac D e = 0 --> R FUMt2 2 = 1
R_FUMt2_2 = ((1R_EX_o2_e & (!0R_EX_glc_e)) & (!0R_EX_lac_D_e))

# 42: R EX o2 e = 1 AND R EX succ e = 1 --> R FUMt2 2 = 1
R_FUMt2_2 = (1R_EX_o2_e & 1R_EX_succ_e)

# 43: R EX o2 e = 1 AND R EX fum e = 1 --> R FUMt2 2 = 1
R_FUMt2_2 = (1R_EX_o2_e & 1R_EX_fum_e)

# 44: R EX o2 e = 1 AND R EX mal L e = 1 --> R FUMt2 2 = 1
R_FUMt2_2 = (1R_EX_o2_e & 1R_EX_mal_L_e)

# 45: R EX o2 e = 1 AND R EX glc e = 0 AND R EX lac D e = 0 --> R MALt2 2 = 1
R_MALt2_2 = ((1R_EX_o2_e & (!0R_EX_glc_e)) & (!0R_EX_lac_D_e))

# 46: R EX o2 e = 1 AND R EX succ e = 1 --> R MALt2 2 = 1
R_MALt2_2 = (1R_EX_o2_e & 1R_EX_succ_e)

# 47: R EX o2 e = 1 AND R EX fum e = 1 --> R MALt2 2 = 1
R_MALt2_2 = (1R_EX_o2_e & 1R_EX_fum_e)

# 48: R EX o2 e = 1 AND R EX mal L e = 1 --> R MALt2 2 = 1
R_MALt2_2 = (1R_EX_o2_e & 1R_EX_mal_L_e)

# 49: R EX o2 e = 1 AND R EX glc e = 0 AND R EX lac D e = 0 --> R SUCCt2 2 = 1
R_SUCCt2_2 = ((1R_EX_o2_e & (!0R_EX_glc_e)) & (!0R_EX_lac_D_e))

# 50: R EX o2 e = 1 AND R EX succ e = 1 --> R SUCCt2 2 = 1
R_SUCCt2_2 = (1R_EX_o2_e & 1R_EX_succ_e)

# 51: R EX o2 e = 1 AND R EX fum e = 1 --> R SUCCt2 2 = 1
R_SUCCt2_2 = (1R_EX_o2_e & 1R_EX_fum_e)

# 52: R EX o2 e = 1 AND R EX mal L e = 1 --> R SUCCt2 2 = 1
R_SUCCt2_2 = (1R_EX_o2_e & 1R_EX_mal_L_e)

# 53: R EX o2 e = 0 AND R EX glc e = 1 AND R EX succ e = 0 AND R EX fum e = 0 AND R EX mal L e = 0 --> R FUMt2 2 = 0
R_FUMt2_2 = (!(((((!0R_EX_o2_e) & 1R_EX_glc_e) & (!0R_EX_succ_e)) & (!0R_EX_fum_e)) & (!0R_EX_mal_L_e)))

# 54: R EX o2 e = 0 AND R EX lac D e = 1 AND R EX succ e = 0 AND R EX fum e = 0 AND R EX mal L e = 0 --> R FUMt2 2 = 0
R_FUMt2_2 = (!(((((!0R_EX_o2_e) & 1R_EX_lac_D_e) & (!0R_EX_succ_e)) & (!0R_EX_fum_e)) & (!0R_EX_mal_L_e)))

# 55: R EX o2 e = 0 AND R EX glc e = 1 AND R EX succ e = 0 AND R EX fum e = 0 AND R EX mal L e = 0 --> R MALt2 2 = 0
R_MALt2_2 = (!(((((!0R_EX_o2_e) & 1R_EX_glc_e) & (!0R_EX_succ_e)) & (!0R_EX_fum_e)) & (!0R_EX_mal_L_e)))

# 56: R EX o2 e = 0 AND R EX lac D e = 1 AND R EX succ e = 0 AND R EX fum e = 0 AND R EX mal L e = 0 --> R MALt2 2 = 0
R_MALt2_2 = (!(((((!0R_EX_o2_e) & 1R_EX_lac_D_e) & (!0R_EX_succ_e)) & (!0R_EX_fum_e)) & (!0R_EX_mal_L_e)))

# 57: R EX o2 e = 0 AND R EX glc e = 1 AND R EX succ e = 0 AND R EX fum e = 0 AND R EX mal L e = 0 --> R SUCCt2 2 = 0
R_SUCCt2_2 = (!(((((!0R_EX_o2_e) & 1R_EX_glc_e) & (!0R_EX_succ_e)) & (!0R_EX_fum_e)) & (!0R_EX_mal_L_e)))

# 58: R EX o2 e = 0 AND R EX lac D e = 1 AND R EX succ e = 0 AND R EX fum e = 0 AND R EX mal L e = 0 --> R SUCCt2 2 = 0
R_SUCCt2_2 = (!(((((!0R_EX_o2_e) & 1R_EX_lac_D_e) & (!0R_EX_succ_e)) & (!0R_EX_fum_e)) & (!0R_EX_mal_L_e)))


------------------------------------------------------------------------
Conversion of inital gene regulatory file into format used by regEfmtool
------------------------------------------------------------------------
Usually, the original gene regulatory file comes in a different notation than the 
gene rule input file used by regEfmtool. Typically, the gene regulatory files provided
by biologists or biochemists have a syntax as follows:
IF R1 = 1 AND R2 = 0 THEN R3=1
IF R4 = 0 OR R2 = 1 THEN R1 = 0
and so on ...

This means that a specific set of values for the input reactions defines
the value of the output reactions. This kind of format needs be transformed
to the syntax used by regEfmtool.

The Ecoli core model comes with a set of gene regulatory rules:
http://gcrg.ucsd.edu/Downloads/EcoliCore

These rules were checked by us for plausibility and inconsistency.
Inconsistent rules were removed. The final set of rules is shown in
the following list:
 1: IF R_EX_glc_e = 1     THEN R_EX_ac_e = 0 
 2: IF R_EX_glc_e = 1     THEN R_ICL = 0 
 3: IF R_EX_glc_e = 0     THEN R_FORt2 = 1 
 4: IF R_EX_glc_e = 0     THEN FORti = 1 
 5: IF R_EX_glc_e = 0     THEN R_GLNS = 1 
 6: IF R_EX_glc_e = 0     THEN R_PFL = 1 
 7: IF R_EX_glc_e = 0     THEN R_ACKr = 1 
 8: IF R_EX_glc_e = 0     THEN R_GLCpts = 0 
 9: IF R_EX_o2_e = 0      THEN R_FORt2 = 1 
10: IF R_EX_o2_e = 0      THEN FORti = 1 
11: IF R_EX_o2_e = 0      THEN R_FRD7 = 1 
12: IF R_EX_o2_e = 0      THEN R_PFL = 1 
13: IF R_EX_o2_e = 0      THEN R_ACKr = 1 
14: IF R_EX_o2_e = 0      THEN R_MDH = 0 
15: IF R_EX_o2_e = 0      THEN R_NADH16 = 0 
16: IF R_EX_o2_e = 0      THEN R_ICL = 0 
17: IF R_EX_glu_L_e = 1   THEN R_GLUDy = 0 
18: IF R_EX_glu_L_e = 1   THEN R_GLUSy = 0 
19: IF R_EX_nh4_e = 0     THEN R_GLUDy = 0 
20: IF R_EX_nh4_e = 0     THEN R_GLUSy = 0 
21: IF R_EX_pi_e = 0      THEN R_PIt2r = 0 
22: IF R_EX_glc_e = 1     AND 
       R_EX_ac_e = 0      THEN R_MALS = 0 
23: IF R_EX_o2_e = 0      AND  
       R_EX_ac_e = 0      THEN R_MALS = 0 
24: IF R_EX_o2_e = 0      AND 
       R_EX_ac_e = 0      THEN R_D_LACt2 = 0 
25: IF R_EX_o2_e = 1      AND 
       R_EX_ac_e = 1      THEN R_D_LACt2 = 1 
26: IF R_EX_o2_e = 1      AND 
       R_BIOMASS = 0      THEN R_ACALD = 0 
27: IF R_EX_o2_e = 1      AND
       R_BIOMASS = 0      THEN R_ALCD2x = 0 
28: IF R_EX_o2_e = 0      AND
       R_BIOMASS = 1      THEN R_ACALD = 1 
29: IF R_EX_o2_e = 0      AND
       R_BIOMASS = 1      THEN R_ALCD2x = 1 
30: IF R_EX_glc_e = 0     AND 
       R_EX_o2_e = 1      AND 
       R_EX_ac_e = 1      THEN R_MALS = 1 
31: IF R_EX_glc_e = 1     AND 
       R_BIOMASS = 0      AND 
       R_EX_o2_e = 0      THEN R_SUCDi = 0 
32: IF R_EX_glc_e = 0     AND 
       R_EX_o2_e = 1      THEN R_SUCDi = 1 
33: IF R_BIOMASS = 1      AND 
       R_EX_o2_e = 1      THEN R_SUCDi = 1 
34: IF R_EX_succ_e = 1    THEN R_FRD7 = 1 
35: IF R_EX_fum_e = 1     THEN R_FRD7 = 1 
36: IF R_EX_mal_L_e = 1   THEN R_FRD7 = 1 
37: IF R_EX_o2_e = 1      AND 
       R_EX_glc_e = 0     THEN R_FUM = 1 
38: IF R_EX_o2_e = 1      AND 
       R_EX_succ_e = 1    THEN R_FUM = 1 
39: IF R_EX_o2_e = 1      AND 
       R_EX_fum_e = 1     THEN R_FUM = 1 
40: IF R_EX_o2_e = 1      AND 
       R_EX_mal_L_e = 1   THEN R_FUM = 1
41: IF R_EX_o2_e = 1      AND 
       R_EX_glc_e = 0     AND 
       R_EX_lac_D_e = 0   THEN R_FUMt2_2 = 1  
42: IF R_EX_o2_e = 1      AND 
       R_EX_succ_e = 1    THEN R_FUMt2_2 = 1 
43: IF R_EX_o2_e = 1      AND 
       R_EX_fum_e = 1     THEN R_FUMt2_2 = 1 
44: IF R_EX_o2_e = 1      AND 
       R_EX_mal_L_e = 1   THEN R_FUMt2_2 = 1 
45: IF R_EX_o2_e = 1      AND 
       R_EX_glc_e = 0     AND 
       R_EX_lac_D_e = 0   THEN R_MALt2_2 = 1  
46: IF R_EX_o2_e = 1      AND 
       R_EX_succ_e = 1    THEN R_MALt2_2 = 1 
47: IF R_EX_o2_e = 1      AND 
       R_EX_fum_e = 1     THEN R_MALt2_2 = 1 
48: IF R_EX_o2_e = 1      AND 
       R_EX_mal_L_e = 1   THEN R_MALt2_2 = 1 
49: IF R_EX_o2_e = 1      AND 
       R_EX_glc_e = 0     AND 
       R_EX_lac_D_e = 0   THEN R_SUCCt2_2 = 1 
50: IF R_EX_o2_e = 1      AND 
       R_EX_succ_e = 1    THEN R_SUCCt2_2 = 1 
51: IF R_EX_o2_e = 1      AND 
       R_EX_fum_e = 1     THEN R_SUCCt2_2 = 1 
52: IF R_EX_o2_e = 1      AND 
       R_EX_mal_L_e = 1   THEN R_SUCCt2_2 = 1 
53: IF R_EX_o2_e = 0      AND 
       R_EX_glc_e = 1     AND 
       R_EX_succ_e = 0    AND 
       R_EX_fum_e = 0     AND 
       R_EX_mal_L_e = 0   THEN R_FUMt2_2 = 0 
54: IF R_EX_o2_e = 0      AND 
       R_EX_lac_D_e = 1   AND 
       R_EX_succ_e = 0    AND 
       R_EX_fum_e = 0     AND 
       R_EX_mal_L_e = 0   THEN R_FUMt2_2 = 0 
55: IF R_EX_o2_e = 0      AND 
       R_EX_glc_e = 1     AND 
       R_EX_succ_e = 0    AND 
       R_EX_fum_e = 0     AND 
       R_EX_mal_L_e = 0   THEN R_MALt2_2 = 0 
56: IF R_EX_o2_e = 0      AND 
       R_EX_lac_D_e = 1   AND 
       R_EX_succ_e = 0    AND 
       R_EX_fum_e = 0     AND 
       R_EX_mal_L_e = 0   THEN R_MALt2_2 = 0 
57: IF R_EX_o2_e = 0      AND 
       R_EX_glc_e = 1     AND 
       R_EX_succ_e = 0    AND 
       R_EX_fum_e = 0     AND 
       R_EX_mal_L_e = 0   THEN R_SUCCt2_2 = 0 
58: IF R_EX_o2_e = 0      AND 
       R_EX_lac_D_e = 1   AND 
       R_EX_succ_e = 0    AND 
       R_EX_fum_e = 0     AND 
       R_EX_mal_L_e = 0   THEN R_SUCCt2_2 = 0

In order to check if the conversion of the rules from this
IF-THEN-format to the boolean notation used by the regEfmtool
is correct a Perl program was written. This Perl program tested each boolean
rule by executing the rule with all possible combinations of input values.
Only the combination of input values given by Orth et al. must result in the defined output value.
The output of a test run performed by the Perl program is given below:

checking rule 1: R_EX_ac_e=(!1R_EX_glc_e)
   number of input reactions: 1
   input reactions: 1R_EX_glc_e
   R_EX_glc_e(idx=27)=0: R_EX_ac_e=UNDEF
   R_EX_glc_e(idx=27)=1: R_EX_ac_e=FALSE
   num. undef = 1, num. true = 0, num. false = 1

checking rule 2: R_ICL=(!1R_EX_glc_e)
   number of input reactions: 1
   input reactions: 1R_EX_glc_e
   R_EX_glc_e(idx=27)=0: R_ICL=UNDEF
   R_EX_glc_e(idx=27)=1: R_ICL=FALSE
   num. undef = 1, num. true = 0, num. false = 1

checking rule 3: R_FORt2=(!0R_EX_glc_e)
   number of input reactions: 1
   input reactions: 0R_EX_glc_e
   R_EX_glc_e(idx=27)=0: R_FORt2=TRUE
   R_EX_glc_e(idx=27)=1: R_FORt2=UNDEF
   num. undef = 1, num. true = 1, num. false = 0

checking rule 4: R_FORti=(!0R_EX_glc_e)
   number of input reactions: 1
   input reactions: 0R_EX_glc_e
   R_EX_glc_e(idx=27)=0: R_FORti=TRUE
   R_EX_glc_e(idx=27)=1: R_FORti=UNDEF
   num. undef = 1, num. true = 1, num. false = 0

checking rule 5: R_GLNS=(!0R_EX_glc_e)
   number of input reactions: 1
   input reactions: 0R_EX_glc_e
   R_EX_glc_e(idx=27)=0: R_GLNS=TRUE
   R_EX_glc_e(idx=27)=1: R_GLNS=UNDEF
   num. undef = 1, num. true = 1, num. false = 0

checking rule 6: R_PFL=(!0R_EX_glc_e)
   number of input reactions: 1
   input reactions: 0R_EX_glc_e
   R_EX_glc_e(idx=27)=0: R_PFL=TRUE
   R_EX_glc_e(idx=27)=1: R_PFL=UNDEF
   num. undef = 1, num. true = 1, num. false = 0

checking rule 7: R_ACKr=(!0R_EX_glc_e)
   number of input reactions: 1
   input reactions: 0R_EX_glc_e
   R_EX_glc_e(idx=27)=0: R_ACKr=TRUE
   R_EX_glc_e(idx=27)=1: R_ACKr=UNDEF
   num. undef = 1, num. true = 1, num. false = 0

checking rule 8: R_GLCpts=(0R_EX_glc_e|0R_EX_glc_e)
   number of input reactions: 1
   input reactions: 0R_EX_glc_e
   R_EX_glc_e(idx=27)=0 R_EX_glc_e(idx=27)=0: R_GLCpts=FALSE
   R_EX_glc_e(idx=27)=1 R_EX_glc_e(idx=27)=1: R_GLCpts=UNDEF
   num. undef = 1, num. true = 0, num. false = 1

checking rule 9: R_FORt2=(!0R_EX_o2_e)
   number of input reactions: 1
   input reactions: 0R_EX_o2_e
   R_EX_o2_e(idx=35)=0: R_FORt2=TRUE
   R_EX_o2_e(idx=35)=1: R_FORt2=UNDEF
   num. undef = 1, num. true = 1, num. false = 0

checking rule 10: R_FORti=(!0R_EX_o2_e)
   number of input reactions: 1
   input reactions: 0R_EX_o2_e
   R_EX_o2_e(idx=35)=0: R_FORti=TRUE
   R_EX_o2_e(idx=35)=1: R_FORti=UNDEF
   num. undef = 1, num. true = 1, num. false = 0

checking rule 11: R_FRD7=(!0R_EX_o2_e)
   number of input reactions: 1
   input reactions: 0R_EX_o2_e
   R_EX_o2_e(idx=35)=0: R_FRD7=TRUE
   R_EX_o2_e(idx=35)=1: R_FRD7=UNDEF
   num. undef = 1, num. true = 1, num. false = 0

checking rule 12: R_PFL=(!0R_EX_o2_e)
   number of input reactions: 1
   input reactions: 0R_EX_o2_e
   R_EX_o2_e(idx=35)=0: R_PFL=TRUE
   R_EX_o2_e(idx=35)=1: R_PFL=UNDEF
   num. undef = 1, num. true = 1, num. false = 0

checking rule 13: R_ACKr=(!0R_EX_o2_e)
   number of input reactions: 1
   input reactions: 0R_EX_o2_e
   R_EX_o2_e(idx=35)=0: R_ACKr=TRUE
   R_EX_o2_e(idx=35)=1: R_ACKr=UNDEF
   num. undef = 1, num. true = 1, num. false = 0

checking rule 14: R_MDH=(0R_EX_o2_e|0R_EX_o2_e)
   number of input reactions: 1
   input reactions: 0R_EX_o2_e
   R_EX_o2_e(idx=35)=0 R_EX_o2_e(idx=35)=0: R_MDH=FALSE
   R_EX_o2_e(idx=35)=1 R_EX_o2_e(idx=35)=1: R_MDH=UNDEF
   num. undef = 1, num. true = 0, num. false = 1

checking rule 15: R_NADH16=(0R_EX_o2_e|0R_EX_o2_e)
   number of input reactions: 1
   input reactions: 0R_EX_o2_e
   R_EX_o2_e(idx=35)=0 R_EX_o2_e(idx=35)=0: R_NADH16=FALSE
   R_EX_o2_e(idx=35)=1 R_EX_o2_e(idx=35)=1: R_NADH16=UNDEF
   num. undef = 1, num. true = 0, num. false = 1

checking rule 16: R_ICL=(0R_EX_o2_e|0R_EX_o2_e)
   number of input reactions: 1
   input reactions: 0R_EX_o2_e
   R_EX_o2_e(idx=35)=0 R_EX_o2_e(idx=35)=0: R_ICL=FALSE
   R_EX_o2_e(idx=35)=1 R_EX_o2_e(idx=35)=1: R_ICL=UNDEF
   num. undef = 1, num. true = 0, num. false = 1

checking rule 17: R_GLUDy=(!1R_EX_glu_L_e)
   number of input reactions: 1
   input reactions: 1R_EX_glu_L_e
   R_EX_glu_L_e(idx=29)=0: R_GLUDy=UNDEF
   R_EX_glu_L_e(idx=29)=1: R_GLUDy=FALSE
   num. undef = 1, num. true = 0, num. false = 1

checking rule 18: R_GLUSy=(!1R_EX_glu_L_e)
   number of input reactions: 1
   input reactions: 1R_EX_glu_L_e
   R_EX_glu_L_e(idx=29)=0: R_GLUSy=UNDEF
   R_EX_glu_L_e(idx=29)=1: R_GLUSy=FALSE
   num. undef = 1, num. true = 0, num. false = 1

checking rule 19: R_GLUDy=(0R_EX_nh4_e|0R_EX_nh4_e)
   number of input reactions: 1
   input reactions: 0R_EX_nh4_e
   R_EX_nh4_e(idx=34)=0 R_EX_nh4_e(idx=34)=0: R_GLUDy=FALSE
   R_EX_nh4_e(idx=34)=1 R_EX_nh4_e(idx=34)=1: R_GLUDy=UNDEF
   num. undef = 1, num. true = 0, num. false = 1

checking rule 20: R_GLUSy=(0R_EX_nh4_e|0R_EX_nh4_e)
   number of input reactions: 1
   input reactions: 0R_EX_nh4_e
   R_EX_nh4_e(idx=34)=0 R_EX_nh4_e(idx=34)=0: R_GLUSy=FALSE
   R_EX_nh4_e(idx=34)=1 R_EX_nh4_e(idx=34)=1: R_GLUSy=UNDEF
   num. undef = 1, num. true = 0, num. false = 1

checking rule 21: R_PIt2r=(0R_EX_pi_e|0R_EX_pi_e)
   number of input reactions: 1
   input reactions: 0R_EX_pi_e
   R_EX_pi_e(idx=36)=0 R_EX_pi_e(idx=36)=0: R_PIt2r=FALSE
   R_EX_pi_e(idx=36)=1 R_EX_pi_e(idx=36)=1: R_PIt2r=UNDEF
   num. undef = 1, num. true = 0, num. false = 1

checking rule 22: R_MALS=(!(1R_EX_glc_e&(!0R_EX_ac_e)))
   number of input reactions: 2
   input reactions: 1R_EX_glc_e 0R_EX_ac_e
   R_EX_glc_e(idx=27)=0 R_EX_ac_e(idx=19)=0: R_MALS=UNDEF
   R_EX_glc_e(idx=27)=0 R_EX_ac_e(idx=19)=1: R_MALS=UNDEF
   R_EX_glc_e(idx=27)=1 R_EX_ac_e(idx=19)=0: R_MALS=FALSE
   R_EX_glc_e(idx=27)=1 R_EX_ac_e(idx=19)=1: R_MALS=UNDEF
   num. undef = 3, num. true = 0, num. false = 1

checking rule 23: R_MALS=(!((!0R_EX_o2_e)&(!0R_EX_ac_e)))
   number of input reactions: 2
   input reactions: 0R_EX_ac_e 0R_EX_o2_e
   R_EX_o2_e(idx=35)=0 R_EX_ac_e(idx=19)=0: R_MALS=FALSE
   R_EX_o2_e(idx=35)=1 R_EX_ac_e(idx=19)=0: R_MALS=UNDEF
   R_EX_o2_e(idx=35)=0 R_EX_ac_e(idx=19)=1: R_MALS=UNDEF
   R_EX_o2_e(idx=35)=1 R_EX_ac_e(idx=19)=1: R_MALS=UNDEF
   num. undef = 3, num. true = 0, num. false = 1

checking rule 24: R_D_LACt2=(!((!0R_EX_o2_e)&(!0R_EX_ac_e)))
   number of input reactions: 2
   input reactions: 0R_EX_ac_e 0R_EX_o2_e
   R_EX_o2_e(idx=35)=0 R_EX_ac_e(idx=19)=0: R_D_LACt2=FALSE
   R_EX_o2_e(idx=35)=1 R_EX_ac_e(idx=19)=0: R_D_LACt2=UNDEF
   R_EX_o2_e(idx=35)=0 R_EX_ac_e(idx=19)=1: R_D_LACt2=UNDEF
   R_EX_o2_e(idx=35)=1 R_EX_ac_e(idx=19)=1: R_D_LACt2=UNDEF
   num. undef = 3, num. true = 0, num. false = 1

checking rule 25: R_D_LACt2=(1R_EX_o2_e&1R_EX_ac_e)
   number of input reactions: 2
   input reactions: 1R_EX_ac_e 1R_EX_o2_e
   R_EX_o2_e(idx=35)=0 R_EX_ac_e(idx=19)=0: R_D_LACt2=UNDEF
   R_EX_o2_e(idx=35)=1 R_EX_ac_e(idx=19)=0: R_D_LACt2=UNDEF
   R_EX_o2_e(idx=35)=0 R_EX_ac_e(idx=19)=1: R_D_LACt2=UNDEF
   R_EX_o2_e(idx=35)=1 R_EX_ac_e(idx=19)=1: R_D_LACt2=TRUE
   num. undef = 3, num. true = 1, num. false = 0

checking rule 26: R_ACALD=(!(1R_EX_o2_e&(!0R_BIOMASS)))
   number of input reactions: 2
   input reactions: 0R_BIOMASS 1R_EX_o2_e
   R_EX_o2_e(idx=35)=0 R_BIOMASS(idx=12)=0: R_ACALD=UNDEF
   R_EX_o2_e(idx=35)=1 R_BIOMASS(idx=12)=0: R_ACALD=FALSE
   R_EX_o2_e(idx=35)=0 R_BIOMASS(idx=12)=1: R_ACALD=UNDEF
   R_EX_o2_e(idx=35)=1 R_BIOMASS(idx=12)=1: R_ACALD=UNDEF
   num. undef = 3, num. true = 0, num. false = 1

checking rule 27: R_ALCD2x=(!(1R_EX_o2_e&(!0R_BIOMASS)))
   number of input reactions: 2
   input reactions: 0R_BIOMASS 1R_EX_o2_e
   R_EX_o2_e(idx=35)=0 R_BIOMASS(idx=12)=0: R_ALCD2x=UNDEF
   R_EX_o2_e(idx=35)=1 R_BIOMASS(idx=12)=0: R_ALCD2x=FALSE
   R_EX_o2_e(idx=35)=0 R_BIOMASS(idx=12)=1: R_ALCD2x=UNDEF
   R_EX_o2_e(idx=35)=1 R_BIOMASS(idx=12)=1: R_ALCD2x=UNDEF
   num. undef = 3, num. true = 0, num. false = 1

checking rule 28: R_ACALD=((!0R_EX_o2_e)&1R_BIOMASS)
   number of input reactions: 2
   input reactions: 1R_BIOMASS 0R_EX_o2_e
   R_EX_o2_e(idx=35)=0 R_BIOMASS(idx=12)=0: R_ACALD=UNDEF
   R_EX_o2_e(idx=35)=1 R_BIOMASS(idx=12)=0: R_ACALD=UNDEF
   R_EX_o2_e(idx=35)=0 R_BIOMASS(idx=12)=1: R_ACALD=TRUE
   R_EX_o2_e(idx=35)=1 R_BIOMASS(idx=12)=1: R_ACALD=UNDEF
   num. undef = 3, num. true = 1, num. false = 0

checking rule 29: R_ALCD2x=((!0R_EX_o2_e)&1R_BIOMASS)
   number of input reactions: 2
   input reactions: 1R_BIOMASS 0R_EX_o2_e
   R_EX_o2_e(idx=35)=0 R_BIOMASS(idx=12)=0: R_ALCD2x=UNDEF
   R_EX_o2_e(idx=35)=1 R_BIOMASS(idx=12)=0: R_ALCD2x=UNDEF
   R_EX_o2_e(idx=35)=0 R_BIOMASS(idx=12)=1: R_ALCD2x=TRUE
   R_EX_o2_e(idx=35)=1 R_BIOMASS(idx=12)=1: R_ALCD2x=UNDEF
   num. undef = 3, num. true = 1, num. false = 0

checking rule 30: R_MALS=(((!0R_EX_glc_e)&1R_EX_o2_e)&1R_EX_ac_e)
   number of input reactions: 3
   input reactions: 0R_EX_glc_e 1R_EX_ac_e 1R_EX_o2_e
   R_EX_glc_e(idx=27)=0 R_EX_o2_e(idx=35)=0 R_EX_ac_e(idx=19)=0: R_MALS=UNDEF
   R_EX_glc_e(idx=27)=0 R_EX_o2_e(idx=35)=1 R_EX_ac_e(idx=19)=0: R_MALS=UNDEF
   R_EX_glc_e(idx=27)=0 R_EX_o2_e(idx=35)=0 R_EX_ac_e(idx=19)=1: R_MALS=UNDEF
   R_EX_glc_e(idx=27)=0 R_EX_o2_e(idx=35)=1 R_EX_ac_e(idx=19)=1: R_MALS=TRUE
   R_EX_glc_e(idx=27)=1 R_EX_o2_e(idx=35)=0 R_EX_ac_e(idx=19)=0: R_MALS=UNDEF
   R_EX_glc_e(idx=27)=1 R_EX_o2_e(idx=35)=1 R_EX_ac_e(idx=19)=0: R_MALS=UNDEF
   R_EX_glc_e(idx=27)=1 R_EX_o2_e(idx=35)=0 R_EX_ac_e(idx=19)=1: R_MALS=UNDEF
   R_EX_glc_e(idx=27)=1 R_EX_o2_e(idx=35)=1 R_EX_ac_e(idx=19)=1: R_MALS=UNDEF
   num. undef = 7, num. true = 1, num. false = 0

checking rule 31: R_SUCDi=(!((1R_EX_glc_e&(!0R_BIOMASS))&(!0R_EX_o2_e)))
   number of input reactions: 3
   input reactions: 0R_BIOMASS 1R_EX_glc_e 0R_EX_o2_e
   R_EX_glc_e(idx=27)=0 R_BIOMASS(idx=12)=0 R_EX_o2_e(idx=35)=0: R_SUCDi=UNDEF
   R_EX_glc_e(idx=27)=0 R_BIOMASS(idx=12)=0 R_EX_o2_e(idx=35)=1: R_SUCDi=UNDEF
   R_EX_glc_e(idx=27)=1 R_BIOMASS(idx=12)=0 R_EX_o2_e(idx=35)=0: R_SUCDi=FALSE
   R_EX_glc_e(idx=27)=1 R_BIOMASS(idx=12)=0 R_EX_o2_e(idx=35)=1: R_SUCDi=UNDEF
   R_EX_glc_e(idx=27)=0 R_BIOMASS(idx=12)=1 R_EX_o2_e(idx=35)=0: R_SUCDi=UNDEF
   R_EX_glc_e(idx=27)=0 R_BIOMASS(idx=12)=1 R_EX_o2_e(idx=35)=1: R_SUCDi=UNDEF
   R_EX_glc_e(idx=27)=1 R_BIOMASS(idx=12)=1 R_EX_o2_e(idx=35)=0: R_SUCDi=UNDEF
   R_EX_glc_e(idx=27)=1 R_BIOMASS(idx=12)=1 R_EX_o2_e(idx=35)=1: R_SUCDi=UNDEF
   num. undef = 7, num. true = 0, num. false = 1

checking rule 32: R_SUCDi=((!0R_EX_glc_e)&1R_EX_o2_e)
   number of input reactions: 2
   input reactions: 0R_EX_glc_e 1R_EX_o2_e
   R_EX_glc_e(idx=27)=0 R_EX_o2_e(idx=35)=0: R_SUCDi=UNDEF
   R_EX_glc_e(idx=27)=0 R_EX_o2_e(idx=35)=1: R_SUCDi=TRUE
   R_EX_glc_e(idx=27)=1 R_EX_o2_e(idx=35)=0: R_SUCDi=UNDEF
   R_EX_glc_e(idx=27)=1 R_EX_o2_e(idx=35)=1: R_SUCDi=UNDEF
   num. undef = 3, num. true = 1, num. false = 0

checking rule 33: R_SUCDi=(1R_BIOMASS&1R_EX_o2_e)
   number of input reactions: 2
   input reactions: 1R_BIOMASS 1R_EX_o2_e
   R_BIOMASS(idx=12)=0 R_EX_o2_e(idx=35)=0: R_SUCDi=UNDEF
   R_BIOMASS(idx=12)=0 R_EX_o2_e(idx=35)=1: R_SUCDi=UNDEF
   R_BIOMASS(idx=12)=1 R_EX_o2_e(idx=35)=0: R_SUCDi=UNDEF
   R_BIOMASS(idx=12)=1 R_EX_o2_e(idx=35)=1: R_SUCDi=TRUE
   num. undef = 3, num. true = 1, num. false = 0

checking rule 34: R_FRD7=(1R_EX_succ_e|1R_EX_succ_e)
   number of input reactions: 1
   input reactions: 1R_EX_succ_e
   R_EX_succ_e(idx=38)=0 R_EX_succ_e(idx=38)=0: R_FRD7=UNDEF
   R_EX_succ_e(idx=38)=1 R_EX_succ_e(idx=38)=1: R_FRD7=TRUE
   num. undef = 1, num. true = 1, num. false = 0

checking rule 35: R_FRD7=(1R_EX_fum_e|1R_EX_fum_e)
   number of input reactions: 1
   input reactions: 1R_EX_fum_e
   R_EX_fum_e(idx=26)=0 R_EX_fum_e(idx=26)=0: R_FRD7=UNDEF
   R_EX_fum_e(idx=26)=1 R_EX_fum_e(idx=26)=1: R_FRD7=TRUE
   num. undef = 1, num. true = 1, num. false = 0

checking rule 36: R_FRD7=(1R_EX_mal_L_e|1R_EX_mal_L_e)
   number of input reactions: 1
   input reactions: 1R_EX_mal_L_e
   R_EX_mal_L_e(idx=33)=0 R_EX_mal_L_e(idx=33)=0: R_FRD7=UNDEF
   R_EX_mal_L_e(idx=33)=1 R_EX_mal_L_e(idx=33)=1: R_FRD7=TRUE
   num. undef = 1, num. true = 1, num. false = 0

checking rule 37: R_FUM=(1R_EX_o2_e&(!0R_EX_glc_e))
   number of input reactions: 2
   input reactions: 0R_EX_glc_e 1R_EX_o2_e
   R_EX_o2_e(idx=35)=0 R_EX_glc_e(idx=27)=0: R_FUM=UNDEF
   R_EX_o2_e(idx=35)=1 R_EX_glc_e(idx=27)=0: R_FUM=TRUE
   R_EX_o2_e(idx=35)=0 R_EX_glc_e(idx=27)=1: R_FUM=UNDEF
   R_EX_o2_e(idx=35)=1 R_EX_glc_e(idx=27)=1: R_FUM=UNDEF
   num. undef = 3, num. true = 1, num. false = 0

checking rule 38: R_FUM=(1R_EX_o2_e&1R_EX_succ_e)
   number of input reactions: 2
   input reactions: 1R_EX_succ_e 1R_EX_o2_e
   R_EX_o2_e(idx=35)=0 R_EX_succ_e(idx=38)=0: R_FUM=UNDEF
   R_EX_o2_e(idx=35)=1 R_EX_succ_e(idx=38)=0: R_FUM=UNDEF
   R_EX_o2_e(idx=35)=0 R_EX_succ_e(idx=38)=1: R_FUM=UNDEF
   R_EX_o2_e(idx=35)=1 R_EX_succ_e(idx=38)=1: R_FUM=TRUE
   num. undef = 3, num. true = 1, num. false = 0

checking rule 39: R_FUM=(1R_EX_o2_e&1R_EX_fum_e)
   number of input reactions: 2
   input reactions: 1R_EX_fum_e 1R_EX_o2_e
   R_EX_o2_e(idx=35)=0 R_EX_fum_e(idx=26)=0: R_FUM=UNDEF
   R_EX_o2_e(idx=35)=1 R_EX_fum_e(idx=26)=0: R_FUM=UNDEF
   R_EX_o2_e(idx=35)=0 R_EX_fum_e(idx=26)=1: R_FUM=UNDEF
   R_EX_o2_e(idx=35)=1 R_EX_fum_e(idx=26)=1: R_FUM=TRUE
   num. undef = 3, num. true = 1, num. false = 0

checking rule 40: R_FUM=(1R_EX_o2_e&1R_EX_mal_L_e)
   number of input reactions: 2
   input reactions: 1R_EX_mal_L_e 1R_EX_o2_e
   R_EX_o2_e(idx=35)=0 R_EX_mal_L_e(idx=33)=0: R_FUM=UNDEF
   R_EX_o2_e(idx=35)=1 R_EX_mal_L_e(idx=33)=0: R_FUM=UNDEF
   R_EX_o2_e(idx=35)=0 R_EX_mal_L_e(idx=33)=1: R_FUM=UNDEF
   R_EX_o2_e(idx=35)=1 R_EX_mal_L_e(idx=33)=1: R_FUM=TRUE
   num. undef = 3, num. true = 1, num. false = 0

checking rule 41: R_FUMt2_2=((1R_EX_o2_e&(!0R_EX_glc_e))&(!0R_EX_lac_D_e))
   number of input reactions: 3
   input reactions: 0R_EX_glc_e 0R_EX_lac_D_e 1R_EX_o2_e
   R_EX_o2_e(idx=35)=0 R_EX_glc_e(idx=27)=0 R_EX_lac_D_e(idx=32)=0: R_FUMt2_2=UNDEF
   R_EX_o2_e(idx=35)=1 R_EX_glc_e(idx=27)=0 R_EX_lac_D_e(idx=32)=0: R_FUMt2_2=TRUE
   R_EX_o2_e(idx=35)=0 R_EX_glc_e(idx=27)=0 R_EX_lac_D_e(idx=32)=1: R_FUMt2_2=UNDEF
   R_EX_o2_e(idx=35)=1 R_EX_glc_e(idx=27)=0 R_EX_lac_D_e(idx=32)=1: R_FUMt2_2=UNDEF
   R_EX_o2_e(idx=35)=0 R_EX_glc_e(idx=27)=1 R_EX_lac_D_e(idx=32)=0: R_FUMt2_2=UNDEF
   R_EX_o2_e(idx=35)=1 R_EX_glc_e(idx=27)=1 R_EX_lac_D_e(idx=32)=0: R_FUMt2_2=UNDEF
   R_EX_o2_e(idx=35)=0 R_EX_glc_e(idx=27)=1 R_EX_lac_D_e(idx=32)=1: R_FUMt2_2=UNDEF
   R_EX_o2_e(idx=35)=1 R_EX_glc_e(idx=27)=1 R_EX_lac_D_e(idx=32)=1: R_FUMt2_2=UNDEF
   num. undef = 7, num. true = 1, num. false = 0

checking rule 42: R_FUMt2_2=(1R_EX_o2_e&1R_EX_succ_e)
   number of input reactions: 2
   input reactions: 1R_EX_succ_e 1R_EX_o2_e
   R_EX_o2_e(idx=35)=0 R_EX_succ_e(idx=38)=0: R_FUMt2_2=UNDEF
   R_EX_o2_e(idx=35)=1 R_EX_succ_e(idx=38)=0: R_FUMt2_2=UNDEF
   R_EX_o2_e(idx=35)=0 R_EX_succ_e(idx=38)=1: R_FUMt2_2=UNDEF
   R_EX_o2_e(idx=35)=1 R_EX_succ_e(idx=38)=1: R_FUMt2_2=TRUE
   num. undef = 3, num. true = 1, num. false = 0

checking rule 43: R_FUMt2_2=(1R_EX_o2_e&1R_EX_fum_e)
   number of input reactions: 2
   input reactions: 1R_EX_fum_e 1R_EX_o2_e
   R_EX_o2_e(idx=35)=0 R_EX_fum_e(idx=26)=0: R_FUMt2_2=UNDEF
   R_EX_o2_e(idx=35)=1 R_EX_fum_e(idx=26)=0: R_FUMt2_2=UNDEF
   R_EX_o2_e(idx=35)=0 R_EX_fum_e(idx=26)=1: R_FUMt2_2=UNDEF
   R_EX_o2_e(idx=35)=1 R_EX_fum_e(idx=26)=1: R_FUMt2_2=TRUE
   num. undef = 3, num. true = 1, num. false = 0

checking rule 44: R_FUMt2_2=(1R_EX_o2_e&1R_EX_mal_L_e)
   number of input reactions: 2
   input reactions: 1R_EX_mal_L_e 1R_EX_o2_e
   R_EX_o2_e(idx=35)=0 R_EX_mal_L_e(idx=33)=0: R_FUMt2_2=UNDEF
   R_EX_o2_e(idx=35)=1 R_EX_mal_L_e(idx=33)=0: R_FUMt2_2=UNDEF
   R_EX_o2_e(idx=35)=0 R_EX_mal_L_e(idx=33)=1: R_FUMt2_2=UNDEF
   R_EX_o2_e(idx=35)=1 R_EX_mal_L_e(idx=33)=1: R_FUMt2_2=TRUE
   num. undef = 3, num. true = 1, num. false = 0

checking rule 45: R_MALt2_2=((1R_EX_o2_e&(!0R_EX_glc_e))&(!0R_EX_lac_D_e))
   number of input reactions: 3
   input reactions: 0R_EX_glc_e 0R_EX_lac_D_e 1R_EX_o2_e
   R_EX_o2_e(idx=35)=0 R_EX_glc_e(idx=27)=0 R_EX_lac_D_e(idx=32)=0: R_MALt2_2=UNDEF
   R_EX_o2_e(idx=35)=1 R_EX_glc_e(idx=27)=0 R_EX_lac_D_e(idx=32)=0: R_MALt2_2=TRUE
   R_EX_o2_e(idx=35)=0 R_EX_glc_e(idx=27)=0 R_EX_lac_D_e(idx=32)=1: R_MALt2_2=UNDEF
   R_EX_o2_e(idx=35)=1 R_EX_glc_e(idx=27)=0 R_EX_lac_D_e(idx=32)=1: R_MALt2_2=UNDEF
   R_EX_o2_e(idx=35)=0 R_EX_glc_e(idx=27)=1 R_EX_lac_D_e(idx=32)=0: R_MALt2_2=UNDEF
   R_EX_o2_e(idx=35)=1 R_EX_glc_e(idx=27)=1 R_EX_lac_D_e(idx=32)=0: R_MALt2_2=UNDEF
   R_EX_o2_e(idx=35)=0 R_EX_glc_e(idx=27)=1 R_EX_lac_D_e(idx=32)=1: R_MALt2_2=UNDEF
   R_EX_o2_e(idx=35)=1 R_EX_glc_e(idx=27)=1 R_EX_lac_D_e(idx=32)=1: R_MALt2_2=UNDEF
   num. undef = 7, num. true = 1, num. false = 0

checking rule 46: R_MALt2_2=(1R_EX_o2_e&1R_EX_succ_e)
   number of input reactions: 2
   input reactions: 1R_EX_succ_e 1R_EX_o2_e
   R_EX_o2_e(idx=35)=0 R_EX_succ_e(idx=38)=0: R_MALt2_2=UNDEF
   R_EX_o2_e(idx=35)=1 R_EX_succ_e(idx=38)=0: R_MALt2_2=UNDEF
   R_EX_o2_e(idx=35)=0 R_EX_succ_e(idx=38)=1: R_MALt2_2=UNDEF
   R_EX_o2_e(idx=35)=1 R_EX_succ_e(idx=38)=1: R_MALt2_2=TRUE
   num. undef = 3, num. true = 1, num. false = 0

checking rule 47: R_MALt2_2=(1R_EX_o2_e&1R_EX_fum_e)
   number of input reactions: 2
   input reactions: 1R_EX_fum_e 1R_EX_o2_e
   R_EX_o2_e(idx=35)=0 R_EX_fum_e(idx=26)=0: R_MALt2_2=UNDEF
   R_EX_o2_e(idx=35)=1 R_EX_fum_e(idx=26)=0: R_MALt2_2=UNDEF
   R_EX_o2_e(idx=35)=0 R_EX_fum_e(idx=26)=1: R_MALt2_2=UNDEF
   R_EX_o2_e(idx=35)=1 R_EX_fum_e(idx=26)=1: R_MALt2_2=TRUE
   num. undef = 3, num. true = 1, num. false = 0

checking rule 48: R_MALt2_2=(1R_EX_o2_e&1R_EX_mal_L_e)
   number of input reactions: 2
   input reactions: 1R_EX_mal_L_e 1R_EX_o2_e
   R_EX_o2_e(idx=35)=0 R_EX_mal_L_e(idx=33)=0: R_MALt2_2=UNDEF
   R_EX_o2_e(idx=35)=1 R_EX_mal_L_e(idx=33)=0: R_MALt2_2=UNDEF
   R_EX_o2_e(idx=35)=0 R_EX_mal_L_e(idx=33)=1: R_MALt2_2=UNDEF
   R_EX_o2_e(idx=35)=1 R_EX_mal_L_e(idx=33)=1: R_MALt2_2=TRUE
   num. undef = 3, num. true = 1, num. false = 0

checking rule 49: R_SUCCt2_2=((1R_EX_o2_e&(!0R_EX_glc_e))&(!0R_EX_lac_D_e))
   number of input reactions: 3
   input reactions: 0R_EX_glc_e 0R_EX_lac_D_e 1R_EX_o2_e
   R_EX_o2_e(idx=35)=0 R_EX_glc_e(idx=27)=0 R_EX_lac_D_e(idx=32)=0: R_SUCCt2_2=UNDEF
   R_EX_o2_e(idx=35)=1 R_EX_glc_e(idx=27)=0 R_EX_lac_D_e(idx=32)=0: R_SUCCt2_2=TRUE
   R_EX_o2_e(idx=35)=0 R_EX_glc_e(idx=27)=0 R_EX_lac_D_e(idx=32)=1: R_SUCCt2_2=UNDEF
   R_EX_o2_e(idx=35)=1 R_EX_glc_e(idx=27)=0 R_EX_lac_D_e(idx=32)=1: R_SUCCt2_2=UNDEF
   R_EX_o2_e(idx=35)=0 R_EX_glc_e(idx=27)=1 R_EX_lac_D_e(idx=32)=0: R_SUCCt2_2=UNDEF
   R_EX_o2_e(idx=35)=1 R_EX_glc_e(idx=27)=1 R_EX_lac_D_e(idx=32)=0: R_SUCCt2_2=UNDEF
   R_EX_o2_e(idx=35)=0 R_EX_glc_e(idx=27)=1 R_EX_lac_D_e(idx=32)=1: R_SUCCt2_2=UNDEF
   R_EX_o2_e(idx=35)=1 R_EX_glc_e(idx=27)=1 R_EX_lac_D_e(idx=32)=1: R_SUCCt2_2=UNDEF
   num. undef = 7, num. true = 1, num. false = 0

checking rule 50: R_SUCCt2_2=(1R_EX_o2_e&1R_EX_succ_e)
   number of input reactions: 2
   input reactions: 1R_EX_succ_e 1R_EX_o2_e
   R_EX_o2_e(idx=35)=0 R_EX_succ_e(idx=38)=0: R_SUCCt2_2=UNDEF
   R_EX_o2_e(idx=35)=1 R_EX_succ_e(idx=38)=0: R_SUCCt2_2=UNDEF
   R_EX_o2_e(idx=35)=0 R_EX_succ_e(idx=38)=1: R_SUCCt2_2=UNDEF
   R_EX_o2_e(idx=35)=1 R_EX_succ_e(idx=38)=1: R_SUCCt2_2=TRUE
   num. undef = 3, num. true = 1, num. false = 0

checking rule 51: R_SUCCt2_2=(1R_EX_o2_e&1R_EX_fum_e)
   number of input reactions: 2
   input reactions: 1R_EX_fum_e 1R_EX_o2_e
   R_EX_o2_e(idx=35)=0 R_EX_fum_e(idx=26)=0: R_SUCCt2_2=UNDEF
   R_EX_o2_e(idx=35)=1 R_EX_fum_e(idx=26)=0: R_SUCCt2_2=UNDEF
   R_EX_o2_e(idx=35)=0 R_EX_fum_e(idx=26)=1: R_SUCCt2_2=UNDEF
   R_EX_o2_e(idx=35)=1 R_EX_fum_e(idx=26)=1: R_SUCCt2_2=TRUE
   num. undef = 3, num. true = 1, num. false = 0

checking rule 52: R_SUCCt2_2=(1R_EX_o2_e&1R_EX_mal_L_e)
   number of input reactions: 2
   input reactions: 1R_EX_mal_L_e 1R_EX_o2_e
   R_EX_o2_e(idx=35)=0 R_EX_mal_L_e(idx=33)=0: R_SUCCt2_2=UNDEF
   R_EX_o2_e(idx=35)=1 R_EX_mal_L_e(idx=33)=0: R_SUCCt2_2=UNDEF
   R_EX_o2_e(idx=35)=0 R_EX_mal_L_e(idx=33)=1: R_SUCCt2_2=UNDEF
   R_EX_o2_e(idx=35)=1 R_EX_mal_L_e(idx=33)=1: R_SUCCt2_2=TRUE
   num. undef = 3, num. true = 1, num. false = 0

checking rule 53: R_FUMt2_2=(!(((((!0R_EX_o2_e)&1R_EX_glc_e)&(!0R_EX_succ_e))&(!0R_EX_fum_e))&(!0R_EX_mal_L_e)))
   number of input reactions: 5
   input reactions: 0R_EX_fum_e 0R_EX_mal_L_e 1R_EX_glc_e 0R_EX_succ_e 0R_EX_o2_e
   R_EX_o2_e(idx=35)=0 R_EX_glc_e(idx=27)=0 R_EX_succ_e(idx=38)=0 R_EX_fum_e(idx=26)=0 R_EX_mal_L_e(idx=33)=0: R_FUMt2_2=UNDEF
   R_EX_o2_e(idx=35)=0 R_EX_glc_e(idx=27)=0 R_EX_succ_e(idx=38)=1 R_EX_fum_e(idx=26)=0 R_EX_mal_L_e(idx=33)=0: R_FUMt2_2=UNDEF
   R_EX_o2_e(idx=35)=1 R_EX_glc_e(idx=27)=0 R_EX_succ_e(idx=38)=0 R_EX_fum_e(idx=26)=0 R_EX_mal_L_e(idx=33)=0: R_FUMt2_2=UNDEF
   R_EX_o2_e(idx=35)=1 R_EX_glc_e(idx=27)=0 R_EX_succ_e(idx=38)=1 R_EX_fum_e(idx=26)=0 R_EX_mal_L_e(idx=33)=0: R_FUMt2_2=UNDEF
   R_EX_o2_e(idx=35)=0 R_EX_glc_e(idx=27)=0 R_EX_succ_e(idx=38)=0 R_EX_fum_e(idx=26)=0 R_EX_mal_L_e(idx=33)=1: R_FUMt2_2=UNDEF
   R_EX_o2_e(idx=35)=0 R_EX_glc_e(idx=27)=0 R_EX_succ_e(idx=38)=1 R_EX_fum_e(idx=26)=0 R_EX_mal_L_e(idx=33)=1: R_FUMt2_2=UNDEF
   R_EX_o2_e(idx=35)=1 R_EX_glc_e(idx=27)=0 R_EX_succ_e(idx=38)=0 R_EX_fum_e(idx=26)=0 R_EX_mal_L_e(idx=33)=1: R_FUMt2_2=UNDEF
   R_EX_o2_e(idx=35)=1 R_EX_glc_e(idx=27)=0 R_EX_succ_e(idx=38)=1 R_EX_fum_e(idx=26)=0 R_EX_mal_L_e(idx=33)=1: R_FUMt2_2=UNDEF
   R_EX_o2_e(idx=35)=0 R_EX_glc_e(idx=27)=1 R_EX_succ_e(idx=38)=0 R_EX_fum_e(idx=26)=0 R_EX_mal_L_e(idx=33)=0: R_FUMt2_2=FALSE
   R_EX_o2_e(idx=35)=0 R_EX_glc_e(idx=27)=1 R_EX_succ_e(idx=38)=1 R_EX_fum_e(idx=26)=0 R_EX_mal_L_e(idx=33)=0: R_FUMt2_2=UNDEF
   R_EX_o2_e(idx=35)=1 R_EX_glc_e(idx=27)=1 R_EX_succ_e(idx=38)=0 R_EX_fum_e(idx=26)=0 R_EX_mal_L_e(idx=33)=0: R_FUMt2_2=UNDEF
   R_EX_o2_e(idx=35)=1 R_EX_glc_e(idx=27)=1 R_EX_succ_e(idx=38)=1 R_EX_fum_e(idx=26)=0 R_EX_mal_L_e(idx=33)=0: R_FUMt2_2=UNDEF
   R_EX_o2_e(idx=35)=0 R_EX_glc_e(idx=27)=1 R_EX_succ_e(idx=38)=0 R_EX_fum_e(idx=26)=0 R_EX_mal_L_e(idx=33)=1: R_FUMt2_2=UNDEF
   R_EX_o2_e(idx=35)=0 R_EX_glc_e(idx=27)=1 R_EX_succ_e(idx=38)=1 R_EX_fum_e(idx=26)=0 R_EX_mal_L_e(idx=33)=1: R_FUMt2_2=UNDEF
   R_EX_o2_e(idx=35)=1 R_EX_glc_e(idx=27)=1 R_EX_succ_e(idx=38)=0 R_EX_fum_e(idx=26)=0 R_EX_mal_L_e(idx=33)=1: R_FUMt2_2=UNDEF
   R_EX_o2_e(idx=35)=1 R_EX_glc_e(idx=27)=1 R_EX_succ_e(idx=38)=1 R_EX_fum_e(idx=26)=0 R_EX_mal_L_e(idx=33)=1: R_FUMt2_2=UNDEF
   R_EX_o2_e(idx=35)=0 R_EX_glc_e(idx=27)=0 R_EX_succ_e(idx=38)=0 R_EX_fum_e(idx=26)=1 R_EX_mal_L_e(idx=33)=0: R_FUMt2_2=UNDEF
   R_EX_o2_e(idx=35)=0 R_EX_glc_e(idx=27)=0 R_EX_succ_e(idx=38)=1 R_EX_fum_e(idx=26)=1 R_EX_mal_L_e(idx=33)=0: R_FUMt2_2=UNDEF
   R_EX_o2_e(idx=35)=1 R_EX_glc_e(idx=27)=0 R_EX_succ_e(idx=38)=0 R_EX_fum_e(idx=26)=1 R_EX_mal_L_e(idx=33)=0: R_FUMt2_2=UNDEF
   R_EX_o2_e(idx=35)=1 R_EX_glc_e(idx=27)=0 R_EX_succ_e(idx=38)=1 R_EX_fum_e(idx=26)=1 R_EX_mal_L_e(idx=33)=0: R_FUMt2_2=UNDEF
   R_EX_o2_e(idx=35)=0 R_EX_glc_e(idx=27)=0 R_EX_succ_e(idx=38)=0 R_EX_fum_e(idx=26)=1 R_EX_mal_L_e(idx=33)=1: R_FUMt2_2=UNDEF
   R_EX_o2_e(idx=35)=0 R_EX_glc_e(idx=27)=0 R_EX_succ_e(idx=38)=1 R_EX_fum_e(idx=26)=1 R_EX_mal_L_e(idx=33)=1: R_FUMt2_2=UNDEF
   R_EX_o2_e(idx=35)=1 R_EX_glc_e(idx=27)=0 R_EX_succ_e(idx=38)=0 R_EX_fum_e(idx=26)=1 R_EX_mal_L_e(idx=33)=1: R_FUMt2_2=UNDEF
   R_EX_o2_e(idx=35)=1 R_EX_glc_e(idx=27)=0 R_EX_succ_e(idx=38)=1 R_EX_fum_e(idx=26)=1 R_EX_mal_L_e(idx=33)=1: R_FUMt2_2=UNDEF
   R_EX_o2_e(idx=35)=0 R_EX_glc_e(idx=27)=1 R_EX_succ_e(idx=38)=0 R_EX_fum_e(idx=26)=1 R_EX_mal_L_e(idx=33)=0: R_FUMt2_2=UNDEF
   R_EX_o2_e(idx=35)=0 R_EX_glc_e(idx=27)=1 R_EX_succ_e(idx=38)=1 R_EX_fum_e(idx=26)=1 R_EX_mal_L_e(idx=33)=0: R_FUMt2_2=UNDEF
   R_EX_o2_e(idx=35)=1 R_EX_glc_e(idx=27)=1 R_EX_succ_e(idx=38)=0 R_EX_fum_e(idx=26)=1 R_EX_mal_L_e(idx=33)=0: R_FUMt2_2=UNDEF
   R_EX_o2_e(idx=35)=1 R_EX_glc_e(idx=27)=1 R_EX_succ_e(idx=38)=1 R_EX_fum_e(idx=26)=1 R_EX_mal_L_e(idx=33)=0: R_FUMt2_2=UNDEF
   R_EX_o2_e(idx=35)=0 R_EX_glc_e(idx=27)=1 R_EX_succ_e(idx=38)=0 R_EX_fum_e(idx=26)=1 R_EX_mal_L_e(idx=33)=1: R_FUMt2_2=UNDEF
   R_EX_o2_e(idx=35)=0 R_EX_glc_e(idx=27)=1 R_EX_succ_e(idx=38)=1 R_EX_fum_e(idx=26)=1 R_EX_mal_L_e(idx=33)=1: R_FUMt2_2=UNDEF
   R_EX_o2_e(idx=35)=1 R_EX_glc_e(idx=27)=1 R_EX_succ_e(idx=38)=0 R_EX_fum_e(idx=26)=1 R_EX_mal_L_e(idx=33)=1: R_FUMt2_2=UNDEF
   R_EX_o2_e(idx=35)=1 R_EX_glc_e(idx=27)=1 R_EX_succ_e(idx=38)=1 R_EX_fum_e(idx=26)=1 R_EX_mal_L_e(idx=33)=1: R_FUMt2_2=UNDEF
   num. undef = 31, num. true = 0, num. false = 1

checking rule 54: R_FUMt2_2=(!(((((!0R_EX_o2_e)&1R_EX_lac_D_e)&(!0R_EX_succ_e))&(!0R_EX_fum_e))&(!0R_EX_mal_L_e)))
   number of input reactions: 5
   input reactions: 0R_EX_fum_e 0R_EX_mal_L_e 1R_EX_lac_D_e 0R_EX_succ_e 0R_EX_o2_e
   R_EX_o2_e(idx=35)=0 R_EX_lac_D_e(idx=32)=0 R_EX_succ_e(idx=38)=0 R_EX_fum_e(idx=26)=0 R_EX_mal_L_e(idx=33)=0: R_FUMt2_2=UNDEF
   R_EX_o2_e(idx=35)=0 R_EX_lac_D_e(idx=32)=0 R_EX_succ_e(idx=38)=1 R_EX_fum_e(idx=26)=0 R_EX_mal_L_e(idx=33)=0: R_FUMt2_2=UNDEF
   R_EX_o2_e(idx=35)=1 R_EX_lac_D_e(idx=32)=0 R_EX_succ_e(idx=38)=0 R_EX_fum_e(idx=26)=0 R_EX_mal_L_e(idx=33)=0: R_FUMt2_2=UNDEF
   R_EX_o2_e(idx=35)=1 R_EX_lac_D_e(idx=32)=0 R_EX_succ_e(idx=38)=1 R_EX_fum_e(idx=26)=0 R_EX_mal_L_e(idx=33)=0: R_FUMt2_2=UNDEF
   R_EX_o2_e(idx=35)=0 R_EX_lac_D_e(idx=32)=1 R_EX_succ_e(idx=38)=0 R_EX_fum_e(idx=26)=0 R_EX_mal_L_e(idx=33)=0: R_FUMt2_2=FALSE
   R_EX_o2_e(idx=35)=0 R_EX_lac_D_e(idx=32)=1 R_EX_succ_e(idx=38)=1 R_EX_fum_e(idx=26)=0 R_EX_mal_L_e(idx=33)=0: R_FUMt2_2=UNDEF
   R_EX_o2_e(idx=35)=1 R_EX_lac_D_e(idx=32)=1 R_EX_succ_e(idx=38)=0 R_EX_fum_e(idx=26)=0 R_EX_mal_L_e(idx=33)=0: R_FUMt2_2=UNDEF
   R_EX_o2_e(idx=35)=1 R_EX_lac_D_e(idx=32)=1 R_EX_succ_e(idx=38)=1 R_EX_fum_e(idx=26)=0 R_EX_mal_L_e(idx=33)=0: R_FUMt2_2=UNDEF
   R_EX_o2_e(idx=35)=0 R_EX_lac_D_e(idx=32)=0 R_EX_succ_e(idx=38)=0 R_EX_fum_e(idx=26)=0 R_EX_mal_L_e(idx=33)=1: R_FUMt2_2=UNDEF
   R_EX_o2_e(idx=35)=0 R_EX_lac_D_e(idx=32)=0 R_EX_succ_e(idx=38)=1 R_EX_fum_e(idx=26)=0 R_EX_mal_L_e(idx=33)=1: R_FUMt2_2=UNDEF
   R_EX_o2_e(idx=35)=1 R_EX_lac_D_e(idx=32)=0 R_EX_succ_e(idx=38)=0 R_EX_fum_e(idx=26)=0 R_EX_mal_L_e(idx=33)=1: R_FUMt2_2=UNDEF
   R_EX_o2_e(idx=35)=1 R_EX_lac_D_e(idx=32)=0 R_EX_succ_e(idx=38)=1 R_EX_fum_e(idx=26)=0 R_EX_mal_L_e(idx=33)=1: R_FUMt2_2=UNDEF
   R_EX_o2_e(idx=35)=0 R_EX_lac_D_e(idx=32)=1 R_EX_succ_e(idx=38)=0 R_EX_fum_e(idx=26)=0 R_EX_mal_L_e(idx=33)=1: R_FUMt2_2=UNDEF
   R_EX_o2_e(idx=35)=0 R_EX_lac_D_e(idx=32)=1 R_EX_succ_e(idx=38)=1 R_EX_fum_e(idx=26)=0 R_EX_mal_L_e(idx=33)=1: R_FUMt2_2=UNDEF
   R_EX_o2_e(idx=35)=1 R_EX_lac_D_e(idx=32)=1 R_EX_succ_e(idx=38)=0 R_EX_fum_e(idx=26)=0 R_EX_mal_L_e(idx=33)=1: R_FUMt2_2=UNDEF
   R_EX_o2_e(idx=35)=1 R_EX_lac_D_e(idx=32)=1 R_EX_succ_e(idx=38)=1 R_EX_fum_e(idx=26)=0 R_EX_mal_L_e(idx=33)=1: R_FUMt2_2=UNDEF
   R_EX_o2_e(idx=35)=0 R_EX_lac_D_e(idx=32)=0 R_EX_succ_e(idx=38)=0 R_EX_fum_e(idx=26)=1 R_EX_mal_L_e(idx=33)=0: R_FUMt2_2=UNDEF
   R_EX_o2_e(idx=35)=0 R_EX_lac_D_e(idx=32)=0 R_EX_succ_e(idx=38)=1 R_EX_fum_e(idx=26)=1 R_EX_mal_L_e(idx=33)=0: R_FUMt2_2=UNDEF
   R_EX_o2_e(idx=35)=1 R_EX_lac_D_e(idx=32)=0 R_EX_succ_e(idx=38)=0 R_EX_fum_e(idx=26)=1 R_EX_mal_L_e(idx=33)=0: R_FUMt2_2=UNDEF
   R_EX_o2_e(idx=35)=1 R_EX_lac_D_e(idx=32)=0 R_EX_succ_e(idx=38)=1 R_EX_fum_e(idx=26)=1 R_EX_mal_L_e(idx=33)=0: R_FUMt2_2=UNDEF
   R_EX_o2_e(idx=35)=0 R_EX_lac_D_e(idx=32)=1 R_EX_succ_e(idx=38)=0 R_EX_fum_e(idx=26)=1 R_EX_mal_L_e(idx=33)=0: R_FUMt2_2=UNDEF
   R_EX_o2_e(idx=35)=0 R_EX_lac_D_e(idx=32)=1 R_EX_succ_e(idx=38)=1 R_EX_fum_e(idx=26)=1 R_EX_mal_L_e(idx=33)=0: R_FUMt2_2=UNDEF
   R_EX_o2_e(idx=35)=1 R_EX_lac_D_e(idx=32)=1 R_EX_succ_e(idx=38)=0 R_EX_fum_e(idx=26)=1 R_EX_mal_L_e(idx=33)=0: R_FUMt2_2=UNDEF
   R_EX_o2_e(idx=35)=1 R_EX_lac_D_e(idx=32)=1 R_EX_succ_e(idx=38)=1 R_EX_fum_e(idx=26)=1 R_EX_mal_L_e(idx=33)=0: R_FUMt2_2=UNDEF
   R_EX_o2_e(idx=35)=0 R_EX_lac_D_e(idx=32)=0 R_EX_succ_e(idx=38)=0 R_EX_fum_e(idx=26)=1 R_EX_mal_L_e(idx=33)=1: R_FUMt2_2=UNDEF
   R_EX_o2_e(idx=35)=0 R_EX_lac_D_e(idx=32)=0 R_EX_succ_e(idx=38)=1 R_EX_fum_e(idx=26)=1 R_EX_mal_L_e(idx=33)=1: R_FUMt2_2=UNDEF
   R_EX_o2_e(idx=35)=1 R_EX_lac_D_e(idx=32)=0 R_EX_succ_e(idx=38)=0 R_EX_fum_e(idx=26)=1 R_EX_mal_L_e(idx=33)=1: R_FUMt2_2=UNDEF
   R_EX_o2_e(idx=35)=1 R_EX_lac_D_e(idx=32)=0 R_EX_succ_e(idx=38)=1 R_EX_fum_e(idx=26)=1 R_EX_mal_L_e(idx=33)=1: R_FUMt2_2=UNDEF
   R_EX_o2_e(idx=35)=0 R_EX_lac_D_e(idx=32)=1 R_EX_succ_e(idx=38)=0 R_EX_fum_e(idx=26)=1 R_EX_mal_L_e(idx=33)=1: R_FUMt2_2=UNDEF
   R_EX_o2_e(idx=35)=0 R_EX_lac_D_e(idx=32)=1 R_EX_succ_e(idx=38)=1 R_EX_fum_e(idx=26)=1 R_EX_mal_L_e(idx=33)=1: R_FUMt2_2=UNDEF
   R_EX_o2_e(idx=35)=1 R_EX_lac_D_e(idx=32)=1 R_EX_succ_e(idx=38)=0 R_EX_fum_e(idx=26)=1 R_EX_mal_L_e(idx=33)=1: R_FUMt2_2=UNDEF
   R_EX_o2_e(idx=35)=1 R_EX_lac_D_e(idx=32)=1 R_EX_succ_e(idx=38)=1 R_EX_fum_e(idx=26)=1 R_EX_mal_L_e(idx=33)=1: R_FUMt2_2=UNDEF
   num. undef = 31, num. true = 0, num. false = 1

checking rule 55: R_MALt2_2=(!(((((!0R_EX_o2_e)&1R_EX_glc_e)&(!0R_EX_succ_e))&(!0R_EX_fum_e))&(!0R_EX_mal_L_e)))
   number of input reactions: 5
   input reactions: 0R_EX_fum_e 0R_EX_mal_L_e 1R_EX_glc_e 0R_EX_succ_e 0R_EX_o2_e
   R_EX_o2_e(idx=35)=0 R_EX_glc_e(idx=27)=0 R_EX_succ_e(idx=38)=0 R_EX_fum_e(idx=26)=0 R_EX_mal_L_e(idx=33)=0: R_MALt2_2=UNDEF
   R_EX_o2_e(idx=35)=0 R_EX_glc_e(idx=27)=0 R_EX_succ_e(idx=38)=1 R_EX_fum_e(idx=26)=0 R_EX_mal_L_e(idx=33)=0: R_MALt2_2=UNDEF
   R_EX_o2_e(idx=35)=1 R_EX_glc_e(idx=27)=0 R_EX_succ_e(idx=38)=0 R_EX_fum_e(idx=26)=0 R_EX_mal_L_e(idx=33)=0: R_MALt2_2=UNDEF
   R_EX_o2_e(idx=35)=1 R_EX_glc_e(idx=27)=0 R_EX_succ_e(idx=38)=1 R_EX_fum_e(idx=26)=0 R_EX_mal_L_e(idx=33)=0: R_MALt2_2=UNDEF
   R_EX_o2_e(idx=35)=0 R_EX_glc_e(idx=27)=0 R_EX_succ_e(idx=38)=0 R_EX_fum_e(idx=26)=0 R_EX_mal_L_e(idx=33)=1: R_MALt2_2=UNDEF
   R_EX_o2_e(idx=35)=0 R_EX_glc_e(idx=27)=0 R_EX_succ_e(idx=38)=1 R_EX_fum_e(idx=26)=0 R_EX_mal_L_e(idx=33)=1: R_MALt2_2=UNDEF
   R_EX_o2_e(idx=35)=1 R_EX_glc_e(idx=27)=0 R_EX_succ_e(idx=38)=0 R_EX_fum_e(idx=26)=0 R_EX_mal_L_e(idx=33)=1: R_MALt2_2=UNDEF
   R_EX_o2_e(idx=35)=1 R_EX_glc_e(idx=27)=0 R_EX_succ_e(idx=38)=1 R_EX_fum_e(idx=26)=0 R_EX_mal_L_e(idx=33)=1: R_MALt2_2=UNDEF
   R_EX_o2_e(idx=35)=0 R_EX_glc_e(idx=27)=1 R_EX_succ_e(idx=38)=0 R_EX_fum_e(idx=26)=0 R_EX_mal_L_e(idx=33)=0: R_MALt2_2=FALSE
   R_EX_o2_e(idx=35)=0 R_EX_glc_e(idx=27)=1 R_EX_succ_e(idx=38)=1 R_EX_fum_e(idx=26)=0 R_EX_mal_L_e(idx=33)=0: R_MALt2_2=UNDEF
   R_EX_o2_e(idx=35)=1 R_EX_glc_e(idx=27)=1 R_EX_succ_e(idx=38)=0 R_EX_fum_e(idx=26)=0 R_EX_mal_L_e(idx=33)=0: R_MALt2_2=UNDEF
   R_EX_o2_e(idx=35)=1 R_EX_glc_e(idx=27)=1 R_EX_succ_e(idx=38)=1 R_EX_fum_e(idx=26)=0 R_EX_mal_L_e(idx=33)=0: R_MALt2_2=UNDEF
   R_EX_o2_e(idx=35)=0 R_EX_glc_e(idx=27)=1 R_EX_succ_e(idx=38)=0 R_EX_fum_e(idx=26)=0 R_EX_mal_L_e(idx=33)=1: R_MALt2_2=UNDEF
   R_EX_o2_e(idx=35)=0 R_EX_glc_e(idx=27)=1 R_EX_succ_e(idx=38)=1 R_EX_fum_e(idx=26)=0 R_EX_mal_L_e(idx=33)=1: R_MALt2_2=UNDEF
   R_EX_o2_e(idx=35)=1 R_EX_glc_e(idx=27)=1 R_EX_succ_e(idx=38)=0 R_EX_fum_e(idx=26)=0 R_EX_mal_L_e(idx=33)=1: R_MALt2_2=UNDEF
   R_EX_o2_e(idx=35)=1 R_EX_glc_e(idx=27)=1 R_EX_succ_e(idx=38)=1 R_EX_fum_e(idx=26)=0 R_EX_mal_L_e(idx=33)=1: R_MALt2_2=UNDEF
   R_EX_o2_e(idx=35)=0 R_EX_glc_e(idx=27)=0 R_EX_succ_e(idx=38)=0 R_EX_fum_e(idx=26)=1 R_EX_mal_L_e(idx=33)=0: R_MALt2_2=UNDEF
   R_EX_o2_e(idx=35)=0 R_EX_glc_e(idx=27)=0 R_EX_succ_e(idx=38)=1 R_EX_fum_e(idx=26)=1 R_EX_mal_L_e(idx=33)=0: R_MALt2_2=UNDEF
   R_EX_o2_e(idx=35)=1 R_EX_glc_e(idx=27)=0 R_EX_succ_e(idx=38)=0 R_EX_fum_e(idx=26)=1 R_EX_mal_L_e(idx=33)=0: R_MALt2_2=UNDEF
   R_EX_o2_e(idx=35)=1 R_EX_glc_e(idx=27)=0 R_EX_succ_e(idx=38)=1 R_EX_fum_e(idx=26)=1 R_EX_mal_L_e(idx=33)=0: R_MALt2_2=UNDEF
   R_EX_o2_e(idx=35)=0 R_EX_glc_e(idx=27)=0 R_EX_succ_e(idx=38)=0 R_EX_fum_e(idx=26)=1 R_EX_mal_L_e(idx=33)=1: R_MALt2_2=UNDEF
   R_EX_o2_e(idx=35)=0 R_EX_glc_e(idx=27)=0 R_EX_succ_e(idx=38)=1 R_EX_fum_e(idx=26)=1 R_EX_mal_L_e(idx=33)=1: R_MALt2_2=UNDEF
   R_EX_o2_e(idx=35)=1 R_EX_glc_e(idx=27)=0 R_EX_succ_e(idx=38)=0 R_EX_fum_e(idx=26)=1 R_EX_mal_L_e(idx=33)=1: R_MALt2_2=UNDEF
   R_EX_o2_e(idx=35)=1 R_EX_glc_e(idx=27)=0 R_EX_succ_e(idx=38)=1 R_EX_fum_e(idx=26)=1 R_EX_mal_L_e(idx=33)=1: R_MALt2_2=UNDEF
   R_EX_o2_e(idx=35)=0 R_EX_glc_e(idx=27)=1 R_EX_succ_e(idx=38)=0 R_EX_fum_e(idx=26)=1 R_EX_mal_L_e(idx=33)=0: R_MALt2_2=UNDEF
   R_EX_o2_e(idx=35)=0 R_EX_glc_e(idx=27)=1 R_EX_succ_e(idx=38)=1 R_EX_fum_e(idx=26)=1 R_EX_mal_L_e(idx=33)=0: R_MALt2_2=UNDEF
   R_EX_o2_e(idx=35)=1 R_EX_glc_e(idx=27)=1 R_EX_succ_e(idx=38)=0 R_EX_fum_e(idx=26)=1 R_EX_mal_L_e(idx=33)=0: R_MALt2_2=UNDEF
   R_EX_o2_e(idx=35)=1 R_EX_glc_e(idx=27)=1 R_EX_succ_e(idx=38)=1 R_EX_fum_e(idx=26)=1 R_EX_mal_L_e(idx=33)=0: R_MALt2_2=UNDEF
   R_EX_o2_e(idx=35)=0 R_EX_glc_e(idx=27)=1 R_EX_succ_e(idx=38)=0 R_EX_fum_e(idx=26)=1 R_EX_mal_L_e(idx=33)=1: R_MALt2_2=UNDEF
   R_EX_o2_e(idx=35)=0 R_EX_glc_e(idx=27)=1 R_EX_succ_e(idx=38)=1 R_EX_fum_e(idx=26)=1 R_EX_mal_L_e(idx=33)=1: R_MALt2_2=UNDEF
   R_EX_o2_e(idx=35)=1 R_EX_glc_e(idx=27)=1 R_EX_succ_e(idx=38)=0 R_EX_fum_e(idx=26)=1 R_EX_mal_L_e(idx=33)=1: R_MALt2_2=UNDEF
   R_EX_o2_e(idx=35)=1 R_EX_glc_e(idx=27)=1 R_EX_succ_e(idx=38)=1 R_EX_fum_e(idx=26)=1 R_EX_mal_L_e(idx=33)=1: R_MALt2_2=UNDEF
   num. undef = 31, num. true = 0, num. false = 1

checking rule 56: R_MALt2_2=(!(((((!0R_EX_o2_e)&1R_EX_lac_D_e)&(!0R_EX_succ_e))&(!0R_EX_fum_e))&(!0R_EX_mal_L_e)))
   number of input reactions: 5
   input reactions: 0R_EX_fum_e 0R_EX_mal_L_e 1R_EX_lac_D_e 0R_EX_succ_e 0R_EX_o2_e
   R_EX_o2_e(idx=35)=0 R_EX_lac_D_e(idx=32)=0 R_EX_succ_e(idx=38)=0 R_EX_fum_e(idx=26)=0 R_EX_mal_L_e(idx=33)=0: R_MALt2_2=UNDEF
   R_EX_o2_e(idx=35)=0 R_EX_lac_D_e(idx=32)=0 R_EX_succ_e(idx=38)=1 R_EX_fum_e(idx=26)=0 R_EX_mal_L_e(idx=33)=0: R_MALt2_2=UNDEF
   R_EX_o2_e(idx=35)=1 R_EX_lac_D_e(idx=32)=0 R_EX_succ_e(idx=38)=0 R_EX_fum_e(idx=26)=0 R_EX_mal_L_e(idx=33)=0: R_MALt2_2=UNDEF
   R_EX_o2_e(idx=35)=1 R_EX_lac_D_e(idx=32)=0 R_EX_succ_e(idx=38)=1 R_EX_fum_e(idx=26)=0 R_EX_mal_L_e(idx=33)=0: R_MALt2_2=UNDEF
   R_EX_o2_e(idx=35)=0 R_EX_lac_D_e(idx=32)=1 R_EX_succ_e(idx=38)=0 R_EX_fum_e(idx=26)=0 R_EX_mal_L_e(idx=33)=0: R_MALt2_2=FALSE
   R_EX_o2_e(idx=35)=0 R_EX_lac_D_e(idx=32)=1 R_EX_succ_e(idx=38)=1 R_EX_fum_e(idx=26)=0 R_EX_mal_L_e(idx=33)=0: R_MALt2_2=UNDEF
   R_EX_o2_e(idx=35)=1 R_EX_lac_D_e(idx=32)=1 R_EX_succ_e(idx=38)=0 R_EX_fum_e(idx=26)=0 R_EX_mal_L_e(idx=33)=0: R_MALt2_2=UNDEF
   R_EX_o2_e(idx=35)=1 R_EX_lac_D_e(idx=32)=1 R_EX_succ_e(idx=38)=1 R_EX_fum_e(idx=26)=0 R_EX_mal_L_e(idx=33)=0: R_MALt2_2=UNDEF
   R_EX_o2_e(idx=35)=0 R_EX_lac_D_e(idx=32)=0 R_EX_succ_e(idx=38)=0 R_EX_fum_e(idx=26)=0 R_EX_mal_L_e(idx=33)=1: R_MALt2_2=UNDEF
   R_EX_o2_e(idx=35)=0 R_EX_lac_D_e(idx=32)=0 R_EX_succ_e(idx=38)=1 R_EX_fum_e(idx=26)=0 R_EX_mal_L_e(idx=33)=1: R_MALt2_2=UNDEF
   R_EX_o2_e(idx=35)=1 R_EX_lac_D_e(idx=32)=0 R_EX_succ_e(idx=38)=0 R_EX_fum_e(idx=26)=0 R_EX_mal_L_e(idx=33)=1: R_MALt2_2=UNDEF
   R_EX_o2_e(idx=35)=1 R_EX_lac_D_e(idx=32)=0 R_EX_succ_e(idx=38)=1 R_EX_fum_e(idx=26)=0 R_EX_mal_L_e(idx=33)=1: R_MALt2_2=UNDEF
   R_EX_o2_e(idx=35)=0 R_EX_lac_D_e(idx=32)=1 R_EX_succ_e(idx=38)=0 R_EX_fum_e(idx=26)=0 R_EX_mal_L_e(idx=33)=1: R_MALt2_2=UNDEF
   R_EX_o2_e(idx=35)=0 R_EX_lac_D_e(idx=32)=1 R_EX_succ_e(idx=38)=1 R_EX_fum_e(idx=26)=0 R_EX_mal_L_e(idx=33)=1: R_MALt2_2=UNDEF
   R_EX_o2_e(idx=35)=1 R_EX_lac_D_e(idx=32)=1 R_EX_succ_e(idx=38)=0 R_EX_fum_e(idx=26)=0 R_EX_mal_L_e(idx=33)=1: R_MALt2_2=UNDEF
   R_EX_o2_e(idx=35)=1 R_EX_lac_D_e(idx=32)=1 R_EX_succ_e(idx=38)=1 R_EX_fum_e(idx=26)=0 R_EX_mal_L_e(idx=33)=1: R_MALt2_2=UNDEF
   R_EX_o2_e(idx=35)=0 R_EX_lac_D_e(idx=32)=0 R_EX_succ_e(idx=38)=0 R_EX_fum_e(idx=26)=1 R_EX_mal_L_e(idx=33)=0: R_MALt2_2=UNDEF
   R_EX_o2_e(idx=35)=0 R_EX_lac_D_e(idx=32)=0 R_EX_succ_e(idx=38)=1 R_EX_fum_e(idx=26)=1 R_EX_mal_L_e(idx=33)=0: R_MALt2_2=UNDEF
   R_EX_o2_e(idx=35)=1 R_EX_lac_D_e(idx=32)=0 R_EX_succ_e(idx=38)=0 R_EX_fum_e(idx=26)=1 R_EX_mal_L_e(idx=33)=0: R_MALt2_2=UNDEF
   R_EX_o2_e(idx=35)=1 R_EX_lac_D_e(idx=32)=0 R_EX_succ_e(idx=38)=1 R_EX_fum_e(idx=26)=1 R_EX_mal_L_e(idx=33)=0: R_MALt2_2=UNDEF
   R_EX_o2_e(idx=35)=0 R_EX_lac_D_e(idx=32)=1 R_EX_succ_e(idx=38)=0 R_EX_fum_e(idx=26)=1 R_EX_mal_L_e(idx=33)=0: R_MALt2_2=UNDEF
   R_EX_o2_e(idx=35)=0 R_EX_lac_D_e(idx=32)=1 R_EX_succ_e(idx=38)=1 R_EX_fum_e(idx=26)=1 R_EX_mal_L_e(idx=33)=0: R_MALt2_2=UNDEF
   R_EX_o2_e(idx=35)=1 R_EX_lac_D_e(idx=32)=1 R_EX_succ_e(idx=38)=0 R_EX_fum_e(idx=26)=1 R_EX_mal_L_e(idx=33)=0: R_MALt2_2=UNDEF
   R_EX_o2_e(idx=35)=1 R_EX_lac_D_e(idx=32)=1 R_EX_succ_e(idx=38)=1 R_EX_fum_e(idx=26)=1 R_EX_mal_L_e(idx=33)=0: R_MALt2_2=UNDEF
   R_EX_o2_e(idx=35)=0 R_EX_lac_D_e(idx=32)=0 R_EX_succ_e(idx=38)=0 R_EX_fum_e(idx=26)=1 R_EX_mal_L_e(idx=33)=1: R_MALt2_2=UNDEF
   R_EX_o2_e(idx=35)=0 R_EX_lac_D_e(idx=32)=0 R_EX_succ_e(idx=38)=1 R_EX_fum_e(idx=26)=1 R_EX_mal_L_e(idx=33)=1: R_MALt2_2=UNDEF
   R_EX_o2_e(idx=35)=1 R_EX_lac_D_e(idx=32)=0 R_EX_succ_e(idx=38)=0 R_EX_fum_e(idx=26)=1 R_EX_mal_L_e(idx=33)=1: R_MALt2_2=UNDEF
   R_EX_o2_e(idx=35)=1 R_EX_lac_D_e(idx=32)=0 R_EX_succ_e(idx=38)=1 R_EX_fum_e(idx=26)=1 R_EX_mal_L_e(idx=33)=1: R_MALt2_2=UNDEF
   R_EX_o2_e(idx=35)=0 R_EX_lac_D_e(idx=32)=1 R_EX_succ_e(idx=38)=0 R_EX_fum_e(idx=26)=1 R_EX_mal_L_e(idx=33)=1: R_MALt2_2=UNDEF
   R_EX_o2_e(idx=35)=0 R_EX_lac_D_e(idx=32)=1 R_EX_succ_e(idx=38)=1 R_EX_fum_e(idx=26)=1 R_EX_mal_L_e(idx=33)=1: R_MALt2_2=UNDEF
   R_EX_o2_e(idx=35)=1 R_EX_lac_D_e(idx=32)=1 R_EX_succ_e(idx=38)=0 R_EX_fum_e(idx=26)=1 R_EX_mal_L_e(idx=33)=1: R_MALt2_2=UNDEF
   R_EX_o2_e(idx=35)=1 R_EX_lac_D_e(idx=32)=1 R_EX_succ_e(idx=38)=1 R_EX_fum_e(idx=26)=1 R_EX_mal_L_e(idx=33)=1: R_MALt2_2=UNDEF
   num. undef = 31, num. true = 0, num. false = 1

checking rule 57: R_SUCCt2_2=(!(((((!0R_EX_o2_e)&1R_EX_glc_e)&(!0R_EX_succ_e))&(!0R_EX_fum_e))&(!0R_EX_mal_L_e)))
   number of input reactions: 5
   input reactions: 0R_EX_fum_e 0R_EX_mal_L_e 1R_EX_glc_e 0R_EX_succ_e 0R_EX_o2_e
   R_EX_o2_e(idx=35)=0 R_EX_glc_e(idx=27)=0 R_EX_succ_e(idx=38)=0 R_EX_fum_e(idx=26)=0 R_EX_mal_L_e(idx=33)=0: R_SUCCt2_2=UNDEF
   R_EX_o2_e(idx=35)=0 R_EX_glc_e(idx=27)=0 R_EX_succ_e(idx=38)=1 R_EX_fum_e(idx=26)=0 R_EX_mal_L_e(idx=33)=0: R_SUCCt2_2=UNDEF
   R_EX_o2_e(idx=35)=1 R_EX_glc_e(idx=27)=0 R_EX_succ_e(idx=38)=0 R_EX_fum_e(idx=26)=0 R_EX_mal_L_e(idx=33)=0: R_SUCCt2_2=UNDEF
   R_EX_o2_e(idx=35)=1 R_EX_glc_e(idx=27)=0 R_EX_succ_e(idx=38)=1 R_EX_fum_e(idx=26)=0 R_EX_mal_L_e(idx=33)=0: R_SUCCt2_2=UNDEF
   R_EX_o2_e(idx=35)=0 R_EX_glc_e(idx=27)=0 R_EX_succ_e(idx=38)=0 R_EX_fum_e(idx=26)=0 R_EX_mal_L_e(idx=33)=1: R_SUCCt2_2=UNDEF
   R_EX_o2_e(idx=35)=0 R_EX_glc_e(idx=27)=0 R_EX_succ_e(idx=38)=1 R_EX_fum_e(idx=26)=0 R_EX_mal_L_e(idx=33)=1: R_SUCCt2_2=UNDEF
   R_EX_o2_e(idx=35)=1 R_EX_glc_e(idx=27)=0 R_EX_succ_e(idx=38)=0 R_EX_fum_e(idx=26)=0 R_EX_mal_L_e(idx=33)=1: R_SUCCt2_2=UNDEF
   R_EX_o2_e(idx=35)=1 R_EX_glc_e(idx=27)=0 R_EX_succ_e(idx=38)=1 R_EX_fum_e(idx=26)=0 R_EX_mal_L_e(idx=33)=1: R_SUCCt2_2=UNDEF
   R_EX_o2_e(idx=35)=0 R_EX_glc_e(idx=27)=1 R_EX_succ_e(idx=38)=0 R_EX_fum_e(idx=26)=0 R_EX_mal_L_e(idx=33)=0: R_SUCCt2_2=FALSE
   R_EX_o2_e(idx=35)=0 R_EX_glc_e(idx=27)=1 R_EX_succ_e(idx=38)=1 R_EX_fum_e(idx=26)=0 R_EX_mal_L_e(idx=33)=0: R_SUCCt2_2=UNDEF
   R_EX_o2_e(idx=35)=1 R_EX_glc_e(idx=27)=1 R_EX_succ_e(idx=38)=0 R_EX_fum_e(idx=26)=0 R_EX_mal_L_e(idx=33)=0: R_SUCCt2_2=UNDEF
   R_EX_o2_e(idx=35)=1 R_EX_glc_e(idx=27)=1 R_EX_succ_e(idx=38)=1 R_EX_fum_e(idx=26)=0 R_EX_mal_L_e(idx=33)=0: R_SUCCt2_2=UNDEF
   R_EX_o2_e(idx=35)=0 R_EX_glc_e(idx=27)=1 R_EX_succ_e(idx=38)=0 R_EX_fum_e(idx=26)=0 R_EX_mal_L_e(idx=33)=1: R_SUCCt2_2=UNDEF
   R_EX_o2_e(idx=35)=0 R_EX_glc_e(idx=27)=1 R_EX_succ_e(idx=38)=1 R_EX_fum_e(idx=26)=0 R_EX_mal_L_e(idx=33)=1: R_SUCCt2_2=UNDEF
   R_EX_o2_e(idx=35)=1 R_EX_glc_e(idx=27)=1 R_EX_succ_e(idx=38)=0 R_EX_fum_e(idx=26)=0 R_EX_mal_L_e(idx=33)=1: R_SUCCt2_2=UNDEF
   R_EX_o2_e(idx=35)=1 R_EX_glc_e(idx=27)=1 R_EX_succ_e(idx=38)=1 R_EX_fum_e(idx=26)=0 R_EX_mal_L_e(idx=33)=1: R_SUCCt2_2=UNDEF
   R_EX_o2_e(idx=35)=0 R_EX_glc_e(idx=27)=0 R_EX_succ_e(idx=38)=0 R_EX_fum_e(idx=26)=1 R_EX_mal_L_e(idx=33)=0: R_SUCCt2_2=UNDEF
   R_EX_o2_e(idx=35)=0 R_EX_glc_e(idx=27)=0 R_EX_succ_e(idx=38)=1 R_EX_fum_e(idx=26)=1 R_EX_mal_L_e(idx=33)=0: R_SUCCt2_2=UNDEF
   R_EX_o2_e(idx=35)=1 R_EX_glc_e(idx=27)=0 R_EX_succ_e(idx=38)=0 R_EX_fum_e(idx=26)=1 R_EX_mal_L_e(idx=33)=0: R_SUCCt2_2=UNDEF
   R_EX_o2_e(idx=35)=1 R_EX_glc_e(idx=27)=0 R_EX_succ_e(idx=38)=1 R_EX_fum_e(idx=26)=1 R_EX_mal_L_e(idx=33)=0: R_SUCCt2_2=UNDEF
   R_EX_o2_e(idx=35)=0 R_EX_glc_e(idx=27)=0 R_EX_succ_e(idx=38)=0 R_EX_fum_e(idx=26)=1 R_EX_mal_L_e(idx=33)=1: R_SUCCt2_2=UNDEF
   R_EX_o2_e(idx=35)=0 R_EX_glc_e(idx=27)=0 R_EX_succ_e(idx=38)=1 R_EX_fum_e(idx=26)=1 R_EX_mal_L_e(idx=33)=1: R_SUCCt2_2=UNDEF
   R_EX_o2_e(idx=35)=1 R_EX_glc_e(idx=27)=0 R_EX_succ_e(idx=38)=0 R_EX_fum_e(idx=26)=1 R_EX_mal_L_e(idx=33)=1: R_SUCCt2_2=UNDEF
   R_EX_o2_e(idx=35)=1 R_EX_glc_e(idx=27)=0 R_EX_succ_e(idx=38)=1 R_EX_fum_e(idx=26)=1 R_EX_mal_L_e(idx=33)=1: R_SUCCt2_2=UNDEF
   R_EX_o2_e(idx=35)=0 R_EX_glc_e(idx=27)=1 R_EX_succ_e(idx=38)=0 R_EX_fum_e(idx=26)=1 R_EX_mal_L_e(idx=33)=0: R_SUCCt2_2=UNDEF
   R_EX_o2_e(idx=35)=0 R_EX_glc_e(idx=27)=1 R_EX_succ_e(idx=38)=1 R_EX_fum_e(idx=26)=1 R_EX_mal_L_e(idx=33)=0: R_SUCCt2_2=UNDEF
   R_EX_o2_e(idx=35)=1 R_EX_glc_e(idx=27)=1 R_EX_succ_e(idx=38)=0 R_EX_fum_e(idx=26)=1 R_EX_mal_L_e(idx=33)=0: R_SUCCt2_2=UNDEF
   R_EX_o2_e(idx=35)=1 R_EX_glc_e(idx=27)=1 R_EX_succ_e(idx=38)=1 R_EX_fum_e(idx=26)=1 R_EX_mal_L_e(idx=33)=0: R_SUCCt2_2=UNDEF
   R_EX_o2_e(idx=35)=0 R_EX_glc_e(idx=27)=1 R_EX_succ_e(idx=38)=0 R_EX_fum_e(idx=26)=1 R_EX_mal_L_e(idx=33)=1: R_SUCCt2_2=UNDEF
   R_EX_o2_e(idx=35)=0 R_EX_glc_e(idx=27)=1 R_EX_succ_e(idx=38)=1 R_EX_fum_e(idx=26)=1 R_EX_mal_L_e(idx=33)=1: R_SUCCt2_2=UNDEF
   R_EX_o2_e(idx=35)=1 R_EX_glc_e(idx=27)=1 R_EX_succ_e(idx=38)=0 R_EX_fum_e(idx=26)=1 R_EX_mal_L_e(idx=33)=1: R_SUCCt2_2=UNDEF
   R_EX_o2_e(idx=35)=1 R_EX_glc_e(idx=27)=1 R_EX_succ_e(idx=38)=1 R_EX_fum_e(idx=26)=1 R_EX_mal_L_e(idx=33)=1: R_SUCCt2_2=UNDEF
   num. undef = 31, num. true = 0, num. false = 1

checking rule 58: R_SUCCt2_2=(!(((((!0R_EX_o2_e)&1R_EX_lac_D_e)&(!0R_EX_succ_e))&(!0R_EX_fum_e))&(!0R_EX_mal_L_e)))
   number of input reactions: 5
   input reactions: 0R_EX_fum_e 0R_EX_mal_L_e 1R_EX_lac_D_e 0R_EX_succ_e 0R_EX_o2_e
   R_EX_o2_e(idx=35)=0 R_EX_lac_D_e(idx=32)=0 R_EX_succ_e(idx=38)=0 R_EX_fum_e(idx=26)=0 R_EX_mal_L_e(idx=33)=0: R_SUCCt2_2=UNDEF
   R_EX_o2_e(idx=35)=0 R_EX_lac_D_e(idx=32)=0 R_EX_succ_e(idx=38)=1 R_EX_fum_e(idx=26)=0 R_EX_mal_L_e(idx=33)=0: R_SUCCt2_2=UNDEF
   R_EX_o2_e(idx=35)=1 R_EX_lac_D_e(idx=32)=0 R_EX_succ_e(idx=38)=0 R_EX_fum_e(idx=26)=0 R_EX_mal_L_e(idx=33)=0: R_SUCCt2_2=UNDEF
   R_EX_o2_e(idx=35)=1 R_EX_lac_D_e(idx=32)=0 R_EX_succ_e(idx=38)=1 R_EX_fum_e(idx=26)=0 R_EX_mal_L_e(idx=33)=0: R_SUCCt2_2=UNDEF
   R_EX_o2_e(idx=35)=0 R_EX_lac_D_e(idx=32)=1 R_EX_succ_e(idx=38)=0 R_EX_fum_e(idx=26)=0 R_EX_mal_L_e(idx=33)=0: R_SUCCt2_2=FALSE
   R_EX_o2_e(idx=35)=0 R_EX_lac_D_e(idx=32)=1 R_EX_succ_e(idx=38)=1 R_EX_fum_e(idx=26)=0 R_EX_mal_L_e(idx=33)=0: R_SUCCt2_2=UNDEF
   R_EX_o2_e(idx=35)=1 R_EX_lac_D_e(idx=32)=1 R_EX_succ_e(idx=38)=0 R_EX_fum_e(idx=26)=0 R_EX_mal_L_e(idx=33)=0: R_SUCCt2_2=UNDEF
   R_EX_o2_e(idx=35)=1 R_EX_lac_D_e(idx=32)=1 R_EX_succ_e(idx=38)=1 R_EX_fum_e(idx=26)=0 R_EX_mal_L_e(idx=33)=0: R_SUCCt2_2=UNDEF
   R_EX_o2_e(idx=35)=0 R_EX_lac_D_e(idx=32)=0 R_EX_succ_e(idx=38)=0 R_EX_fum_e(idx=26)=0 R_EX_mal_L_e(idx=33)=1: R_SUCCt2_2=UNDEF
   R_EX_o2_e(idx=35)=0 R_EX_lac_D_e(idx=32)=0 R_EX_succ_e(idx=38)=1 R_EX_fum_e(idx=26)=0 R_EX_mal_L_e(idx=33)=1: R_SUCCt2_2=UNDEF
   R_EX_o2_e(idx=35)=1 R_EX_lac_D_e(idx=32)=0 R_EX_succ_e(idx=38)=0 R_EX_fum_e(idx=26)=0 R_EX_mal_L_e(idx=33)=1: R_SUCCt2_2=UNDEF
   R_EX_o2_e(idx=35)=1 R_EX_lac_D_e(idx=32)=0 R_EX_succ_e(idx=38)=1 R_EX_fum_e(idx=26)=0 R_EX_mal_L_e(idx=33)=1: R_SUCCt2_2=UNDEF
   R_EX_o2_e(idx=35)=0 R_EX_lac_D_e(idx=32)=1 R_EX_succ_e(idx=38)=0 R_EX_fum_e(idx=26)=0 R_EX_mal_L_e(idx=33)=1: R_SUCCt2_2=UNDEF
   R_EX_o2_e(idx=35)=0 R_EX_lac_D_e(idx=32)=1 R_EX_succ_e(idx=38)=1 R_EX_fum_e(idx=26)=0 R_EX_mal_L_e(idx=33)=1: R_SUCCt2_2=UNDEF
   R_EX_o2_e(idx=35)=1 R_EX_lac_D_e(idx=32)=1 R_EX_succ_e(idx=38)=0 R_EX_fum_e(idx=26)=0 R_EX_mal_L_e(idx=33)=1: R_SUCCt2_2=UNDEF
   R_EX_o2_e(idx=35)=1 R_EX_lac_D_e(idx=32)=1 R_EX_succ_e(idx=38)=1 R_EX_fum_e(idx=26)=0 R_EX_mal_L_e(idx=33)=1: R_SUCCt2_2=UNDEF
   R_EX_o2_e(idx=35)=0 R_EX_lac_D_e(idx=32)=0 R_EX_succ_e(idx=38)=0 R_EX_fum_e(idx=26)=1 R_EX_mal_L_e(idx=33)=0: R_SUCCt2_2=UNDEF
   R_EX_o2_e(idx=35)=0 R_EX_lac_D_e(idx=32)=0 R_EX_succ_e(idx=38)=1 R_EX_fum_e(idx=26)=1 R_EX_mal_L_e(idx=33)=0: R_SUCCt2_2=UNDEF
   R_EX_o2_e(idx=35)=1 R_EX_lac_D_e(idx=32)=0 R_EX_succ_e(idx=38)=0 R_EX_fum_e(idx=26)=1 R_EX_mal_L_e(idx=33)=0: R_SUCCt2_2=UNDEF
   R_EX_o2_e(idx=35)=1 R_EX_lac_D_e(idx=32)=0 R_EX_succ_e(idx=38)=1 R_EX_fum_e(idx=26)=1 R_EX_mal_L_e(idx=33)=0: R_SUCCt2_2=UNDEF
   R_EX_o2_e(idx=35)=0 R_EX_lac_D_e(idx=32)=1 R_EX_succ_e(idx=38)=0 R_EX_fum_e(idx=26)=1 R_EX_mal_L_e(idx=33)=0: R_SUCCt2_2=UNDEF
   R_EX_o2_e(idx=35)=0 R_EX_lac_D_e(idx=32)=1 R_EX_succ_e(idx=38)=1 R_EX_fum_e(idx=26)=1 R_EX_mal_L_e(idx=33)=0: R_SUCCt2_2=UNDEF
   R_EX_o2_e(idx=35)=1 R_EX_lac_D_e(idx=32)=1 R_EX_succ_e(idx=38)=0 R_EX_fum_e(idx=26)=1 R_EX_mal_L_e(idx=33)=0: R_SUCCt2_2=UNDEF
   R_EX_o2_e(idx=35)=1 R_EX_lac_D_e(idx=32)=1 R_EX_succ_e(idx=38)=1 R_EX_fum_e(idx=26)=1 R_EX_mal_L_e(idx=33)=0: R_SUCCt2_2=UNDEF
   R_EX_o2_e(idx=35)=0 R_EX_lac_D_e(idx=32)=0 R_EX_succ_e(idx=38)=0 R_EX_fum_e(idx=26)=1 R_EX_mal_L_e(idx=33)=1: R_SUCCt2_2=UNDEF
   R_EX_o2_e(idx=35)=0 R_EX_lac_D_e(idx=32)=0 R_EX_succ_e(idx=38)=1 R_EX_fum_e(idx=26)=1 R_EX_mal_L_e(idx=33)=1: R_SUCCt2_2=UNDEF
   R_EX_o2_e(idx=35)=1 R_EX_lac_D_e(idx=32)=0 R_EX_succ_e(idx=38)=0 R_EX_fum_e(idx=26)=1 R_EX_mal_L_e(idx=33)=1: R_SUCCt2_2=UNDEF
   R_EX_o2_e(idx=35)=1 R_EX_lac_D_e(idx=32)=0 R_EX_succ_e(idx=38)=1 R_EX_fum_e(idx=26)=1 R_EX_mal_L_e(idx=33)=1: R_SUCCt2_2=UNDEF
   R_EX_o2_e(idx=35)=0 R_EX_lac_D_e(idx=32)=1 R_EX_succ_e(idx=38)=0 R_EX_fum_e(idx=26)=1 R_EX_mal_L_e(idx=33)=1: R_SUCCt2_2=UNDEF
   R_EX_o2_e(idx=35)=0 R_EX_lac_D_e(idx=32)=1 R_EX_succ_e(idx=38)=1 R_EX_fum_e(idx=26)=1 R_EX_mal_L_e(idx=33)=1: R_SUCCt2_2=UNDEF
   R_EX_o2_e(idx=35)=1 R_EX_lac_D_e(idx=32)=1 R_EX_succ_e(idx=38)=0 R_EX_fum_e(idx=26)=1 R_EX_mal_L_e(idx=33)=1: R_SUCCt2_2=UNDEF
   R_EX_o2_e(idx=35)=1 R_EX_lac_D_e(idx=32)=1 R_EX_succ_e(idx=38)=1 R_EX_fum_e(idx=26)=1 R_EX_mal_L_e(idx=33)=1: R_SUCCt2_2=UNDEF
   num. undef = 31, num. true = 0, num. false = 1
