# Supplementary material for: Avoiding the Enumeration of Infeasible Elementary Flux Modes by Including Transcriptional Regulatory Rules in the Enumeration Process Saves Computational Costs
Source: PLoS One. 2015 Jun 19;10(6):e0129840. doi: 10.1371/journal.pone.0129840 (PMC4475075; doi:10.1371/journal.pone.0129840)
Supplement: S4 File — (GZ) [file pone.0129840.s014.gz › 20120810_regEfmtool_2.0/ch/javasoft/polco/parse/TextParserFactory.java]

/*
 * =============================================================================
 * Simplified BSD License, see http://www.opensource.org/licenses/
 * -----------------------------------------------------------------------------
 * Copyright (c) 2008-2009, Marco Terzer, Zurich, Switzerland
 * All rights reserved.
 * 
 * Redistribution and use in source and binary forms, with or without 
 * modification, are permitted provided that the following conditions are met:
 * 
 *     * Redistributions of source code must retain the above copyright notice, 
 *       this list of conditions and the following disclaimer.
 *     * Redistributions in binary form must reproduce the above copyright 
 *       notice, this list of conditions and the following disclaimer in the 
 *       documentation and/or other materials provided with the distribution.
 *     * Neither the name of the Swiss Federal Institute of Technology Zurich 
 *       nor the names of its contributors may be used to endorse or promote 
 *       products derived from this software without specific prior written 
 *       permission.
 * 
 * THIS SOFTWARE IS PROVIDED BY THE COPYRIGHT HOLDERS AND CONTRIBUTORS "AS IS" 
 * AND ANY EXPRESS OR IMPLIED WARRANTIES, INCLUDING, BUT NOT LIMITED TO, THE 
 * IMPLIED WARRANTIES OF MERCHANTABILITY AND FITNESS FOR A PARTICULAR PURPOSE 
 * ARE DISCLAIMED. IN NO EVENT SHALL THE COPYRIGHT OWNER OR CONTRIBUTORS BE 
 * LIABLE FOR ANY DIRECT, INDIRECT, INCIDENTAL, SPECIAL, EXEMPLARY, OR 
 * CONSEQUENTIAL DAMAGES (INCLUDING, BUT NOT LIMITED TO, PROCUREMENT OF 
 * SUBSTITUTE GOODS OR SERVICES; LOSS OF USE, DATA, OR PROFITS; OR BUSINESS 
 * INTERRUPTION) HOWEVER CAUSED AND ON ANY THEORY OF LIABILITY, WHETHER IN 
 * CONTRACT, STRICT LIABILITY, OR TORT (INCLUDING NEGLIGENCE OR OTHERWISE) 
 * ARISING IN ANY WAY OUT OF THE USE OF THIS SOFTWARE, EVEN IF ADVISED OF THE 
 * POSSIBILITY OF SUCH DAMAGE.
 * =============================================================================
 */
package ch.javasoft.polco.parse;

import java.io.InputStream;

import org.dom4j.Element;

import ch.javasoft.factory.ConfigException;
import ch.javasoft.polco.Numeric;
import ch.javasoft.polco.PolyhedralCone;
import ch.javasoft.polco.config.Arithmetic;
import ch.javasoft.polco.config.NumericFactory;
import ch.javasoft.polco.config.Phase;
import ch.javasoft.polco.config.PolcoConfig;
import ch.javasoft.util.numeric.Zero;
import ch.javasoft.xml.config.StreamConfigParser;
import ch.javasoft.xml.config.XmlNode;
import ch.javasoft.xml.config.XmlUtil;
import ch.javasoft.xml.factory.XmlConfiguredFactory;

/**
 * The <code>TextParserFactory</code> parses matrix data from one or two input
 * streams containing the equality and inequality matrices of the cone.
 */
public class TextParserFactory implements NumericFactory {
	
	public static enum XmlElement implements XmlNode {
		equalities, inequalities, input, file;
		public String getXmlName() {
			return name().replaceAll("_", "-");
		}
	}
	public static enum XmlAttribute implements XmlNode {
		type, name;
		public String getXmlName() {
			return name().replaceAll("_", "-");
		}
	}
	
	/**
	 * Returns a typed xml factory, which expects that the config looks as 
	 * follows:
	 * <pre>
		<parse factory="ch.javasoft.polco.parse.TextParserFactory">
			<equalities type="${-eq[2]:fractional}">
				<input type="file">
					<file name="${-eq[1]:null}"/>
				</input>
			</equalities>
			<inequalities type="${-ine[2]:fractional}">
				<input type="file">
					<file name="${-ine[1]}"/>
				</input>
			</inequalities>
		</parse>
	 * </pre>
	 */
	public <Num extends Number, Arr> XmlConfiguredFactory<? extends Numeric<Num, Arr>> createTypedFactory(final Arithmetic<Num, Arr> arithmetic) {
		return new XmlConfiguredFactory<PolyhedralCone<Num, Arr>>() {
			public PolyhedralCone<Num, Arr> create(Element config) throws ConfigException {
				try {
					final TextParser parser = new TextParser();
					final Element elEqualities = XmlUtil.getRequiredSingleChildElement(config, XmlElement.equalities);
					final Element elInequalities = XmlUtil.getRequiredSingleChildElement(config, XmlElement.inequalities);
					final Element elEqInput = XmlUtil.getRequiredSingleChildElement(elEqualities, XmlElement.input);
					final Element elIneInput = XmlUtil.getRequiredSingleChildElement(elInequalities, XmlElement.input);
					final Element elEqFile = XmlUtil.getRequiredSingleChildElement(elEqInput, XmlElement.file);
					final String elFileName = XmlUtil.getRequiredAttributeValue(elEqFile, XmlAttribute.name);
					final Zero zero = PolcoConfig.getZero(config, Phase.Pre);
					final InputStream inIne = StreamConfigParser.parseInputStream(elIneInput);
					final InputStream inEq = "null".equals(elFileName) ? null : StreamConfigParser.parseInputStream(elEqInput);
					return parser.parse(config, arithmetic, zero, inEq, inIne);
				}
				catch (Exception e) {
					throw new ConfigException(e, XmlUtil.getElementPath(config, true));
				}
			}
		};
	}
	
}
