# Supplementary material for: Avoiding the Enumeration of Infeasible Elementary Flux Modes by Including Transcriptional Regulatory Rules in the Enumeration Process Saves Computational Costs
Source: PLoS One. 2015 Jun 19;10(6):e0129840. doi: 10.1371/journal.pone.0129840 (PMC4475075; doi:10.1371/journal.pone.0129840)
Supplement: S4 File — (GZ) [file pone.0129840.s014.gz › 20120810_regEfmtool_2.0/ch/javasoft/polco/parse/util/ArithmeticConverter.java]

/*
 * =============================================================================
 * Simplified BSD License, see http://www.opensource.org/licenses/
 * -----------------------------------------------------------------------------
 * Copyright (c) 2008-2009, Marco Terzer, Zurich, Switzerland
 * All rights reserved.
 * 
 * Redistribution and use in source and binary forms, with or without 
 * modification, are permitted provided that the following conditions are met:
 * 
 *     * Redistributions of source code must retain the above copyright notice, 
 *       this list of conditions and the following disclaimer.
 *     * Redistributions in binary form must reproduce the above copyright 
 *       notice, this list of conditions and the following disclaimer in the 
 *       documentation and/or other materials provided with the distribution.
 *     * Neither the name of the Swiss Federal Institute of Technology Zurich 
 *       nor the names of its contributors may be used to endorse or promote 
 *       products derived from this software without specific prior written 
 *       permission.
 * 
 * THIS SOFTWARE IS PROVIDED BY THE COPYRIGHT HOLDERS AND CONTRIBUTORS "AS IS" 
 * AND ANY EXPRESS OR IMPLIED WARRANTIES, INCLUDING, BUT NOT LIMITED TO, THE 
 * IMPLIED WARRANTIES OF MERCHANTABILITY AND FITNESS FOR A PARTICULAR PURPOSE 
 * ARE DISCLAIMED. IN NO EVENT SHALL THE COPYRIGHT OWNER OR CONTRIBUTORS BE 
 * LIABLE FOR ANY DIRECT, INDIRECT, INCIDENTAL, SPECIAL, EXEMPLARY, OR 
 * CONSEQUENTIAL DAMAGES (INCLUDING, BUT NOT LIMITED TO, PROCUREMENT OF 
 * SUBSTITUTE GOODS OR SERVICES; LOSS OF USE, DATA, OR PROFITS; OR BUSINESS 
 * INTERRUPTION) HOWEVER CAUSED AND ON ANY THEORY OF LIABILITY, WHETHER IN 
 * CONTRACT, STRICT LIABILITY, OR TORT (INCLUDING NEGLIGENCE OR OTHERWISE) 
 * ARISING IN ANY WAY OUT OF THE USE OF THIS SOFTWARE, EVEN IF ADVISED OF THE 
 * POSSIBILITY OF SUCH DAMAGE.
 * =============================================================================
 */
package ch.javasoft.polco.parse.util;

import ch.javasoft.math.NumberMatrixConverter;
import ch.javasoft.math.array.ArrayOperations;
import ch.javasoft.math.array.NumberArrayOperations;
import ch.javasoft.math.operator.ConvertingUnaryOperator;
import ch.javasoft.polco.config.Arithmetic;
import ch.javasoft.util.numeric.Zero;

/**
 * The <code>ArithmeticConverter</code> implements {@link NumberMatrixConverter} with
 * the functions provided by {@link Arithmetic}. The functionality is actually
 * defined as a {@link NumberArrayOperations} instance.
 * 
 * @see Arithmetic#getLinAlgOperations(Zero)
 * 
 * @type N	the number type of a single number
 * @type A	the number type of an array of numbers
 */
public class ArithmeticConverter<N extends Number, A> implements NumberMatrixConverter<A> {
	
	private final NumberArrayOperations<N, A> naops;
	private final ArrayOperations<A> aops;
	private final ConvertingUnaryOperator<Number, Number[], N, A> converter;
	
	public ArithmeticConverter(Arithmetic<N, A> arithmetic, Zero zero) {
		this.naops	= arithmetic.getLinAlgOperations(zero).getNumberArrayOperations();
		aops 		= naops.getArrayOperations();
		converter 	= naops.getNumberOperators().converter();
	}
	public A[] newMatrix(int rows, int cols) {
		return aops.newMatrix(rows, cols);
	}
	public void copy(Number number, A[] dstMatrix, int row, int col) {
		final N val = converter.operate(number);
		naops.set(dstMatrix, row, col, val);			
	}
}
