# Supplementary material for: Avoiding the Enumeration of Infeasible Elementary Flux Modes by Including Transcriptional Regulatory Rules in the Enumeration Process Saves Computational Costs
Source: PLoS One. 2015 Jun 19;10(6):e0129840. doi: 10.1371/journal.pone.0129840 (PMC4475075; doi:10.1371/journal.pone.0129840)
Supplement: S4 File — (GZ) [file pone.0129840.s014.gz › 20120810_regEfmtool_2.0/ch/javasoft/util/numeric/BigIntegerUtil.java]

/*
 * =============================================================================
 * Simplified BSD License, see http://www.opensource.org/licenses/
 * -----------------------------------------------------------------------------
 * Copyright (c) 2008-2009, Marco Terzer, Zurich, Switzerland
 * All rights reserved.
 * 
 * Redistribution and use in source and binary forms, with or without 
 * modification, are permitted provided that the following conditions are met:
 * 
 *     * Redistributions of source code must retain the above copyright notice, 
 *       this list of conditions and the following disclaimer.
 *     * Redistributions in binary form must reproduce the above copyright 
 *       notice, this list of conditions and the following disclaimer in the 
 *       documentation and/or other materials provided with the distribution.
 *     * Neither the name of the Swiss Federal Institute of Technology Zurich 
 *       nor the names of its contributors may be used to endorse or promote 
 *       products derived from this software without specific prior written 
 *       permission.
 * 
 * THIS SOFTWARE IS PROVIDED BY THE COPYRIGHT HOLDERS AND CONTRIBUTORS "AS IS" 
 * AND ANY EXPRESS OR IMPLIED WARRANTIES, INCLUDING, BUT NOT LIMITED TO, THE 
 * IMPLIED WARRANTIES OF MERCHANTABILITY AND FITNESS FOR A PARTICULAR PURPOSE 
 * ARE DISCLAIMED. IN NO EVENT SHALL THE COPYRIGHT OWNER OR CONTRIBUTORS BE 
 * LIABLE FOR ANY DIRECT, INDIRECT, INCIDENTAL, SPECIAL, EXEMPLARY, OR 
 * CONSEQUENTIAL DAMAGES (INCLUDING, BUT NOT LIMITED TO, PROCUREMENT OF 
 * SUBSTITUTE GOODS OR SERVICES; LOSS OF USE, DATA, OR PROFITS; OR BUSINESS 
 * INTERRUPTION) HOWEVER CAUSED AND ON ANY THEORY OF LIABILITY, WHETHER IN 
 * CONTRACT, STRICT LIABILITY, OR TORT (INCLUDING NEGLIGENCE OR OTHERWISE) 
 * ARISING IN ANY WAY OUT OF THE USE OF THIS SOFTWARE, EVEN IF ADVISED OF THE 
 * POSSIBILITY OF SUCH DAMAGE.
 * =============================================================================
 */
package ch.javasoft.util.numeric;

import java.math.BigDecimal;
import java.math.BigInteger;
import java.util.concurrent.atomic.AtomicInteger;
import java.util.concurrent.atomic.AtomicLong;

import ch.javasoft.math.BigFraction;


/**
 * The <code>BigIntegerUtil</code> contains static utility methods concerning
 * {@link BigInteger big integers}
 */
public class BigIntegerUtil {
	
	/**
	 * Calculates the greatest common divisor of the specified {@link BigInteger 
	 * big integer} numbers.
	 * This method might be useful to scale down a vector of big integers. 
	 * <p>
	 * If all numbers are negative, the resulting gcd is also negative. If all 
	 * numbers are zero, the result is zero. Otherwise, the result is positive.
	 * 
	 * @param values	values for which the gcd is to be computed
	 * @return			gcd of all values, negative if all values negative, zero
	 * 					if all values zero, positive otherwise
	 */
	public static BigInteger gcd(BigInteger... values) {
		if (values.length == 0) return BigInteger.ONE;
		int allSgn		= values[0].signum();
		BigInteger gcd 	= values[0];
		for (int i = 1; i < values.length; i++) {
			if (allSgn != values[i].signum()) allSgn = 1;
			if (gcd.signum() == 0 || gcd.equals(BigInteger.ONE)) break;
			if (values[i].signum() != 0) {
				gcd = gcd.gcd(values[i]);
			}
		}
		if (allSgn == 0) return BigInteger.ZERO;
		if (allSgn < 0) {
			return gcd.negate();
		}
		return gcd;
	}
	
	/**
	 * Calculates the least common multiple of the specified {@link BigInteger 
	 * big integer} numbers.
	 * This method might be useful to scale up a vector of fractions to convert
	 * them to integers.
	 * <p>
	 * The result is negative if an uneven number of single values is negative,
	 * one for no values or if all values are zero and positive otherwise.
	 * 
	 * @param values	values for which the lcm is to be computed
	 * @return			lcm of all values, negative for uneven number of 
	 * 					negative values, one for no values or if all values are zero 
	 * 					and positive otherwise
	 */
	public static BigInteger lcm(BigInteger... values) {
		if (values.length == 0) return BigInteger.ONE;
		BigInteger lcm = values[0];
		for (int i = 1; i < values.length; i++) {
			if (values[i].signum() != 0) {
				final BigInteger gcd = lcm.gcd(values[i]);
				if (gcd.equals(BigInteger.ONE)) {
					lcm = lcm.multiply(values[i]);
				}
				else {
					if (!values[i].equals(gcd)) {
						lcm = lcm.multiply(values[i].divide(gcd));
					}
				}
			}
		}
		return lcm;
	}
	
	/**
	 * Optimized value-of method, should actually be part of {@link BigInteger}.
	 * If the number is any kind of integer, {@link BigInteger#valueOf(long)}
	 * is used. If number is fraction number, {@link BigFraction#toBigInteger()}
	 * is used. Otherwise, the number is converted into a string and the
	 * {@link BigInteger#BigInteger(String) string constructor} is used to
	 * instantiate a big integer.
	 */
	public static BigInteger valueOf(Number number) {
		if (number instanceof BigInteger) {
			return (BigInteger)number;
		}
		if (number instanceof Integer || number instanceof Long || 
			number instanceof Short || number instanceof Byte || 
			number instanceof AtomicInteger || number instanceof AtomicLong) {
			return BigInteger.valueOf(number.longValue());
		}
		if (number instanceof BigDecimal) {
			return ((BigDecimal)number).toBigInteger();
		}
		if (number instanceof BigFraction) {
			return ((BigFraction)number).toBigInteger();
		}
		return new BigInteger(number.toString());		
	}
    private BigIntegerUtil() {
        //no instances
    }
    
}
