# Supplementary material for: Avoiding the Enumeration of Infeasible Elementary Flux Modes by Including Transcriptional Regulatory Rules in the Enumeration Process Saves Computational Costs
Source: PLoS One. 2015 Jun 19;10(6):e0129840. doi: 10.1371/journal.pone.0129840 (PMC4475075; doi:10.1371/journal.pone.0129840)
Supplement: S4 File — (GZ) [file pone.0129840.s014.gz › 20120810_regEfmtool_2.0/ch/javasoft/util/IterableIterable.java]

/*
 * =============================================================================
 * Simplified BSD License, see http://www.opensource.org/licenses/
 * -----------------------------------------------------------------------------
 * Copyright (c) 2008-2009, Marco Terzer, Zurich, Switzerland
 * All rights reserved.
 * 
 * Redistribution and use in source and binary forms, with or without 
 * modification, are permitted provided that the following conditions are met:
 * 
 *     * Redistributions of source code must retain the above copyright notice, 
 *       this list of conditions and the following disclaimer.
 *     * Redistributions in binary form must reproduce the above copyright 
 *       notice, this list of conditions and the following disclaimer in the 
 *       documentation and/or other materials provided with the distribution.
 *     * Neither the name of the Swiss Federal Institute of Technology Zurich 
 *       nor the names of its contributors may be used to endorse or promote 
 *       products derived from this software without specific prior written 
 *       permission.
 * 
 * THIS SOFTWARE IS PROVIDED BY THE COPYRIGHT HOLDERS AND CONTRIBUTORS "AS IS" 
 * AND ANY EXPRESS OR IMPLIED WARRANTIES, INCLUDING, BUT NOT LIMITED TO, THE 
 * IMPLIED WARRANTIES OF MERCHANTABILITY AND FITNESS FOR A PARTICULAR PURPOSE 
 * ARE DISCLAIMED. IN NO EVENT SHALL THE COPYRIGHT OWNER OR CONTRIBUTORS BE 
 * LIABLE FOR ANY DIRECT, INDIRECT, INCIDENTAL, SPECIAL, EXEMPLARY, OR 
 * CONSEQUENTIAL DAMAGES (INCLUDING, BUT NOT LIMITED TO, PROCUREMENT OF 
 * SUBSTITUTE GOODS OR SERVICES; LOSS OF USE, DATA, OR PROFITS; OR BUSINESS 
 * INTERRUPTION) HOWEVER CAUSED AND ON ANY THEORY OF LIABILITY, WHETHER IN 
 * CONTRACT, STRICT LIABILITY, OR TORT (INCLUDING NEGLIGENCE OR OTHERWISE) 
 * ARISING IN ANY WAY OUT OF THE USE OF THIS SOFTWARE, EVEN IF ADVISED OF THE 
 * POSSIBILITY OF SUCH DAMAGE.
 * =============================================================================
 */
package ch.javasoft.util;

import java.util.Arrays;
import java.util.Iterator;
import java.util.NoSuchElementException;

public class IterableIterable<E> implements Iterable<E> {
	protected final Iterable<? extends Iterable<? extends E>> mIterables;

	public IterableIterable(Iterable<? extends E>[] iterables) {
		this(Arrays.asList(iterables));
	}
	public IterableIterable(Iterable<? extends Iterable<? extends E>> iterables) {
		mIterables = iterables;
	}
	public Iterator<E> iterator() {		
		return new Iterator<E>() {
			private final Iterator<? extends Iterable<? extends E>> mItIt	= mIterables.iterator();
			private Iterator<? extends E>	mIt	= nextIterator();
			private Iterator<? extends E> nextIterator() {
				Iterable<? extends E> itbl = mItIt.hasNext() ? mItIt.next() : null;
				if (itbl != null) {
					Iterator<? extends E> it = itbl.iterator();
					return it.hasNext() ? it : nextIterator();
				}
				return null;
			}
			public boolean hasNext() {
				if (mIt == null) return false;
				if (mIt.hasNext()) return true;
				mIt = nextIterator();
				return hasNext();
			}
			public E next() {
				if (hasNext()) {
					return mIt.next();
				}
				throw new NoSuchElementException();
			}
			public void remove() {
				if (mIt == null) throw new NoSuchElementException();
				mIt.remove();
			}
		};
	}
}
